# Supplementary material for: Integrative Multiomics Profiling of Mouse Hippocampus Reveals Transcriptional Upregulation of Interferon‐Stimulated Genes Through PU.1 Regulator in Microglial Activation Induced by Chronic Cerebral Hypoperfusion
Source: MedComm (2020). 2025 Apr 15;6(5):e70157. doi: 10.1002/mco2.70157 (PMC11999893; doi:10.1002/mco2.70157)
Supplement: Supplementary file 2 — Supporting Information [file MCO2-6-e70157-s006.xlsx]

## Sheet: primer sequences 
List of primer sequences used for qRT-PCR analysis.
Gene	Forward Sequence	Reverse Sequence
Gapdh	5'-AATGTGTCCGTCGTGGATCTGA-3'	5'-GATGCCTGCTTCACCACCTTCT-3'
Gbp2	5'-ACAAGCTAGCTGGGAAGAGG-3'	5'-TTCAAGGCCCTCAGTGTCAA-3'
Irgm1	5'-CCTTCCCCTTTGTCACGTCATAC-3'	5'-CTCCTTGATTCCGTAGACCAGTT-3'
Trem2	5'-CTACCAGTGTCAGAGTCTCCGA-3'	5'-CCTCGAAACTCGATGACTCCTC-3'
Ifitm3	5'-TTCTGCTGCCTGGGCTTCATAG-3'	5'-ACCAAGGTGCTGATGTTCAGGC-3'
Tlr2	5'-ACAGCAAGGTCTTCCTGGTTCC-3'	5'-GCTCCCTTACAGGCTGAGTTCT-3'
Tlr3	5'-GTCTTCTGCACGAACCTGACAG-3'	5'-TGGAGGTTCTCCAGTTGGACCC-3'
Gbp7	5'-CGTGTCATCACAGCAGACGAGT-3'	5'-CCGTCTTGGAAAGAAGTGCCTG-3'
Aif1	5'-TCTGCCGTCCAAACTTGAAGCC-3'	5'-CTCTTCAGCTCTAGGTGGGTCT-3'
Grn	5'-GTGTCTTGTGGTGATGGCTACC-3'	5'-GTCAGGACATTCAAACTGGCTCC-3'
C1qa	5'-GTGGCTGAAGATGTCTGCCGAG-3'	5'-TTAAAACCTCGGATACCAGTCCG-3'
C5ar1	5'-CCATTAGTGCCGACCGTTTCCT-3'	5'-CACGAAGGATGGAATGGTGAGG-3'
Bst2	5'-CAAACTCCTGCAACCTGACCGT-3'	5'-CTCCTGGTTCAGCTTCGTGACT-3'
