# Supplementary material for: Integrative Multiomics Profiling of Mouse Hippocampus Reveals Transcriptional Upregulation of Interferon‐Stimulated Genes Through PU.1 Regulator in Microglial Activation Induced by Chronic Cerebral Hypoperfusion
Source: MedComm (2020). 2025 Apr 15;6(5):e70157. doi: 10.1002/mco2.70157 (PMC11999893; doi:10.1002/mco2.70157)
Supplement: Supplementary file 3 — Supporting Information [file MCO2-6-e70157-s002.xlsx]

## Sheet: DEPs
Accession	Protein Name	Log2FC(BCAS/Sham)	P-value(BCAS/Sham)	Regulate
ENSMUSP00000028062.3	Vim	2.097	0.01723	up
ENSMUSP00000064691.4	Gfap	1.95	0.03201	up
ENSMUSP00000121203.2	Ctsd	1.481	0.01904	up
ENSMUSP00000133302.2	Apoe	1.625	0.03985	up
ENSMUSP00000035400.8	Nckap1l	1.108	0.04175	up
ENSMUSP00000022616.7	Clu	3.144	0.04575	up
ENSMUSP00000031314.9	Alb	1.15	0.001779	up
ENSMUSP00000048836.6	C1qa	3.128	0.01921	up
ENSMUSP00000022169.8	Hexb	1.556	0.02442	up
ENSMUSP00000040246.9	C1qb	2.909	0.02393	up
ENSMUSP00000002403.9	Dhrs1	1.57	0.0237	up
ENSMUSP00000001051.5	S100a6	2.876	0.009014	up
ENSMUSP00000028938.7	Cst3	1.108	0.01421	up
ENSMUSP00000036747.6	C1qc	2.97	0.0275	up
ENSMUSP00000082822.7	Arpc1b	1.56	0.01708	up
ENSMUSP00000099534.5	B2m	2.774	0.03073	up
ENSMUSP00000071040.8	Ppp3ca	1.431	0.0133	up
ENSMUSP00000086795.6	Lgals1	1.246	0.001331	up
ENSMUSP00000113071.2	Msn	1.587	0.02249	up
ENSMUSP00000031447.8	Anxa3	1.465	0.02036	up
ENSMUSP00000046340.5	Grn	1.709	0.01993	up
ENSMUSP00000089421.6	Slc14a1	1.016	0.009094	up
ENSMUSP00000119827.2	Apod	2.658	0.03835	up
ENSMUSP00000099945.4	Plek	2.798	0.01482	up
ENSMUSP00000021506.6	Serpina3n	3.083	0.02826	up
ENSMUSP00000062030.2	H1f1	1.055	0.01404	up
ENSMUSP00000106861.2	Tagln2	1.129	0.004224	up
ENSMUSP00000020024.6	Fabp7	1.135	0.004645	up
ENSMUSP00000109305.2	Anxa4	1.774	0.004613	up
ENSMUSP00000121201.2	Lcp1	1.694	0.02107	up
ENSMUSP00000069418.9	C4b	1.998	0.006629	up
ENSMUSP00000034756.9	Anxa2	1.578	0.01678	up
ENSMUSP00000016678.8	Lamp2	1.29	0.015	up
ENSMUSP00000026262.7	Hexa	1.089	0.03636	up
ENSMUSP00000015667.4	Ctss	2.554	0.01692	up
ENSMUSP00000027467.5	Serpine2	1.339	0.04184	up
ENSMUSP00000068468.9	Itgam	2.218	0.04171	up
ENSMUSP00000066743.8	Stat1	1.31	0.03278	up
ENSMUSP00000001046.6	S100a4	2.879	0.006078	up
ENSMUSP00000034214.7	Mt2	1.227	0.004171	up
ENSMUSP00000112975.2	Sgpl1	1.015	0.01783	up
ENSMUSP00000029773.9	Cnn3	1.041	0.01066	up
ENSMUSP00000064163.7	Flnc	1.975	0.01129	up
ENSMUSP00000129388.2	Nf2	1.011	0.001565	up
ENSMUSP00000107523.2	Arhgdib	1.203	0.03834	up
ENSMUSP00000044945.5	Cryzl2	1.244	0.008502	up
ENSMUSP00000158621.2	Zfp469	1.933	0.009752	up
ENSMUSP00000094870.4	Irgm1	1.728	0.02326	up
ENSMUSP00000028522.4	Itga6	1.142	0.003316	up
ENSMUSP00000024791.9	Trem2	2.52	0.04109	up
ENSMUSP00000032217.2	Lag3	6.249	0.0201	up
ENSMUSP00000032203.8	A2m	3.487	0.02602	up
ENSMUSP00000016400.9	Ctsz	2.558	0.02613	up
ENSMUSP00000007257.10	Clic1	1.389	0.01521	up
ENSMUSP00000151313.2	Cd63	1.436	0.02576	up
ENSMUSP00000063389.7	Capg	2.559	0.01373	up
ENSMUSP00000033133.6	Rgs10	1.049	0.03411	up
ENSMUSP00000000299.8	Itgb2	2.331	0.03331	up
ENSMUSP00000024706.6	Pla2g7	1.381	0.03316	up
ENSMUSP00000022124.4	Cd180	3.606	0.04148	up
ENSMUSP00000025196.9	Psmb8	1.652	0.0281	up
ENSMUSP00000134570.2	H2	2.949	0.03443	up
ENSMUSP00000021668.9	Npc2	1.198	0.003335	up
ENSMUSP00000049252.2	Lpcat2	1.895	0.01194	up
ENSMUSP00000093101.5	Serpina1b	1.29	0.01023	up
ENSMUSP00000005218.9	Cd44	2.016	0.04319	up
ENSMUSP00000082548.5	Isg15	3.469	0.03994	up
ENSMUSP00000030202.8	Glipr2	2.225	0.01472	up
ENSMUSP00000038838.7	Lyn	1.178	0.005202	up
ENSMUSP00000109608.3	Slc5a3	1.03	0.004289	up
ENSMUSP00000024988.9	C3	1.289	0.01848	up
ENSMUSP00000037007.5	Hspb8	1.11	0.02779	up
ENSMUSP00000080992.1	mt	1.195	0.03894	up
ENSMUSP00000021860.6	Ly86	3.904	0.02471	up
ENSMUSP00000040580.5	Galm	1.122	0.001054	up
ENSMUSP00000113141.4	Emc10	1.16	0.006257	up
ENSMUSP00000141190.2	Ndufs1	1.175	0.009161	up
ENSMUSP00000068560.9	Adnp2	2.477	0.006295	up
ENSMUSP00000042095.4	Serpina3k	1.333	0.002431	up
ENSMUSP00000030010.4	Abca1	1.224	0.04095	up
ENSMUSP00000025161.8	Tapbp	1.949	0.04644	up
ENSMUSP00000029515.5	S100a11	1.644	0.02761	up
ENSMUSP00000004377.9	Ptpn6	2.269	0.02272	up
ENSMUSP00000059977.6	Ptgs1	1.591	0.0319	up
ENSMUSP00000037039.7	Tspo	1.731	0.002353	up
ENSMUSP00000110020.2	Renbp	1.888	0.04992	up
ENSMUSP00000025181.11	H2	2.628	0.0216	up
ENSMUSP00000077273.7	Asph	1.218	0.0139	up
ENSMUSP00000066677.7	Cfh	1.795	0.02731	up
ENSMUSP00000067002.4	Pld4	1.884	0.04782	up
ENSMUSP00000020253.9	Chpt1	1.004	0.03261	up
ENSMUSP00000110680.4	Itgb5	1.331	0.01664	up
ENSMUSP00000019503.8	Gdpd2	1.367	0.0482	up
ENSMUSP00000088616.7	Dnm2	1.07	0.01596	up
ENSMUSP00000018918.6	Cd68	4.308	0.01203	up
ENSMUSP00000066822.8	Penk	1.124	0.0108	up
ENSMUSP00000037454.8	Npl	1.227	0.01897	up
ENSMUSP00000107850.3	Entpd1	1.053	0.01026	up
ENSMUSP00000033898.10	Col4a1	1.21	0.01465	up
ENSMUSP00000089801.8	Lyz2	2.262	0.02236	up
ENSMUSP00000020289.9	Pald1	1.095	0.005124	up
ENSMUSP00000078875.7	Fcer1g	2.6	0.04395	up
ENSMUSP00000038732.5	Qpct	1.423	0.01681	up
ENSMUSP00000043167.7	Gns	1.015	0.007142	up
ENSMUSP00000005889.10	Vav1	2.14	0.04314	up
ENSMUSP00000115579.3	Magt1	1.024	0.0008653	up
ENSMUSP00000099739.5	H2	3.342	0.002084	up
ENSMUSP00000118169.2	Lgals3	2.688	0.006535	up
ENSMUSP00000134214.2	Aif1	2.926	0.02771	up
ENSMUSP00000133166.2	Erap1	1.08	0.004879	up
ENSMUSP00000106559.3	Cnpy4	1.508	0.007061	up
ENSMUSP00000037858.9	Fermt3	1.837	0.02967	up
ENSMUSP00000031840.8	Gpnmb	3.977	0.006609	up
ENSMUSP00000138275.2	Ptprc	1.942	0.03716	up
ENSMUSP00000035879.4	Alg5	1.059	0.0298	up
ENSMUSP00000045333.6	Pcdh8	1.374	0.01274	up
ENSMUSP00000099889.4	Ifit3	5.884	0.005208	up
ENSMUSP00000026565.7	Ifitm3	1.801	0.0141	up
ENSMUSP00000035781.9	Cd53	3.889	0.0009418	up
ENSMUSP00000031773.3	Pon3	1.512	0.007273	up
ENSMUSP00000009789.9	P4ha1	1.579	0.001113	up
ENSMUSP00000091557.5	Plpp4	1.382	0.004311	up
ENSMUSP00000088663.7	Phyhd1	1.833	0.02249	up
ENSMUSP00000001802.10	Naglu	1.995	0.03331	up
ENSMUSP00000092210.4	Cdh19	1.203	0.009658	up
ENSMUSP00000030317.8	Pdpn	1.036	0.02805	up
ENSMUSP00000033056.4	Pycard	2.034	0.03308	up
ENSMUSP00000034915.9	Ctsh	2.128	0.003233	up
ENSMUSP00000025523.7	Csf1r	1.408	0.02728	up
ENSMUSP00000036338.4	Abca9	1.345	0.04595	up
ENSMUSP00000028314.3	Nmi	1.472	0.0001084	up
ENSMUSP00000092957.4	Amn1	1.2	0.0005588	up
ENSMUSP00000084838.6	Tspan6	1.159	0.004634	up
ENSMUSP00000034369.9	Psmb10	1.908	0.02513	up
ENSMUSP00000018755.4	Pdlim4	1.02	0.01396	up
ENSMUSP00000053514.7	Gas2	-1.164	0.01223	down
ENSMUSP00000107760.2	Pzp	1.494	0.005292	up
ENSMUSP00000020586.7	Slc22a4	1.529	0.02135	up
ENSMUSP00000131684.2	Mark2	-1.014	0.007011	down
ENSMUSP00000020677.2	Upp1	1.366	0.003657	up
ENSMUSP00000132970.2	Gbp7	2.36	0.02167	up
ENSMUSP00000075599.6	Ifit3b	3.632	0.02693	up
ENSMUSP00000034121.10	Man2b1	1.409	0.04535	up
ENSMUSP00000054583.8	Fbln1	1.439	0.04645	up
ENSMUSP00000035579.4	Lgals3bp	2.199	0.02829	up
ENSMUSP00000034056.5	Tlr3	2.478	0.001016	up
ENSMUSP00000031982.5	Hpgds	2.095	0.02801	up
ENSMUSP00000023629.9	Pros1	2.035	0.0448	up
ENSMUSP00000004774.4	Aqp1	2.008	0.009812	up
ENSMUSP00000042433.6	Ddx58	1.53	0.02402	up
ENSMUSP00000087511.5	Sybu	1.091	0.02108	up
ENSMUSP00000000642.5	Hk2	1.446	0.02332	up
ENSMUSP00000134759.2	Traf7	1.294	0.009178	up
ENSMUSP00000002084.8	Abcd1	1.104	0.01473	up
ENSMUSP00000040637.3	Lsp1	1.325	0.04701	up
ENSMUSP00000042882.5	Mrm3	-2.012	0.02565	down
ENSMUSP00000031103.8	Ugdh	1.465	0.03538	up
ENSMUSP00000110464.2	C1qtnf5	1.65	0.04273	up
ENSMUSP00000045812.10	Pwp2	1.333	0.02358	up
ENSMUSP00000020022.8	Smpdl3a	1.324	7.831e-05	up
ENSMUSP00000027800.9	Tmem63a	1.396	0.003931	up
ENSMUSP00000038350.10	Scamp2	2.008	0.02954	up
ENSMUSP00000099638.5	Ankrd13a	1.116	0.02425	up
ENSMUSP00000054499.7	Fn1	1.048	0.02233	up
ENSMUSP00000041667.9	Ppp4r3a	1.203	0.04917	up
ENSMUSP00000035585.7	Car10	1.043	0.04506	up
ENSMUSP00000022718.4	Ednrb	1.068	0.02526	up
ENSMUSP00000090717.6	Capn9	2.406	0.03016	up
ENSMUSP00000065468.6	Nyap2	-1.042	6.731e-05	down
ENSMUSP00000000430.8	Galnt1	1.444	0.003822	up
ENSMUSP00000014290.9	Apbb1ip	1.464	0.04195	up
ENSMUSP00000070414.5	St3gal5	1.217	0.004892	up
ENSMUSP00000063390.6	Iigp1	1.236	0.02088	up
ENSMUSP00000039910.9	C030006K11Rik	1.227	0.000831	up
ENSMUSP00000051921.8	Bst2	3.128	0.003907	up
ENSMUSP00000059382.3	Cbfb	1.036	0.0001103	up
ENSMUSP00000019071.4	Ccl6	3.746	0.00328	up
ENSMUSP00000041906.10	Dis3	2.825	0.001941	up
ENSMUSP00000116627.2	Adhfe1	1.174	0.000866	up
ENSMUSP00000159196.2	Pakap	-2.848	0.0009321	down
ENSMUSP00000033442.8	Igsf1	1.173	0.002309	up
ENSMUSP00000038203.10	Cerk	1.124	0.01901	up
ENSMUSP00000073213.6	Nudt7	1.133	0.01901	up
ENSMUSP00000040775.7	Chst2	1.21	0.01512	up
ENSMUSP00000108560.2	Nmnat3	2.81	0.003274	up
ENSMUSP00000023491.7	Lrch3	1.234	0.00797	up
ENSMUSP00000077978.8	Dennd6b	-2.194	0.03318	down
ENSMUSP00000096113.5	Plekhf1	2.171	0.04646	up
ENSMUSP00000139774.2	Ncf2	1.798	0.005472	up
ENSMUSP00000153208.2	Tspan14	1.163	0.001394	up
ENSMUSP00000031731.8	Pcolce	1.95	0.0003306	up
ENSMUSP00000020234.8	Timp3	1.134	0.004028	up
ENSMUSP00000001565.9	Gtf2h4	1.245	0.002104	up
ENSMUSP00000075788.6	Gpr155	1.203	0.02512	up
ENSMUSP00000044435.6	Slfn9	-2.023	0.02896	down
ENSMUSP00000108555.2	Cntf	3.138	0.0005337	up
ENSMUSP00001091672.1	Gas7	-1.837	0.001997	down
ENSMUSP00000033941.6	Plat	1.267	0.02904	up
ENSMUSP00000082855.3	Stat2	1.122	0.03188	up
ENSMUSP00000150812.2	Olfr1220	2.107	0.03495	up
ENSMUSP00000030939.8	Nadk	3.01	0.001727	up
ENSMUSP00000030191.9	Npr2	2.272	0.03587	up
ENSMUSP00000025842.8	Gal	1.396	0.03767	up
ENSMUSP00000018353.8	Stk4	1.253	0.00199	up
ENSMUSP00000023238.5	Gsdmd	5.931	0.02438	up
ENSMUSP00000025815.9	Cbwd1	-2.409	0.04564	down
ENSMUSP00000119538.2	Lasp1	-2.705	0.01054	down
ENSMUSP00000074862.6	Szt2	1.69	0.01884	up
ENSMUSP00000074756.5	Exosc1	1.566	0.04525	up
ENSMUSP00000040150.6	Fhl3	1.383	0.004302	up
ENSMUSP00000027886.8	Ralgps2	-2.599	0.004334	down
ENSMUSP00000136411.2	Cebpzos	3.054	0.02773	up
ENSMUSP00000004968.5	Plod3	3.022	0.001348	up
ENSMUSP00000020223.8	Tcp11l2	1.09	0.006053	up
ENSMUSP00000066399.5	Sp100	3.388	0.03023	up
ENSMUSP00000062528.10	Gm43302	1.333	0.009152	up
ENSMUSP00000088508.5	Fcrls	3.738	0.005935	up
ENSMUSP00000068971.6	Serpinc1	1.445	0.02894	up
ENSMUSP00000060194.7	Fam131a	2.538	0.01198	up
ENSMUSP00000009667.6	Ush1c	1.019	0.01318	up
ENSMUSP00000044078.8	Pnpla7	2.815	0.04515	up
ENSMUSP00000157424.2	Asah2	2.35	0.006439	up
ENSMUSP00000037018.8	Fgg	1.469	0.02302	up
ENSMUSP00000132435.2	Gbp2	2.25	0.01914	up
ENSMUSP00000098041.5	Kif13b	1.007	0.00937	up
ENSMUSP00000019576.9	Ddx39a	1.486	0.0009887	up
ENSMUSP00000153671.2	Fdft1	-1.656	0.00241	down
ENSMUSP00000029692.9	Rit1	2.623	0.01478	up
ENSMUSP00000071202.4	Chchd1	-1.093	0.01155	down
ENSMUSP00000025749.8	Rps6kb2	-1.936	0.04092	down
ENSMUSP00000086519.6	Rnaset2b	4.778	0.0008362	up
ENSMUSP00000113797.2	Spock3	2.87	0.02852	up
ENSMUSP00000103100.2	Mef2a	-2.351	0.009305	down
ENSMUSP00000023583.6	Ahsg	1.291	0.04408	up
ENSMUSP00000094239.5	Med14	3.553	0.01914	up
ENSMUSP00000045272.9	Alg3	1.17	0.04949	up
ENSMUSP00000039718.8	Git2	1.939	0.02677	up
ENSMUSP00000035746.9	Foxj3	-1.015	0.004074	down
ENSMUSP00000001974.5	Trmt1	-2.194	0.02577	down
ENSMUSP00000034159.2	Txnl4b	2.048	0.04802	up
ENSMUSP00000103927.3	Gmfg	3.095	0.01995	up
ENSMUSP00000021168.8	Wscd1	1.713	0.02899	up
ENSMUSP00000151668.2	Mthfd1	3.359	0.01893	up
ENSMUSP00000066803.8	2310022A10Rik	-2.034	0.04658	down
ENSMUSP00000115364.3	Slc9a6	-2.295	0.01367	down
ENSMUSP00000033818.4	Atp11a	3.455	0.0002389	up
ENSMUSP00000042007.8	Fstl4	3.623	0.001462	up
ENSMUSP00000139399.2	Srcap	-4.071	0.007418	down
ENSMUSP00000116426.3	Rapgef3	1.276	0.01539	up
ENSMUSP00000080043.7	Cyhr1	-4.539	0.01121	down
ENSMUSP00000099890.4	Ifit2	4.358	0.0001587	up
ENSMUSP00000025691.6	Fas	5.736	0.004554	up
ENSMUSP00000042698.6	Cyth4	2.346	0.03421	up
ENSMUSP00000033505.7	Was	4.358	0.0002927	up
ENSMUSP00000056959.4	Zfp771	-2.715	0.00419	down
ENSMUSP00000072534.7	Dohh	2.08	0.02443	up
ENSMUSP00000120659.2	Prkrip1	-3.905	9.089e-05	down
ENSMUSP00000109936.3	Vopp1	-4.209	0.0004814	down
ENSMUSP00000030427.6	Eloa	-2.579	0.003397	down
ENSMUSP00000046759.8	Ipo8	3.346	0.007425	up
ENSMUSP00000030198.7	Reck	4.127	0.004633	up
ENSMUSP00000095254.4	Lrrfip1	3.926	0.0149	up
ENSMUSP00000084041.4	Pkd2	3.521	0.01344	up
ENSMUSP00000114845.2	Evi5	3.488	0.02049	up
ENSMUSP00000026891.5	Exosc7	2.218	0.02085	up
ENSMUSP00000107539.2	Mmrn2	3.421	0.003966	up
ENSMUSP00000047646.7	Cxcl10	7.24926	0.0006436	up
ENSMUSP00000002389.8	Tgm1	7.24926	0.02595	up
ENSMUSP00000086606.3	Cst7	7.24926	0.03305	up
ENSMUSP00000070759.5	Sugct	7.24926	0.01596	up
ENSMUSP00000092268.5	Wipf1	7.24926	0.0003627	up
ENSMUSP00000080159.5	H2	7.24926	0.01315	up
ENSMUSP00000104136.3	Slc1a5	7.24926	3.711e-05	up
ENSMUSP00000029623.10	Tlr2	7.24926	0.003314	up
ENSMUSP00000039264.9	Tap1	7.24926	0.003533	up
ENSMUSP00000070842.6	S100a9	7.24926	3.511e-05	up
ENSMUSP00000064719.8	Efemp2	7.24926	0.006056	up
ENSMUSP00000144793.2	Rarres2	7.24926	0.0222	up
ENSMUSP00000028794.4	Siglec1	7.24926	0.02545	up
ENSMUSP00000013851.4	Tnfaip8l2	7.24926	0.01088	up
ENSMUSP00000015712.8	Lpl	7.24926	0.0176	up
ENSMUSP00000122474.2	Tcirg1	7.24926	0.001049	up
ENSMUSP00000064241.6	Cd48	7.24926	0.03333	up
ENSMUSP00000019266.6	Ccl9	7.24926	0.01799	up
ENSMUSP00000051215.7	Hk3	7.24926	0.03552	up
ENSMUSP00000104825.2	Ifi47	7.24926	0.01554	up
ENSMUSP00000040877.5	Lum	7.24926	0.004979	up
ENSMUSP00000022746.7	Osmr	7.24926	0.04541	up
ENSMUSP00000127275.2	Metrn	7.24926	0.001453	up
ENSMUSP00000060003.6	C5ar1	7.24926	0.0002936	up
ENSMUSP00000045191.6	Prss23	7.24926	0.005298	up
ENSMUSP00000010020.6	Cox4i2	7.24926	8.498e-07	up
ENSMUSP00000139167.2	Clec7a	7.24926	0.0003106	up
ENSMUSP00000079198.8	Oas1a	7.24926	0.000252	up
ENSMUSP00000029630.10	Fga	7.24926	0.001432	up
ENSMUSP00000032342.2	Mgp	7.24926	0.005097	up
ENSMUSP00000021231.8	Abcc3	7.24926	0.000556	up
ENSMUSP00000025197.6	Tap2	7.24926	0.007323	up
ENSMUSP00000039172.8	Hspb6	7.24926	0.002412	up
ENSMUSP00000072401.8	Hvcn1	7.24926	3.261e-05	up
ENSMUSP00000034359.4	Tradd	7.24926	0.005701	up
ENSMUSP00000004470.8	Utp20	7.24926	0.01145	up
ENSMUSP00000045057.8	Igfbp7	7.24926	0.0002971	up
ENSMUSP00000031243.9	Spp1	7.24926	0.001161	up
ENSMUSP00000014922.5	Fhod1	7.24926	0.001124	up
ENSMUSP00000049103.6	Slc2a6	7.24926	0.005774	up
ENSMUSP00000017408.8	Exosc10	-16.61	0.0004067	down
ENSMUSP00000158986.2	Myadml2	-16.61	0.004125	down
ENSMUSP00000156170.2	Eif4a2	-16.61	0.02809	down
ENSMUSP00000034053.6	Pdlim3	-16.61	0.01267	down
ENSMUSP00000047335.4	Spag1	-16.61	0.03932	down
ENSMUSP00000092054.2	Fv1	-16.61	0.0001696	down
ENSMUSP00000112507.2	Armcx2	-16.61	1.042e-06	down
ENSMUSP00000139930.2	Rwdd2a	-16.61	0.006703	down
ENSMUSP00000024761.7	Fbxl17	-16.61	0.0009158	down
ENSMUSP00000042792.3	Msl1	-16.61	0.0008677	down
ENSMUSP00000091805.5	Fam217b	-16.61	0.01586	down
