# Supplementary material for: Integrative Multiomics Profiling of Mouse Hippocampus Reveals Transcriptional Upregulation of Interferon‐Stimulated Genes Through PU.1 Regulator in Microglial Activation Induced by Chronic Cerebral Hypoperfusion
Source: MedComm (2020). 2025 Apr 15;6(5):e70157. doi: 10.1002/mco2.70157 (PMC11999893; doi:10.1002/mco2.70157)
Supplement: Supplementary file 4 — Supporting Information [file MCO2-6-e70157-s007.xlsx]

## Sheet: 165 DEPs
Accession	Protein Name	Log2FC(BCAS/Sham)	P_value(BCAS/Sham)	Regulate
ENSMUSP00000047646.7	Cxcl10	7.24926	0.0006436	up
ENSMUSP00000002389.8	Tgm1	7.24926	0.02595	up
ENSMUSP00000086606.3	Cst7	7.24926	0.03305	up
ENSMUSP00000070759.5	Sugct	7.24926	0.01596	up
ENSMUSP00000092268.5	Wipf1	7.24926	0.0003627	up
ENSMUSP00000080159.5	H2	7.24926	0.01315	up
ENSMUSP00000104136.3	Slc1a5	7.24926	3.711e-05	up
ENSMUSP00000029623.10	Tlr2	7.24926	0.003314	up
ENSMUSP00000039264.9	Tap1	7.24926	0.003533	up
ENSMUSP00000064719.8	Efemp2	7.24926	0.006056	up
ENSMUSP00000028794.4	Siglec1	7.24926	0.02545	up
ENSMUSP00000013851.4	Tnfaip8l2	7.24926	0.01088	up
ENSMUSP00000015712.8	Lpl	7.24926	0.0176	up
ENSMUSP00000122474.2	Tcirg1	7.24926	0.001049	up
ENSMUSP00000064241.6	Cd48	7.24926	0.03333	up
ENSMUSP00000019266.6	Ccl9	7.24926	0.01799	up
ENSMUSP00000051215.7	Hk3	7.24926	0.03552	up
ENSMUSP00000104825.2	Ifi47	7.24926	0.01554	up
ENSMUSP00000022746.7	Osmr	7.24926	0.04541	up
ENSMUSP00000060003.6	C5ar1	7.24926	0.0002936	up
ENSMUSP00000139167.2	Clec7a	7.24926	0.0003106	up
ENSMUSP00000079198.8	Oas1a	7.24926	0.000252	up
ENSMUSP00000021231.8	Abcc3	7.24926	0.000556	up
ENSMUSP00000025197.6	Tap2	7.24926	0.007323	up
ENSMUSP00000039172.8	Hspb6	7.24926	0.002412	up
ENSMUSP00000072401.8	Hvcn1	7.24926	3.261e-05	up
ENSMUSP00000045057.8	Igfbp7	7.24926	0.0002971	up
ENSMUSP00000031243.9	Spp1	7.24926	0.001161	up
ENSMUSP00000014922.5	Fhod1	7.24926	0.001124	up
ENSMUSP00000032217.2	Lag3	6.249	0.0201	up
ENSMUSP00000023238.5	Gsdmd	5.931	0.02438	up
ENSMUSP00000099889.4	Ifit3	5.884	0.005208	up
ENSMUSP00000025691.6	Fas	5.736	0.004554	up
ENSMUSP00000086519.6	Rnaset2b	4.778	0.0008362	up
ENSMUSP00000099890.4	Ifit2	4.358	0.0001587	up
ENSMUSP00000033505.7	Was	4.358	0.0002927	up
ENSMUSP00000018918.6	Cd68	4.308	0.01203	up
ENSMUSP00000031840.8	Gpnmb	3.977	0.006609	up
ENSMUSP00000021860.6	Ly86	3.904	0.02471	up
ENSMUSP00000035781.9	Cd53	3.889	0.0009418	up
ENSMUSP00000019071.4	Ccl6	3.746	0.00328	up
ENSMUSP00000088508.5	Fcrls	3.738	0.005935	up
ENSMUSP00000075599.6	Ifit3b	3.632	0.02693	up
ENSMUSP00000022124.4	Cd180	3.606	0.04148	up
ENSMUSP00000032203.8	A2m	3.487	0.02602	up
ENSMUSP00000082548.5	Isg15	3.469	0.03994	up
ENSMUSP00000066399.5	Sp100	3.388	0.03023	up
ENSMUSP00000022616.7	Clu	3.144	0.04575	up
ENSMUSP00000108555.2	Cntf	3.138	0.0005337	up
ENSMUSP00000051921.8	Bst2	3.128	0.003907	up
ENSMUSP00000048836.6	C1qa	3.128	0.01921	up
ENSMUSP00000103927.3	Gmfg	3.095	0.01995	up
ENSMUSP00000021506.6	Serpina3n	3.083	0.02826	up
ENSMUSP00000004968.5	Plod3	3.022	0.001348	up
ENSMUSP00000036747.6	C1qc	2.97	0.0275	up
ENSMUSP00000134214.2	Aif1	2.926	0.02771	up
ENSMUSP00000040246.9	C1qb	2.909	0.02393	up
ENSMUSP00000001046.6	S100a4	2.879	0.006078	up
ENSMUSP00000001051.5	S100a6	2.876	0.009014	up
ENSMUSP00000044078.8	Pnpla7	2.815	0.04515	up
ENSMUSP00000099945.4	Plek	2.798	0.01482	up
ENSMUSP00000099534.5	B2m	2.774	0.03073	up
ENSMUSP00000118169.2	Lgals3	2.688	0.006535	up
ENSMUSP00000119827.2	Apod	2.658	0.03835	up
ENSMUSP00000078875.7	Fcer1g	2.6	0.04395	up
ENSMUSP00000063389.7	Capg	2.559	0.01373	up
ENSMUSP00000016400.9	Ctsz	2.558	0.02613	up
ENSMUSP00000015667.4	Ctss	2.554	0.01692	up
ENSMUSP00000024791.9	Trem2	2.52	0.04109	up
ENSMUSP00000034056.5	Tlr3	2.478	0.001016	up
ENSMUSP00000132970.2	Gbp7	2.36	0.02167	up
ENSMUSP00000042698.6	Cyth4	2.346	0.03421	up
ENSMUSP00000000299.8	Itgb2	2.331	0.03331	up
ENSMUSP00000004377.9	Ptpn6	2.269	0.02272	up
ENSMUSP00000089801.8	Lyz2	2.262	0.02236	up
ENSMUSP00000132435.2	Gbp2	2.25	0.01914	up
ENSMUSP00000030202.8	Glipr2	2.225	0.01472	up
ENSMUSP00000068468.9	Itgam	2.218	0.04171	up
ENSMUSP00000035579.4	Lgals3bp	2.199	0.02829	up
ENSMUSP00000005889.10	Vav1	2.14	0.04314	up
ENSMUSP00000034915.9	Ctsh	2.128	0.003233	up
ENSMUSP00000028062.3	Vim	2.097	0.01723	up
ENSMUSP00000031982.5	Hpgds	2.095	0.02801	up
ENSMUSP00000023629.9	Pros1	2.035	0.0448	up
ENSMUSP00000033056.4	Pycard	2.034	0.03308	up
ENSMUSP00000005218.9	Cd44	2.016	0.04319	up
ENSMUSP00000038350.10	Scamp2	2.008	0.02954	up
ENSMUSP00000069418.9	C4b	1.998	0.006629	up
ENSMUSP00000001802.10	Naglu	1.995	0.03331	up
ENSMUSP00000064163.7	Flnc	1.975	0.01129	up
ENSMUSP00000064691.4	Gfap	1.95	0.03201	up
ENSMUSP00000031731.8	Pcolce	1.95	0.0003306	up
ENSMUSP00000025161.8	Tapbp	1.949	0.04644	up
ENSMUSP00000138275.2	Ptprc	1.942	0.03716	up
ENSMUSP00000049252.2	Lpcat2	1.895	0.01194	up
ENSMUSP00000110020.2	Renbp	1.888	0.04992	up
ENSMUSP00000067002.4	Pld4	1.884	0.04782	up
ENSMUSP00000037858.9	Fermt3	1.837	0.02967	up
ENSMUSP00000088663.7	Phyhd1	1.833	0.02249	up
ENSMUSP00000026565.7	Ifitm3	1.801	0.0141	up
ENSMUSP00000139774.2	Ncf2	1.798	0.005472	up
ENSMUSP00000066677.7	Cfh	1.795	0.02731	up
ENSMUSP00000109305.2	Anxa4	1.774	0.004613	up
ENSMUSP00000037039.7	Tspo	1.731	0.002353	up
ENSMUSP00000094870.4	Irgm1	1.728	0.02326	up
ENSMUSP00000046340.5	Grn	1.709	0.01993	up
ENSMUSP00000121201.2	Lcp1	1.694	0.02107	up
ENSMUSP00000025196.9	Psmb8	1.652	0.0281	up
ENSMUSP00000029515.5	S100a11	1.644	0.02761	up
ENSMUSP00000133302.2	Apoe	1.625	0.03985	up
ENSMUSP00000059977.6	Ptgs1	1.591	0.0319	up
ENSMUSP00000113071.2	Msn	1.587	0.02249	up
ENSMUSP00000034756.9	Anxa2	1.578	0.01678	up
ENSMUSP00000002403.9	Dhrs1	1.57	0.0237	up
ENSMUSP00000082822.7	Arpc1b	1.56	0.01708	up
ENSMUSP00000022169.8	Hexb	1.556	0.02442	up
ENSMUSP00000042433.6	Ddx58	1.53	0.02402	up
ENSMUSP00000020586.7	Slc22a4	1.529	0.02135	up
ENSMUSP00000031773.3	Pon3	1.512	0.007273	up
ENSMUSP00000121203.2	Ctsd	1.481	0.01904	up
ENSMUSP00000028314.3	Nmi	1.472	0.0001084	up
ENSMUSP00000031447.8	Anxa3	1.465	0.02036	up
ENSMUSP00000014290.9	Apbb1ip	1.464	0.04195	up
ENSMUSP00000000642.5	Hk2	1.446	0.02332	up
ENSMUSP00000151313.2	Cd63	1.436	0.02576	up
ENSMUSP00000034121.10	Man2b1	1.409	0.04535	up
ENSMUSP00000025523.7	Csf1r	1.408	0.02728	up
ENSMUSP00000007257.10	Clic1	1.389	0.01521	up
ENSMUSP00000040150.6	Fhl3	1.383	0.004302	up
ENSMUSP00000019503.8	Gdpd2	1.367	0.0482	up
ENSMUSP00000036338.4	Abca9	1.345	0.04595	up
ENSMUSP00000027467.5	Serpine2	1.339	0.04184	up
ENSMUSP00000062528.10	Gm43302	1.333	0.009152	up
ENSMUSP00000110680.4	Itgb5	1.331	0.01664	up
ENSMUSP00000040637.3	Lsp1	1.325	0.04701	up
ENSMUSP00000066743.8	Stat1	1.31	0.03278	up
ENSMUSP00000016678.8	Lamp2	1.29	0.015	up
ENSMUSP00000024988.9	C3	1.289	0.01848	up
ENSMUSP00000086795.6	Lgals1	1.246	0.001331	up
ENSMUSP00000044945.5	Cryzl2	1.244	0.008502	up
ENSMUSP00000063390.6	Iigp1	1.236	0.02088	up
ENSMUSP00000037454.8	Npl	1.227	0.01897	up
ENSMUSP00000034214.7	Mt2	1.227	0.004171	up
ENSMUSP00000030010.4	Abca1	1.224	0.04095	up
ENSMUSP00000107523.2	Arhgdib	1.203	0.03834	up
ENSMUSP00000021668.9	Npc2	1.198	0.003335	up
ENSMUSP00000038838.7	Lyn	1.178	0.005202	up
ENSMUSP00000028522.4	Itga6	1.142	0.003316	up
ENSMUSP00000106861.2	Tagln2	1.129	0.004224	up
ENSMUSP00000040580.5	Galm	1.122	0.001054	up
ENSMUSP00000037007.5	Hspb8	1.11	0.02779	up
ENSMUSP00000035400.8	Nckap1l	1.108	0.04175	up
ENSMUSP00000028938.7	Cst3	1.108	0.01421	up
ENSMUSP00000020289.9	Pald1	1.095	0.005124	up
ENSMUSP00000026262.7	Hexa	1.089	0.03636	up
ENSMUSP00000133166.2	Erap1	1.08	0.004879	up
ENSMUSP00000107850.3	Entpd1	1.053	0.01026	up
ENSMUSP00000033133.6	Rgs10	1.049	0.03411	up
ENSMUSP00000054499.7	Fn1	1.048	0.02233	up
ENSMUSP00000029773.9	Cnn3	1.041	0.01066	up
ENSMUSP00000030317.8	Pdpn	1.036	0.02805	up
ENSMUSP00000018755.4	Pdlim4	1.02	0.01396	up
ENSMUSP00000089421.6	Slc14a1	1.016	0.009094	up
ENSMUSP00000112975.2	Sgpl1	1.015	0.01783	up
ENSMUSP00000043167.7	Gns	1.015	0.007142	up
