# Supplementary material for: Integrative Multiomics Profiling of Mouse Hippocampus Reveals Transcriptional Upregulation of Interferon‐Stimulated Genes Through PU.1 Regulator in Microglial Activation Induced by Chronic Cerebral Hypoperfusion
Source: MedComm (2020). 2025 Apr 15;6(5):e70157. doi: 10.1002/mco2.70157 (PMC11999893; doi:10.1002/mco2.70157)
Supplement: Supplementary file 5 — Supporting Information [file MCO2-6-e70157-s004.xlsx]

## Sheet: Up_DARs
seqnames	start	end	width	strand	Conc	Conc_tr	Conc_co	Log10(Fold change)	FDR	annotation	SYMBOL
chr13	63814716	63815867	1152	*	8.63254	8.79896	8.44438	0.354581	0.0487024	Promoter (<=1kb)	Ercc6l2
chr3	41742079	41743034	956	*	8.91401	9.08139	8.72462	0.356777	0.0458918	Promoter (<=1kb)	Sclt1
chr16	13818472	13819708	1237	*	8.94681	9.11816	8.75232	0.365849	0.0384344	Promoter (<=1kb)	Ntan1
chr10	21993993	21994898	906	*	8.66714	8.84122	8.46915	0.372068	0.0473616	Promoter (<=1kb)	Sgk1
chr8	69749478	69750447	970	*	8.78471	8.9588	8.5867	0.372103	0.0408494	Promoter (<=1kb)	Zfp963
chr13	23697526	23698823	1298	*	8.29301	8.46718	8.09489	0.372285	0.0351439	Promoter (<=1kb)	H4c3
chr18	3507077	3508353	1277	*	8.87669	9.05535	8.67275	0.382601	0.0438331	Promoter (<=1kb)	Bambi
chr12	8499130	8500448	1319	*	9.44166	9.62061	9.23733	0.383282	0.0151796	Promoter (<=1kb)	Rhob
chr7	105810501	105811647	1147	*	8.86728	9.04638	8.66275	0.38363	0.0479784	Promoter (<=1kb)	Mrpl17
chr8	69995750	69996938	1189	*	9.33837	9.51771	9.13354	0.384178	0.0422958	Promoter (<=1kb)	Gatad2a
chr1	51477630	51478949	1320	*	9.12609	9.30548	8.92118	0.384294	0.0371156	Promoter (<=1kb)	Nabp1
chr5	38560497	38562183	1687	*	8.94706	9.12711	8.74129	0.385823	0.0451691	Promoter (<=1kb)	Wdr1
chr15	41446907	41448621	1715	*	8.94369	9.12409	8.73747	0.386614	0.0427001	Promoter (<=1kb)	Oxr1
chr17	64331313	64332714	1402	*	9.7918	9.97276	9.58484	0.387919	0.0492266	Promoter (<=1kb)	Pja2
chr13	4608648	4609624	977	*	8.24955	8.43066	8.04241	0.388249	0.0439421	Promoter (<=1kb)	Akr1e1
chrX	85775835	85777522	1688	*	8.82606	9.00775	8.61814	0.389607	0.0498591	Promoter (<=1kb)	Gk
chr1	175624924	175626297	1374	*	9.19404	9.37655	8.98506	0.391494	0.0479815	Promoter (<=1kb)	Fh1
chr5	92137333	92138444	1112	*	8.58802	8.77057	8.37897	0.391596	0.0351639	Promoter (<=1kb)	Uso1
chr14	100284231	100286412	2182	*	8.53026	8.71292	8.32108	0.391835	0.0470637	Promoter (<=1kb)	Klf12
chr15	58075756	58077267	1512	*	9.3158	9.49855	9.1065	0.392045	0.0458845	Promoter (<=1kb)	Zhx1
chr14	40966407	40967732	1326	*	9.21854	9.40241	9.00775	0.394664	0.0410608	Promoter (<=1kb)	Tspan14
chr9	14275010	14276972	1963	*	9.37475	9.55987	9.16234	0.397531	0.0472922	Promoter (<=1kb)	Sesn3
chr13	64312075	64313256	1182	*	8.34963	8.53501	8.13687	0.398139	0.0460919	Promoter (<=1kb)	Prxl2c
chr13	77134773	77135979	1207	*	8.29286	8.47922	8.07879	0.400432	0.0351794	Promoter (<=1kb)	Slf1
chr17	94749370	94750608	1239	*	8.5621	8.74921	8.34705	0.402156	0.0479039	Promoter (<=1kb)	Mettl4
chr6	87810874	87812574	1701	*	8.29107	8.47841	8.07573	0.402688	0.0463307	Promoter (<=1kb)	Rab43
chr7	105399653	105400835	1183	*	9.35758	9.54516	9.14192	0.403233	0.0386635	Promoter (<=1kb)	Fhip1b
chr6	71493394	71494931	1538	*	8.59454	8.78285	8.37791	0.404936	0.0471226	Promoter (<=1kb)	Rnf103
chr1	65178055	65179521	1467	*	8.91313	9.10159	8.69629	0.405298	0.0388581	Promoter (<=1kb)	Idh1
chr8	54529277	54530516	1240	*	9.0731	9.26171	8.85607	0.405635	0.0436612	Promoter (<=1kb)	Asb5
chr1	144003443	144004669	1227	*	9.02922	9.21802	8.81194	0.406082	0.0336517	Promoter (<=1kb)	Rgs2
chr1	160905866	160907238	1373	*	8.76778	8.95685	8.55014	0.406715	0.0380609	Promoter (<=1kb)	Rc3h1
chr13	112800367	112801915	1549	*	8.70778	8.89779	8.48889	0.408896	0.0491471	Promoter (<=1kb)	Plpp1
chr5	74092418	74093577	1160	*	8.53819	8.72857	8.31882	0.409752	0.0482277	Promoter (<=1kb)	Snora26
chr13	45001314	45002845	1532	*	7.73548	7.92604	7.51586	0.410185	0.0471463	Promoter (<=1kb)	Dtnbp1
chr1	138619006	138619939	934	*	8.56814	8.75912	8.34795	0.411168	0.0416227	Promoter (<=1kb)	Nek7
chr10	95940194	95941409	1216	*	8.93935	9.13127	8.71793	0.413348	0.0443728	Promoter (<=1kb)	Eea1
chr1	13589107	13590427	1321	*	8.19829	8.39042	7.97658	0.413835	0.0494923	Promoter (<=1kb)	Tram1
chr18	12121025	12122071	1047	*	8.06609	8.25843	7.8441	0.414324	0.0430346	Promoter (<=1kb)	Tmem241
chr12	31949187	31951126	1940	*	10.1279	10.3204	9.90564	0.414747	0.0231389	Promoter (<=1kb)	Hbp1
chr4	95556946	95558101	1156	*	8.11083	8.30338	7.88856	0.414819	0.0359132	Promoter (<=1kb)	Fggy
chr4	83323500	83324842	1343	*	8.66007	8.85286	8.4375	0.415358	0.0471092	Promoter (<=1kb)	Ttc39b
chr12	102439359	102440156	798	*	8.55467	8.74812	8.33121	0.416908	0.045366	Promoter (<=1kb)	Lgmn
chr14	36968217	36969365	1149	*	8.50087	8.69504	8.27645	0.418588	0.0419621	Promoter (<=1kb)	Ccser2
chr7	141193369	141194570	1202	*	8.03796	8.23317	7.81214	0.421024	0.0467775	Promoter (<=1kb)	Hras
chr17	47736841	47738467	1627	*	8.69975	8.89511	8.47373	0.421377	0.0494319	Promoter (<=1kb)	Tfeb
chr12	32819730	32821194	1465	*	9.36356	9.56016	9.13588	0.424284	0.0215262	Promoter (<=1kb)	Nampt
chr1	4807387	4808371	985	*	8.07843	8.27513	7.85061	0.424514	0.0431125	Promoter (<=1kb)	Lypla1
chr8	64946979	64947926	948	*	8.84281	9.03959	8.61489	0.424705	0.0352858	Promoter (<=1kb)	Tmem192
chr13	91370529	91371743	1215	*	7.71515	7.91216	7.48691	0.425258	0.0494814	Exon (ENSMUST00000181054.2/320297, exon 3 of 3)	A830009L08Rik
chr3	55111671	55112875	1205	*	7.84511	8.04213	7.61685	0.425279	0.0493827	Promoter (<=1kb)	Spg20
chr10	5823365	5825083	1719	*	9.52528	9.72256	9.29668	0.425871	0.0437006	Promoter (<=1kb)	Mtrf1l
chr6	72354948	72355998	1051	*	8.319	8.51717	8.08919	0.427981	0.0484204	Promoter (<=1kb)	Tmem150a
chr6	143099293	143100527	1235	*	8.44134	8.63952	8.21153	0.427985	0.0157999	Promoter (<=1kb)	C2cd5
chr14	50807321	50808222	902	*	8.64757	8.84591	8.41755	0.428363	0.0275188	Promoter (<=1kb)	Parp2
chr5	67846479	67848136	1658	*	9.4775	9.6763	9.24687	0.429423	0.0127804	Promoter (<=1kb)	Atp8a1
chr6	142386544	142387786	1243	*	8.30946	8.50865	8.07829	0.430367	0.0274748	Promoter (<=1kb)	Recql
chr10	50592099	50593344	1246	*	8.84522	9.04454	8.61388	0.430661	0.0442479	Promoter (<=1kb)	Ascc3
chr12	40222117	40223736	1620	*	10.1495	10.3491	9.91776	0.431335	0.0203334	Promoter (<=1kb)	Gm7008
chr7	6362182	6363611	1430	*	9.62824	9.82834	9.39585	0.432493	0.0175998	Promoter (<=1kb)	Zfp78
chr8	18594707	18596054	1348	*	8.20357	8.40426	7.97039	0.433864	0.0338444	Promoter (<=1kb)	Mcph1
chr13	64431972	64433140	1169	*	8.84545	9.04627	8.61207	0.4342	0.0226515	Promoter (<=1kb)	Cdk20
chr3	136669263	136671035	1773	*	9.5556	9.75669	9.32187	0.434826	0.0310167	Promoter (<=1kb)	Ppp3ca
chr19	21652509	21653827	1319	*	8.7032	8.90459	8.46907	0.435528	0.0392536	Promoter (<=1kb)	Abhd17b
chr5	76139933	76140993	1061	*	8.53493	8.73657	8.30045	0.436127	0.0458616	Promoter (<=1kb)	Srd5a3
chr15	27680886	27682041	1156	*	8.67492	8.87686	8.44005	0.43681	0.0397044	Promoter (<=1kb)	Otulinl
chr14	120910287	120911909	1623	*	9.10247	9.30451	8.86746	0.437053	0.0206084	Promoter (<=1kb)	Ipo5
chr7	6286019	6286873	855	*	7.95398	8.15621	7.7187	0.437509	0.0326566	Promoter (<=1kb)	Zfp667
chr3	20034661	20035520	860	*	8.74292	8.94555	8.50712	0.438433	0.0314871	Promoter (<=1kb)	Hps3
chr10	122096658	122097924	1267	*	9.2483	9.45104	9.01233	0.438712	0.0410091	Promoter (<=1kb)	Rxylt1
chr1	7088220	7089586	1367	*	9.75907	9.96184	9.52307	0.438773	0.0272254	Promoter (<=1kb)	Pcmtd1
chr16	75766333	75767499	1167	*	9.19317	9.39605	8.95701	0.439039	0.0329991	Promoter (<=1kb)	Hspa13
chr13	32337973	32339384	1412	*	8.87934	9.0825	8.6428	0.439699	0.0222241	Promoter (<=1kb)	Gmds
chr11	23633038	23634201	1164	*	8.48922	8.69241	8.25264	0.439768	0.035796	Promoter (<=1kb)	Sanbr
chr3	123266988	123268195	1208	*	8.13079	8.33399	7.8942	0.439784	0.0399115	Promoter (<=1kb)	Sec24d
chr13	74208177	74209486	1310	*	7.89955	8.10282	7.66288	0.439941	0.0414789	Promoter (<=1kb)	Exoc3
chr9	21509686	21510883	1198	*	8.70065	8.90437	8.46337	0.440993	0.0394882	Promoter (<=1kb)	Tmed1
chr9	86464479	86465120	642	*	7.56863	7.77264	7.33094	0.441709	0.0266142	Promoter (<=1kb)	Ube2cbp
chr14	103069509	103070948	1440	*	8.90725	9.11131	8.6695	0.441814	0.0219984	Promoter (<=1kb)	Cln5
chr10	78464520	78465764	1245	*	8.50236	8.70658	8.2644	0.442171	0.0200097	Promoter (<=1kb)	Pdxk
chr7	141221438	141222453	1016	*	8.03961	8.24399	7.80142	0.44257	0.0440674	Promoter (<=1kb)	Mir210
chr2	84727110	84727934	825	*	8.35721	8.56189	8.1186	0.44329	0.0493522	Promoter (<=1kb)	Clp1
chr12	46818323	46820129	1807	*	9.08608	9.29117	8.84694	0.444228	0.0321021	Promoter (<=1kb)	Nova1
chr2	11500904	11502588	1685	*	8.96713	9.17222	8.72797	0.444248	0.015832	Promoter (<=1kb)	Pfkfb3
chr11	11808634	11809539	906	*	7.99361	8.1987	7.75444	0.444258	0.0411034	Promoter (<=1kb)	Fignl1
chr3	146812280	146813635	1356	*	7.95621	8.16142	7.71691	0.444508	0.0498069	Promoter (<=1kb)	Prkacb
chr7	39552016	39553002	987	*	8.66866	8.87393	8.42926	0.444666	0.0378601	Exon (ENSMUST00000191302.1/ENSMUST00000191302.1, exon 1 of 2)	Zfp619
chr6	85374091	85375243	1153	*	8.4703	8.67579	8.23061	0.44518	0.0495282	Promoter (<=1kb)	Rab11fip5
chr1	10039486	10040325	840	*	8.05172	8.25728	7.81192	0.445362	0.0383278	Promoter (<=1kb)	Cspp1
chr7	122132631	122133452	822	*	7.37043	7.57604	7.13057	0.445476	0.041815	Promoter (<=1kb)	Palb2
chr4	120924527	120925795	1269	*	7.46913	7.67481	7.22919	0.44562	0.0470342	Promoter (<=1kb)	Exo5
chr12	32953539	32954785	1247	*	9.09286	9.29865	8.85274	0.445908	0.0493961	Promoter (<=1kb)	4933406C10Rik
chr3	58691373	58692689	1317	*	8.6903	8.89634	8.44984	0.446495	0.0124092	Promoter (<=1kb)	Siah2
chr12	72084826	72086440	1615	*	9.50054	9.70673	9.25988	0.446857	0.0234337	Promoter (<=1kb)	L3hypdh
chr14	105176330	105177758	1429	*	8.27567	8.48205	8.03475	0.447298	0.0386385	Promoter (<=1kb)	Rbm26
chr3	5575702	5576987	1286	*	9.26559	9.47206	9.02456	0.447502	0.0477844	Promoter (<=1kb)	Pex2
chr1	60179980	60181101	1122	*	9.01271	9.21918	8.77167	0.447514	0.0432943	Promoter (<=1kb)	Nbeal1
chr3	145118231	145119314	1084	*	8.82525	9.03178	8.58413	0.447645	0.0191671	Promoter (<=1kb)	Odf2l
chr4	149954815	149955576	762	*	8.13177	8.33843	7.89047	0.447956	0.0311692	Promoter (<=1kb)	Spsb1
chr12	81780792	81781830	1039	*	7.95729	8.16404	7.71588	0.448166	0.0473616	Promoter (<=1kb)	Map3k9
chr4	141147232	141148574	1343	*	7.41475	7.6217	7.17308	0.448618	0.0327246	Promoter (<=1kb)	Fbxo42
chr2	168206566	168207741	1176	*	7.93215	8.13922	7.6903	0.448915	0.0219891	Promoter (<=1kb)	Adnp
chr13	67483731	67484838	1108	*	7.51265	7.71997	7.27044	0.449537	0.0444962	Promoter (<=1kb)	Zfp874b
chr7	75455046	75456394	1349	*	8.49068	8.69812	8.24833	0.449794	0.0279216	Promoter (<=1kb)	Akap13
chr15	60822427	60823646	1220	*	7.71785	7.92544	7.47529	0.450141	0.0287189	Promoter (<=1kb)	9930014A18Rik
chr9	21852294	21853165	872	*	7.04522	7.25303	6.80236	0.450676	0.0464765	Promoter (<=1kb)	Dock6
chr18	74267627	74268712	1086	*	8.37292	8.58116	8.12946	0.451701	0.01604	Promoter (<=1kb)	Mbd1
chr4	19708536	19709637	1102	*	8.9617	9.17017	8.71792	0.452255	0.0145251	Promoter (<=1kb)	Wwp1
chr1	9747610	9748925	1316	*	9.21221	9.42072	8.96838	0.45234	0.0322997	Promoter (<=1kb)	1700034P13Rik
chr2	69789099	69790617	1519	*	7.98637	8.19495	7.74246	0.452485	0.0291621	Promoter (<=1kb)	Phospho2
chr16	49854873	49856304	1432	*	8.97761	9.18644	8.73334	0.453104	0.0469078	Promoter (<=1kb)	Cd47
chr18	53744015	53745287	1273	*	8.57981	8.78882	8.3353	0.453517	0.0467061	Promoter (<=1kb)	Cep120
chr9	94537078	94539044	1967	*	9.70652	9.91569	9.4618	0.453882	0.0302239	Promoter (<=1kb)	Dipk2a
chr10	67536718	67537948	1231	*	8.28467	8.49403	8.03967	0.45436	0.040581	Promoter (<=1kb)	Egr2
chr6	11925386	11926729	1344	*	7.71004	7.92029	7.46382	0.456468	0.0497017	Promoter (<=1kb)	Phf14
chr12	73907249	73908748	1500	*	9.04752	9.25795	8.80107	0.456871	0.029223	Promoter (<=1kb)	Hif1a
chr18	44828046	44829305	1260	*	8.05544	8.26611	7.80866	0.457456	0.0326297	Promoter (<=1kb)	Ythdc2
chr6	47877271	47878370	1100	*	7.99671	8.20753	7.74972	0.457808	0.0424757	Promoter (<=1kb)	Zfp282
chrX	95443821	95445309	1489	*	7.99822	8.20914	7.75111	0.458027	0.0318775	Promoter (<=1kb)	Amer1
chr18	74778287	74779998	1712	*	8.65803	8.8691	8.4107	0.4584	0.0217767	Promoter (<=1kb)	Scarna17
chr13	30544689	30545855	1167	*	8.12172	8.33288	7.87426	0.458617	0.0236859	Promoter (<=1kb)	Uqcrfs1
chrX	68678029	68679484	1456	*	8.14207	8.35333	7.89447	0.458859	0.0330316	Promoter (<=1kb)	Fmr1
chr8	22593110	22594490	1381	*	8.31011	8.52158	8.06222	0.459358	0.0355592	Promoter (<=1kb)	Vdac3
chr8	84197980	84198760	781	*	7.63928	7.85098	7.39108	0.459908	0.0326085	Distal Intergenic	Mir23a
chr8	110618211	110619093	883	*	7.76682	7.97866	7.51844	0.460221	0.047367	Promoter (<=1kb)	Vac14
chr8	76901722	76902574	853	*	8.66494	8.87719	8.41599	0.461194	0.0241495	Promoter (<=1kb)	Nr3c2
chr6	128200019	128201264	1246	*	8.75556	8.96801	8.50633	0.461682	0.00888101	Exon (ENSMUST00000071101.7/ENSMUST00000071101.7, exon 1 of 2)	9330102E08Rik
chr2	144593743	144594766	1024	*	7.49445	7.70694	7.24517	0.461767	0.0327833	Promoter (<=1kb)	Smim26
chr4	101264342	101265594	1253	*	8.08839	8.30091	7.83908	0.461824	0.0494148	Promoter (<=1kb)	Jak1
chr3	133091078	133092611	1534	*	8.4929	8.70542	8.24357	0.461852	0.0179533	Promoter (<=1kb)	Gstcd
chr7	16285540	16286979	1440	*	8.86064	9.07326	8.61117	0.462092	0.0270136	Promoter (<=1kb)	Ccdc9
chr7	12921430	12922628	1199	*	8.28532	8.49814	8.03558	0.462557	0.0409015	Promoter (<=1kb)	Rps5
chr12	25095768	25096585	818	*	8.466	8.67887	8.2162	0.462667	0.0177307	Promoter (<=1kb)	Id2
chr7	38107037	38108189	1153	*	8.57031	8.78321	8.32045	0.462763	0.0324512	Promoter (<=1kb)	Ccne1
chr16	3908309	3909420	1112	*	7.80409	8.01717	7.55398	0.463188	0.0273091	Promoter (<=1kb)	Gm41410
chr9	114400679	114401963	1285	*	7.89595	8.10917	7.64565	0.463523	0.0465244	Promoter (<=1kb)	Tmppe
chr10	77605854	77606970	1117	*	7.746	7.95967	7.49508	0.464598	0.0441859	Promoter (<=1kb)	Sumo3
chr13	37857418	37858400	983	*	7.46265	7.67635	7.2117	0.46465	0.0239606	Promoter (<=1kb)	Rreb1
chr17	80289569	80290632	1064	*	7.87975	8.0936	7.6286	0.465007	0.0176753	Promoter (<=1kb)	Dhx57
chr3	20154411	20155408	998	*	7.40628	7.62046	7.15466	0.465797	0.0407992	Promoter (<=1kb)	Gyg
chr11	30771317	30772749	1433	*	7.85533	8.06954	7.60368	0.465866	0.048494	Promoter (<=1kb)	Psme4
chr13	20090098	20091791	1694	*	7.93057	8.14493	7.6787	0.466228	0.0385904	Promoter (<=1kb)	Elmo1
chr5	43354626	43355695	1070	*	7.86222	8.07676	7.61011	0.466657	0.0412673	Exon (ENSMUST00000197178.1/ENSMUST00000197178.1, exon 1 of 2)	Cpeb2
chr13	23581318	23582045	728	*	7.84414	8.05878	7.59188	0.466907	0.0131964	Promoter (<=1kb)	H4c4
chr5	43232460	43234652	2193	*	9.87204	10.0867	9.61972	0.467011	0.0358439	Promoter (<=1kb)	Cpeb2
chr4	8647001	8648487	1487	*	8.80052	9.01534	8.54802	0.46732	0.0426518	Distal Intergenic	Chd7
chr7	120981973	120982866	894	*	7.35784	7.57275	7.10523	0.46752	0.0454603	Promoter (<=1kb)	Cdr2
chr10	75666521	75668378	1858	*	7.924	8.13894	7.67134	0.467603	0.0449857	Promoter (<=1kb)	Cabin1
chr14	54463642	54464983	1342	*	7.47922	7.69431	7.22634	0.467974	0.0292274	Promoter (<=1kb)	Lrp10
chr14	14702403	14703853	1451	*	8.53658	8.75185	8.28346	0.468391	0.0242214	Promoter (<=1kb)	Slc4a7
chr13	22042487	22043691	1205	*	7.9714	8.187	7.71783	0.469179	0.0445937	Promoter (<=1kb)	H2ac11
chr16	95701774	95702909	1136	*	8.1073	8.32307	7.85348	0.469594	0.0388559	Promoter (<=1kb)	Ets2
chr5	93266771	93268640	1870	*	9.14343	9.35933	8.88944	0.469894	0.0350329	Promoter (<=1kb)	Ccng2
chr17	78916296	78917105	810	*	7.76854	7.98483	7.51399	0.470842	0.0479631	Promoter (<=1kb)	Cebpzos
chr4	59805242	59807055	1814	*	8.52196	8.73864	8.26689	0.47175	0.032691	Promoter (<=1kb)	Snx30
chr5	8996587	8997764	1178	*	8.56853	8.78547	8.31311	0.472358	0.0126941	Promoter (<=1kb)	Crot
chr8	40511050	40512508	1459	*	8.49567	8.71297	8.23973	0.473241	0.0180673	Promoter (<=1kb)	Cnot7
chr1	52844281	52845618	1338	*	8.8467	9.06431	8.59033	0.473977	0.0325104	Promoter (<=1kb)	Hibch
chr18	11839096	11840118	1023	*	7.61116	7.82883	7.35471	0.474116	0.039497	Promoter (<=1kb)	Cables1
chr17	21488585	21489472	888	*	7.37677	7.5947	7.11996	0.474748	0.0445576	Promoter (<=1kb)	Zfp53
chr7	64391976	64393074	1099	*	8.60512	8.82321	8.34808	0.475137	0.0424022	Promoter (<=1kb)	Mphosph10
chr1	184845175	184846360	1186	*	7.94729	8.16547	7.69012	0.475345	0.0215878	Promoter (<=1kb)	Mtarc2
chr11	16950834	16951770	937	*	8.47566	8.69399	8.2183	0.47569	0.0151933	Promoter (<=1kb)	Fbxo48
chr7	83891553	83892602	1050	*	8.80872	9.02744	8.55081	0.476621	0.0388699	Promoter (<=1kb)	Mesd
chr14	78732247	78733410	1164	*	7.76275	7.98149	7.5048	0.476692	0.0343518	Promoter (<=1kb)	Dgkh
chr5	72913748	72914996	1249	*	8.91946	9.13834	8.66132	0.477012	0.0397818	Promoter (<=1kb)	Slain2
chr4	94556262	94557145	884	*	7.17967	7.39887	6.92109	0.477784	0.0264391	Promoter (<=1kb)	Caap1
chr2	35336386	35337715	1330	*	7.64439	7.86382	7.38549	0.478322	0.0268406	Promoter (<=1kb)	Stom
chr7	59228077	59229798	1722	*	8.92945	9.149	8.67037	0.478628	0.0339932	Promoter (<=1kb)	Ube3a
chr2	19657223	19658740	1518	*	9.04277	9.26234	8.78369	0.47865	0.0160073	Promoter (<=1kb)	Otud1
chr8	3278937	3280015	1079	*	7.65111	7.87088	7.39173	0.479156	0.0470293	Promoter (<=1kb)	Insr
chr8	25976319	25977201	883	*	8.11862	8.33841	7.85921	0.479202	0.0180498	Promoter (<=1kb)	Hgsnat
chr2	68860854	68862358	1505	*	8.35784	8.57768	8.09837	0.479305	0.0332465	Promoter (<=1kb)	Cers6
chr7	68748609	68749750	1142	*	9.14161	9.3617	8.8818	0.479902	0.0235198	Promoter (<=1kb)	Arrdc4
chr8	25200840	25202111	1272	*	8.42899	8.64922	8.16898	0.480246	0.0387112	Promoter (<=1kb)	Tacc1
chr17	15563851	15564862	1012	*	8.61274	8.83315	8.35247	0.480671	0.0259677	Promoter (<=1kb)	Prdm9
chr1	155082964	155084069	1106	*	7.69658	7.91735	7.43583	0.481524	0.0439821	Promoter (<=1kb)	Gm9530
chr6	117906146	117907981	1836	*	8.89345	9.11425	8.63264	0.481616	0.0224247	Promoter (<=1kb)	Hnrnpf
chr1	175692077	175693389	1313	*	9.60462	9.82549	9.3437	0.481792	0.0254328	Promoter (<=1kb)	Opn3
chr17	78736179	78737184	1006	*	8.80484	9.02574	8.54389	0.481842	0.0185514	Promoter (<=1kb)	Strn
chr3	116807685	116808870	1186	*	8.17204	8.39297	7.91107	0.4819	0.0255911	Promoter (<=1kb)	Agl
chr17	36951373	36952134	762	*	7.66562	7.88665	7.40448	0.482168	0.0279252	Promoter (<=1kb)	Ppp1r11
chr15	10981331	10982493	1163	*	8.71989	8.94111	8.45848	0.482631	0.0150555	Promoter (<=1kb)	Amacr
chr1	191325537	191326527	991	*	8.06148	8.28322	7.79936	0.483855	0.0400256	Promoter (<=1kb)	Pacc1
chr18	34776664	34777943	1280	*	7.91022	8.13215	7.64782	0.484325	0.0175838	Promoter (<=1kb)	Kdm3b
chr4	115737352	115738164	813	*	7.90842	8.13045	7.64589	0.484553	0.0383278	Promoter (<=1kb)	Efcab14
chr10	7780313	7781599	1287	*	7.68856	7.91062	7.42598	0.48464	0.0207036	Promoter (<=1kb)	Ginm1
chr9	124312147	124312962	816	*	7.60965	7.83178	7.34699	0.484787	0.0418986	Promoter (<=1kb)	2010315B03Rik
chr17	36836505	36837578	1074	*	8.02923	8.25137	7.76654	0.484839	0.0297427	Promoter (<=1kb)	Trim26
chr14	34310215	34311555	1341	*	8.82042	9.04265	8.55761	0.485042	0.0474712	Promoter (<=1kb)	Glud1
chr6	148945916	148946925	1010	*	7.43956	7.66181	7.17673	0.485086	0.0380609	Promoter (<=1kb)	Sinhcaf
chr16	77013216	77014401	1186	*	8.37572	8.59798	8.11287	0.485113	0.0269783	Promoter (<=1kb)	Usp25
chr8	41373927	41375294	1368	*	8.88913	9.11161	8.62596	0.48565	0.00647379	Promoter (<=1kb)	Asah1
chr15	8629209	8629784	576	*	7.13636	7.359	6.87298	0.486011	0.0419978	Distal Intergenic	Slc1a3
chr10	86778214	86779711	1498	*	9.20531	9.42796	8.94192	0.48604	0.0199604	Promoter (<=1kb)	Nt5dc3
chr6	66896028	66897000	973	*	7.717	7.93974	7.45348	0.486257	0.0456538	Promoter (<=1kb)	Gng12
chr2	143062631	143063594	964	*	7.20807	7.43084	6.94452	0.486326	0.0355263	Promoter (<=1kb)	Snrpb2
chr8	47989778	47991418	1641	*	8.2729	8.49573	8.00925	0.486477	0.0124229	Promoter (<=1kb)	Wwc2
chr14	45350708	45351849	1142	*	7.94121	8.16405	7.67755	0.486509	0.0421262	Promoter (<=1kb)	Styx
chr5	8422117	8423479	1363	*	8.59724	8.82048	8.33302	0.487463	0.0221559	Promoter (<=1kb)	Dbf4
chr17	71474897	71476093	1197	*	8.32614	8.54948	8.06177	0.487712	0.0250601	Promoter (<=1kb)	Smchd1
chr7	120842557	120843912	1356	*	8.32546	8.54905	8.06075	0.488305	0.0143355	Promoter (<=1kb)	Eef2k
chr14	14345147	14346521	1375	*	7.74206	7.9658	7.47713	0.488671	0.049775	Promoter (<=1kb)	Il3ra
chr4	11007043	11008315	1273	*	8.67363	8.89743	8.40862	0.488817	0.0123662	Promoter (<=1kb)	Plekhf2
chr3	116613884	116614876	993	*	6.81084	7.03471	6.54575	0.488958	0.0487423	Promoter (<=1kb)	Trmt13
chr15	25412173	25415030	2858	*	8.94406	9.16816	8.67863	0.489529	0.0479142	Promoter (<=1kb)	Gm48957
chr1	93444566	93446234	1669	*	7.74376	7.96804	7.47808	0.489952	0.0351794	Promoter (<=1kb)	Hdlbp
chr4	116150019	116151045	1027	*	7.12129	7.34571	6.85541	0.490301	0.0489381	Promoter (<=1kb)	Pomgnt1
chr4	120032255	120033533	1279	*	7.91205	8.13654	7.64609	0.49045	0.0244413	Promoter (<=1kb)	Hivep3
chr6	97806514	97807619	1106	*	8.26106	8.48574	7.99481	0.490928	0.0359147	Promoter (<=1kb)	Mitf
chr2	59882088	59883100	1013	*	7.95966	8.18443	7.69328	0.491148	0.0207067	Promoter (<=1kb)	Wdsub1
chr16	84773937	84775284	1348	*	7.64449	7.86935	7.37799	0.491361	0.0266721	Promoter (<=1kb)	Jam2
chr12	102877308	102879118	1811	*	8.32079	8.54567	8.05427	0.491401	0.0246638	Promoter (<=1kb)	Btbd7
chr17	15526839	15527660	822	*	7.42752	7.65243	7.16095	0.49148	0.0227732	Promoter (<=1kb)	Pdcd2
chr10	94198573	94199486	914	*	7.48611	7.71102	7.21954	0.491486	0.0369489	Promoter (<=1kb)	Ndufa12
chr15	35155289	35156200	912	*	8.25818	8.48345	7.99111	0.492342	0.038554	Promoter (<=1kb)	Stk3
chr13	3893201	3893893	693	*	7.07957	7.30513	6.81208	0.493044	0.035355	Promoter (<=1kb)	Net1
chr11	20631261	20632655	1395	*	8.81564	9.04136	8.54793	0.493425	0.0151162	Promoter (<=1kb)	Sertad2
chr17	15825658	15827028	1371	*	8.55031	8.77607	8.28255	0.493529	0.0208464	Promoter (<=1kb)	Rgmb
chr6	7844110	7845322	1213	*	8.71431	8.94009	8.44653	0.493559	0.0357991	Promoter (<=1kb)	C1galt1
chr15	39942937	39944768	1832	*	8.95347	9.17924	8.68568	0.493561	0.0234033	Promoter (<=1kb)	Lrp12
chr12	35046648	35048201	1554	*	8.80761	9.03352	8.53963	0.493884	0.0345765	Promoter (<=1kb)	Snx13
chr2	145859954	145861110	1157	*	8.31732	8.54327	8.0493	0.493963	0.0283265	Promoter (1-2kb)	Rin2
chr17	83350384	83351960	1577	*	8.17522	8.40166	7.90649	0.495177	0.0391324	Promoter (<=1kb)	Eml4
chr12	118300934	118302677	1744	*	10.1864	10.4133	9.91692	0.496404	0.0176627	Promoter (<=1kb)	Sp4
chr10	108161320	108163047	1728	*	9.07167	9.29875	8.80205	0.496699	0.0282561	Promoter (<=1kb)	Ppp1r12a
chr1	131866876	131867926	1051	*	7.43815	7.66529	7.16845	0.496845	0.0232743	Promoter (<=1kb)	Rab29
chr8	104590971	104592002	1032	*	8.30154	8.52884	8.03159	0.49725	0.0140162	Promoter (<=1kb)	Pdp2
chr9	77910230	77911328	1099	*	8.47405	8.70139	8.20406	0.497331	0.0450581	Distal Intergenic	Elovl5
chr4	114986429	114987628	1200	*	7.84552	8.07289	7.5755	0.49739	0.0495883	Promoter (<=1kb)	Cmpk1
chr17	71001677	71003006	1330	*	8.54312	8.77059	8.27296	0.497621	0.0451318	Promoter (<=1kb)	Myom1
chr11	45851533	45852794	1262	*	7.8091	8.03665	7.53882	0.497833	0.0470999	Promoter (<=1kb)	Clint1
chr17	63498884	63500931	2048	*	8.74103	8.96866	8.47064	0.498017	0.0287789	Promoter (<=1kb)	Fbxl17
chr13	67779345	67780266	922	*	7.10833	7.33603	6.83784	0.498185	0.0436777	Promoter (<=1kb)	Zfp493
chr7	89403435	89404853	1419	*	8.59412	8.82191	8.3235	0.498407	0.048132	Promoter (<=1kb)	Fzd4
chr2	114654306	114655498	1193	*	8.49906	8.7271	8.22808	0.499022	0.0120077	Promoter (<=1kb)	Dph6
chrX	53369628	53370995	1368	*	7.5345	7.76262	7.26342	0.499193	0.0263364	Promoter (<=1kb)	Mospd1
chr6	57534625	57536218	1594	*	9.08934	9.31756	8.81809	0.499468	0.016286	Promoter (<=1kb)	Ppm1k
chr7	84689336	84690534	1199	*	8.48222	8.71048	8.21093	0.499547	0.0152909	Promoter (<=1kb)	Zfand6
chr2	79254657	79256142	1486	*	7.51236	7.74078	7.24084	0.499939	0.0261076	Promoter (<=1kb)	Itga4
chr2	50065970	50066982	1013	*	7.42351	7.6523	7.15148	0.500823	0.0286103	Promoter (<=1kb)	Lypd6
chr13	62684420	62685520	1101	*	7.23153	7.46036	6.95943	0.50093	0.037842	5' UTR	6720489N17Rik
chr2	181459030	181459952	923	*	6.70415	6.93308	6.43193	0.501149	0.0455307	Promoter (<=1kb)	Zbtb46
chr10	7955179	7956880	1702	*	8.28954	8.51847	8.01731	0.501165	0.0261911	Promoter (<=1kb)	Tab2
chr4	52438581	52439541	961	*	8.01212	8.24107	7.73985	0.501216	0.0470948	Promoter (<=1kb)	Smc2
chr19	29805012	29806818	1807	*	8.40488	8.63389	8.13253	0.501361	0.026018	Promoter (<=1kb)	9930021J03Rik
chr17	51178449	51179884	1436	*	8.5813	8.8107	8.30839	0.502304	0.0125804	Promoter (<=1kb)	Tbc1d5
chr18	75502733	75503879	1147	*	7.47308	7.70258	7.20003	0.502552	0.048516	Intron (ENSMUST00000165559.2/269037, intron 9 of 11)	Gm10532
chr16	46009812	46011180	1369	*	8.61745	8.84696	8.34439	0.502573	0.0145904	Promoter (<=1kb)	Plcxd2
chr3	63928844	63929660	817	*	7.70635	7.93597	7.43314	0.502836	0.0134226	Promoter (<=1kb)	E130311K13Rik
chr10	34417954	34419169	1216	*	8.42637	8.65609	8.15301	0.503075	0.0206087	Promoter (<=1kb)	Nt5dc1
chr10	19907041	19907841	801	*	8.10612	8.33603	7.8325	0.503535	0.0335686	Promoter (<=1kb)	Pex7
chr6	42349032	42350821	1790	*	8.84131	9.07141	8.56741	0.504001	0.0185461	Promoter (<=1kb)	Zyx
chr9	114933417	114934478	1062	*	8.23559	8.46588	7.96143	0.504453	0.0246616	Promoter (<=1kb)	Gpd1l
chr2	145167682	145168667	986	*	7.81974	8.05026	7.54525	0.505007	0.0431555	Promoter (<=1kb)	Slc24a3
chr5	96997007	96998438	1432	*	8.7018	8.93238	8.42722	0.505165	0.0344031	Promoter (<=1kb)	Bmp2k
chr13	100492032	100492857	826	*	6.79687	7.02754	6.52218	0.505364	0.0351614	Promoter (<=1kb)	Gtf2h2
chr3	121814553	121815803	1251	*	8.1997	8.43054	7.92476	0.505776	0.00831956	Promoter (<=1kb)	Abcd3
chr10	99261233	99262350	1118	*	8.27669	8.50766	8.00156	0.506096	0.0470523	Promoter (<=1kb)	Dusp6
chr13	12394721	12395748	1028	*	8.42056	8.65154	8.1454	0.506143	0.0201925	Promoter (<=1kb)	Heatr1
chr8	90907825	90908909	1085	*	8.53505	8.76613	8.25977	0.506368	0.0200971	Promoter (<=1kb)	Chd9
chr2	146855394	146856490	1097	*	7.99447	8.2257	7.71898	0.506715	0.0201483	Promoter (<=1kb)	Kiz
chr16	18405882	18406817	936	*	6.89602	7.12726	6.6205	0.506758	0.0461604	Promoter (2-3kb)	Arvcf
chr18	67288750	67290266	1517	*	7.80098	8.03222	7.52546	0.506759	0.0262886	Promoter (<=1kb)	Impa2
chr9	52167843	52169141	1299	*	7.40305	7.63442	7.12735	0.50707	0.0316292	Promoter (<=1kb)	Zc3h12c
chr10	4431595	4433061	1467	*	8.20342	8.43491	7.92754	0.507366	0.0170827	Promoter (<=1kb)	Rmnd1
chr7	27473149	27474048	900	*	8.19228	8.42383	7.91632	0.507512	0.048216	Promoter (<=1kb)	Sertad3
chr17	71182918	71183947	1030	*	8.04263	8.27441	7.76635	0.508055	0.0258882	Promoter (<=1kb)	Lpin2
chr19	34550298	34551222	925	*	7.30887	7.54081	7.03235	0.508461	0.0437861	Promoter (<=1kb)	Ifit2
chrX	10716915	10718353	1439	*	7.8283	8.06038	7.55159	0.508793	0.0371996	Promoter (<=1kb)	Mid1ip1
chr7	43671439	43672487	1049	*	7.7791	8.01121	7.50235	0.508863	0.0369679	Promoter (<=1kb)	Ctu1
chr13	65278116	65279414	1299	*	8.40904	8.64128	8.1321	0.509184	0.0284955	Promoter (<=1kb)	Zfp369
chr16	58727518	58728828	1311	*	8.9621	9.19443	8.68504	0.50939	0.0128231	Promoter (<=1kb)	Cldnd1
chr2	109917281	109918398	1118	*	8.7151	8.94743	8.43804	0.509395	0.00878787	Promoter (<=1kb)	Lgr4
chr14	120137581	120138261	681	*	7.51912	7.75161	7.24183	0.509782	0.0488261	Intron (ENSMUST00000226227.1/ENSMUST00000226227.1, intron 3 of 8)	Oxgr1
chr13	76018011	76019081	1071	*	8.51177	8.7444	8.23426	0.510141	0.0158077	Promoter (<=1kb)	Rfesd
chr4	40853548	40854703	1156	*	8.72573	8.95842	8.44817	0.510248	0.00925363	Promoter (<=1kb)	B4galt1
chr15	94543009	94544120	1112	*	8.42121	8.65391	8.14362	0.510298	0.0208655	Promoter (<=1kb)	Irak4
chr13	104228369	104229224	856	*	7.86392	8.09682	7.58603	0.510793	0.0107853	Promoter (<=1kb)	Cenpk
chr6	108828136	108829171	1036	*	9.02134	9.25427	8.74343	0.510835	0.00278196	Promoter (<=1kb)	Edem1
chr14	54360587	54361608	1022	*	7.36445	7.59769	7.08609	0.511599	0.030156	Promoter (<=1kb)	Oxa1l
chr6	52011944	52013195	1252	*	8.36879	8.60213	8.09029	0.511835	0.0331613	Promoter (<=1kb)	Skap2
chr13	24761145	24762234	1090	*	7.69239	7.92579	7.41381	0.511978	0.015923	Promoter (<=1kb)	Gmnn
chr3	105800638	105801874	1237	*	7.44065	7.6741	7.16198	0.51212	0.0307201	Promoter (<=1kb)	Rap1a
chr17	79354319	79355947	1629	*	7.7356	7.9696	7.45616	0.51344	0.0343001	Promoter (<=1kb)	Cdc42ep3
chr2	180273094	180274180	1087	*	8.55171	8.78574	8.27221	0.513529	0.0124925	Promoter (<=1kb)	Cables2
chr13	92483332	92484374	1043	*	7.77611	8.01041	7.49624	0.51417	0.0257492	Promoter (<=1kb)	Fam151b
chr2	71872758	71874170	1413	*	8.45261	8.68692	8.17273	0.514183	0.0176929	Promoter (<=1kb)	Pdk1
chr9	15279401	15280463	1063	*	7.84884	8.08323	7.56885	0.514383	0.0430077	Promoter (<=1kb)	Med17
chr5	72167511	72168391	881	*	7.45181	7.68636	7.17159	0.514767	0.0166629	Promoter (<=1kb)	Commd8
chr10	19014559	19015885	1327	*	8.13332	8.36791	7.85302	0.514897	0.00664808	Promoter (<=1kb)	Tnfaip3
chr4	141874742	141875461	720	*	7.03759	7.27219	6.7573	0.514899	0.0255021	Promoter (<=1kb)	Efhd2
chr1	13372190	13374456	2267	*	9.51528	9.75081	9.23364	0.517165	0.0170531	Promoter (<=1kb)	Ncoa2
chr13	94788681	94789682	1002	*	7.50012	7.73595	7.21807	0.51788	0.0282561	Promoter (<=1kb)	Tbca
chrX	56454603	56456313	1711	*	8.59588	8.83174	8.31378	0.517956	0.00529179	Promoter (<=1kb)	Ints6l
chrX	166509850	166510764	915	*	7.9194	8.15527	7.63729	0.517987	0.0252387	Promoter (<=1kb)	Tceanc
chr4	34886452	34887076	625	*	7.16128	7.39721	6.87908	0.518134	0.0386711	Distal Intergenic	Zfp292
chr5	101764566	101765863	1298	*	7.90923	8.14518	7.62698	0.518199	0.0139976	Promoter (<=1kb)	Cds1
chr6	67036232	67037782	1551	*	9.00029	9.23637	8.71787	0.518503	0.00775529	Promoter (<=1kb)	Gadd45a
chr13	37826312	37827729	1418	*	7.07191	7.30821	6.78918	0.519034	0.0452771	Promoter (<=1kb)	Rreb1
chr1	9699897	9701211	1315	*	8.34059	8.57695	8.05778	0.519172	0.0140834	Promoter (<=1kb)	Mybl1
chr5	22549702	22550708	1007	*	7.84857	8.08495	7.56572	0.519232	0.0433472	Promoter (<=1kb)	Orc5
chr4	115838764	115839675	912	*	7.44508	7.68156	7.16209	0.519473	0.0409394	Promoter (<=1kb)	Mknk1
chr10	100015448	100016799	1352	*	7.48807	7.72462	7.20496	0.51966	0.0208176	Promoter (<=1kb)	Kitl
chr18	3280475	3281568	1094	*	7.58846	7.82527	7.30499	0.520286	0.0196484	Promoter (<=1kb)	Crem
chr7	48788367	48789586	1220	*	7.77285	8.00978	7.48922	0.520557	0.0407994	Promoter (<=1kb)	Zdhhc13
chr5	129724771	129725672	902	*	7.28846	7.52566	7.00444	0.521227	0.0381471	Promoter (<=1kb)	Nipsnap2
chr18	88971357	88972383	1027	*	7.56594	7.80325	7.28176	0.521493	0.00969791	Promoter (<=1kb)	Rttn
chr14	103098713	103100125	1413	*	8.55769	8.79502	8.27348	0.521538	0.0160971	Promoter (<=1kb)	Fbxl3
chr7	48958867	48959719	853	*	6.95476	7.19212	6.67051	0.521609	0.0427815	Promoter (<=1kb)	Nav2
chr7	114116894	114118147	1254	*	7.33384	7.5713	7.04944	0.521866	0.0442019	Promoter (<=1kb)	Rras2
chr7	43561979	43563081	1103	*	7.13914	7.37682	6.85444	0.522379	0.044743	Promoter (<=1kb)	Zfp658
chr6	135167160	135168553	1394	*	7.93304	8.17095	7.64799	0.522961	0.00922182	Promoter (<=1kb)	Hebp1
chr10	25359260	25360402	1143	*	7.74698	7.9853	7.46136	0.523931	0.0136882	Promoter (<=1kb)	Epb41l2
chr4	97771904	97772713	810	*	8.12846	8.36678	7.84282	0.523965	0.0363345	Promoter (<=1kb)	Nfia
chr17	74315873	74316917	1045	*	7.56339	7.80179	7.27765	0.524142	0.0393881	Promoter (<=1kb)	Dpy30
chr6	113494199	113495108	910	*	7.19002	7.4286	6.904	0.524598	0.0323171	Promoter (2-3kb)	Creld1
chr4	63558381	63559134	754	*	7.52659	7.76529	7.24042	0.524872	0.031213	Promoter (<=1kb)	Tmem268
chr14	8079957	8081116	1160	*	7.98854	8.22725	7.70234	0.524909	0.032112	Promoter (<=1kb)	Rpp14
chr15	4026056	4027681	1626	*	9.12225	9.36099	8.836	0.524995	0.0199691	Promoter (<=1kb)	BC037032
chr7	132713997	132714823	827	*	7.16024	7.399	6.87397	0.525027	0.0185434	3' UTR	Fam53b
chr3	84039207	84040918	1712	*	7.9504	8.18934	7.66387	0.525467	0.0236749	Promoter (<=1kb)	Tmem131l
chr7	141122922	141123782	861	*	7.68285	7.92185	7.39623	0.525617	0.0164549	Promoter (<=1kb)	Ptdss2
chr4	129542374	129543186	813	*	7.37538	7.61457	7.0885	0.526073	0.0408165	Promoter (<=1kb)	Hdac1
chr1	153899372	153900689	1318	*	8.63136	8.87071	8.34426	0.526456	0.0150769	Promoter (<=1kb)	Mir8114
chrX	71214635	71215679	1045	*	7.38845	7.62781	7.10132	0.526487	0.0233865	Promoter (<=1kb)	Mtm1
chr1	91412857	91414300	1444	*	8.08656	8.32609	7.79919	0.526895	0.0260137	Promoter (<=1kb)	Hes6
chr18	46958510	46959415	906	*	7.95516	8.19471	7.66776	0.526952	0.0178023	Promoter (<=1kb)	Commd10
chr7	84150777	84152426	1650	*	8.21404	8.45411	7.9259	0.528209	0.0384158	Promoter (<=1kb)	Abhd17c
chr11	84828642	84829447	806	*	7.04914	7.28927	6.76089	0.528376	0.0453436	Promoter (<=1kb)	Dhrs11
chr13	62623693	62624556	864	*	7.07908	7.31929	6.79074	0.52855	0.0231539	Promoter (<=1kb)	6720489N17Rik
chr7	12880586	12881645	1060	*	7.54266	7.78306	7.25403	0.529034	0.0427526	Promoter (<=1kb)	Zfp128
chrX	155215900	155216888	989	*	7.6055	7.84611	7.31656	0.529543	0.0353197	Promoter (<=1kb)	Sat1
chr15	3995289	3996411	1123	*	9.18178	9.42241	8.89281	0.529606	0.0142589	Promoter (<=1kb)	AW549877
chr7	43312612	43313744	1133	*	7.59989	7.84056	7.31088	0.529684	0.0267324	Promoter (<=1kb)	Zfp715
chr7	12949110	12950225	1116	*	7.87166	8.11244	7.58248	0.529961	0.0307704	Exon (ENSMUST00000181128.1/ENSMUST00000181128.1, exon 2 of 2)	Zfp324
chr12	116262536	116263395	860	*	7.2329	7.47377	6.9436	0.530168	0.0287043	Promoter (<=1kb)	Dync2i1
chr6	4086467	4087341	875	*	7.77785	8.01876	7.4885	0.530258	0.00646927	Promoter (<=1kb)	Bet1
chr4	15265184	15266459	1276	*	8.99616	9.2371	8.70674	0.530355	0.0140827	Promoter (<=1kb)	Tmem64
chr1	106713630	106714980	1351	*	7.90895	8.15002	7.61935	0.530666	0.0249398	Promoter (<=1kb)	Bcl2
chr4	132945359	132946901	1543	*	7.2113	7.45244	6.9216	0.53084	0.0315372	Distal Intergenic	Fam76a
chr13	67172923	67173802	880	*	7.07538	7.31663	6.78552	0.531104	0.0480695	Promoter (<=1kb)	Rsl1
chr4	59548478	59549879	1402	*	8.2147	8.45595	7.92484	0.531107	0.0230897	Promoter (<=1kb)	Ptbp3
chr6	86487200	86488364	1165	*	7.29721	7.53855	7.00721	0.531336	0.0188271	Promoter (<=1kb)	2310040G24Rik
chr1	127205852	127206704	853	*	6.9395	7.18091	6.6494	0.531504	0.0275779	Promoter (<=1kb)	Mgat5
chr3	69598034	69599527	1494	*	7.37992	7.62147	7.08963	0.531833	0.0409729	Promoter (<=1kb)	B3galnt1
chr10	7211006	7212648	1643	*	8.25431	8.496	7.96381	0.532182	0.0212439	Promoter (<=1kb)	Cnksr3
chr2	132028906	132030572	1667	*	8.27567	8.51738	7.98516	0.532216	0.03678	Promoter (<=1kb)	Rassf2
chr6	70791492	70792983	1492	*	8.98806	9.22981	8.69747	0.532341	0.0337215	Promoter (<=1kb)	Rpia
chr9	121297150	121298070	921	*	6.99168	7.23344	6.7011	0.532347	0.0438498	Promoter (<=1kb)	Trak1
chr18	39489149	39491755	2607	*	9.41926	9.66104	9.12865	0.532385	0.0185344	Promoter (<=1kb)	Nr3c1
chrX	106026502	106027652	1151	*	7.49117	7.73295	7.20055	0.532406	0.0244892	Promoter (<=1kb)	Atp7a
chr6	108212461	108213553	1093	*	8.57	8.81179	8.27937	0.532421	0.0114466	Promoter (<=1kb)	Itpr1
chr4	95050526	95050929	404	*	7.33604	7.57786	7.04535	0.532513	0.0161833	Promoter (1-2kb)	Jun
chr7	45017289	45018077	789	*	8.16563	8.40751	7.87486	0.532654	0.017933	Promoter (<=1kb)	Rras
chr8	45999477	46000589	1113	*	8.68692	8.92882	8.39613	0.532693	0.0047901	Promoter (<=1kb)	Ankrd37
chr15	48792526	48793439	914	*	7.35844	7.60048	7.06744	0.533032	0.0185139	Promoter (<=1kb)	Csmd3
chr16	13671510	13672844	1335	*	7.99029	8.23241	7.69918	0.533234	0.0464307	Promoter (<=1kb)	Bfar
chr1	132315897	132316593	697	*	6.67228	6.91448	6.38105	0.53343	0.0484341	Promoter (<=1kb)	Nuak2
chr7	105639958	105641185	1228	*	8.13059	8.37305	7.83897	0.534081	0.0138675	Promoter (<=1kb)	Timm10b
chr19	44247744	44248716	973	*	8.03902	8.28149	7.7474	0.534095	0.0209653	Distal Intergenic	Scd3
chr11	67024781	67025494	714	*	7.40183	7.64433	7.11018	0.534146	0.0238823	Promoter (<=1kb)	Tmem220
chr17	12991627	12993030	1404	*	8.51132	8.75399	8.21941	0.534579	0.0377472	Promoter (<=1kb)	Wtap
chr14	57398110	57399192	1083	*	8.10163	8.34435	7.80964	0.534714	0.0173141	Promoter (<=1kb)	Cryl1
chr7	39517216	39518201	986	*	8.49391	8.73669	8.20182	0.534873	0.0296165	Promoter (<=1kb)	Zfp619
chr16	45742335	45743433	1099	*	8.00257	8.24539	7.71043	0.534952	0.0133535	Promoter (<=1kb)	Abhd10
chr17	15704249	15705824	1576	*	8.41732	8.66042	8.12479	0.535631	0.0283764	Promoter (<=1kb)	Chd1
chr1	72254506	72255697	1192	*	8.08126	8.32451	7.7885	0.536008	0.00414191	Exon (ENSMUST00000179876.1/ENSMUST00000179876.1, exon 1 of 1)	Pecr
chr11	117968587	117970220	1634	*	7.76802	8.01155	7.47487	0.53668	0.0314871	Promoter (<=1kb)	Socs3
chr8	92355565	92356597	1033	*	8.25406	8.49813	7.96011	0.538016	0.0377705	Promoter (<=1kb)	Crnde
chr4	43477990	43479035	1046	*	6.87018	7.11429	6.57617	0.538126	0.0266129	Distal Intergenic	Sit1
chr13	23752105	23752754	650	*	6.26891	6.51319	5.97467	0.538517	0.0410759	Promoter (<=1kb)	H3c2
chr2	150844738	150845293	556	*	6.94939	7.19371	6.65509	0.538621	0.045979	Promoter (2-3kb)	Abhd12
chr5	109866253	109867053	801	*	7.63568	7.88002	7.34136	0.538667	0.0310915	Distal Intergenic	Gm10416
chr1	59481374	59483145	1772	*	8.39569	8.64009	8.10126	0.538827	0.0267338	Promoter (<=1kb)	Fzd7
chrX	166660701	166662155	1455	*	6.80682	7.05142	6.5121	0.539318	0.0412717	Promoter (<=1kb)	Gm1720
chr5	52476138	52477064	927	*	7.2832	7.52784	6.98842	0.53942	0.0227843	Distal Intergenic	Ccdc149
chr10	122678556	122679631	1076	*	7.97588	8.22062	7.68095	0.539669	0.0182111	Promoter (<=1kb)	Mir8104
chr4	133095195	133095755	561	*	6.80677	7.05172	6.51155	0.540169	0.0380932	Distal Intergenic	Ahdc1
chr14	55540034	55541160	1127	*	7.2437	7.48876	6.94832	0.540449	0.0450947	Promoter (<=1kb)	Pck2
chr2	112265337	112266545	1209	*	8.61183	8.85733	8.3158	0.541529	0.015257	Promoter (<=1kb)	Slc12a6
chr19	18631169	18632318	1150	*	8.23499	8.48062	7.93878	0.541846	0.0257353	Promoter (<=1kb)	Ostf1
chr13	98814479	98815816	1338	*	8.69701	8.94283	8.40052	0.542308	0.0351705	Promoter (<=1kb)	Fcho2
chr7	45922873	45924295	1423	*	8.12347	8.3694	7.82682	0.542578	0.0332793	Promoter (<=1kb)	Odad1
chr12	84218435	84219514	1080	*	7.03642	7.28261	6.73938	0.543231	0.0238057	Promoter (<=1kb)	Mideas
chr7	75370653	75371375	723	*	7.02505	7.27149	6.72766	0.543824	0.0378783	Distal Intergenic	Sv2b
chr8	94183079	94183566	488	*	6.99677	7.24334	6.6992	0.544139	0.0305686	Exon (ENSMUST00000212456.1/ENSMUST00000212456.1, exon 1 of 2)	Mt1
chr1	21078650	21079870	1221	*	8.59523	8.84192	8.29748	0.544443	0.0144045	Promoter (<=1kb)	Tram2
chr14	51082485	51083571	1087	*	6.67221	6.91892	6.37441	0.544513	0.0408008	Distal Intergenic	Rnase4
chr7	132315455	132317634	2180	*	7.99526	8.24219	7.69716	0.545027	0.0316055	Promoter (<=1kb)	Gm10584
chr5	5379656	5381108	1453	*	7.77433	8.02126	7.47622	0.545042	0.0346153	Promoter (<=1kb)	Cdk14
chr14	99045509	99046727	1219	*	8.76522	9.01219	8.46705	0.545143	0.0104283	Promoter (<=1kb)	Mzt1
chr17	12318035	12319236	1202	*	7.75708	8.00416	7.45876	0.545397	0.018363	Promoter (<=1kb)	4732491K20Rik
chr14	30671160	30672454	1295	*	7.16649	7.41379	6.86785	0.545944	0.0240897	Intron (ENSMUST00000064230.15/328370, intron 6 of 12)	Rft1
chr8	22192539	22193690	1152	*	7.77364	8.02113	7.47473	0.546398	0.0139805	Promoter (<=1kb)	Vps36
chr19	56721355	56722648	1294	*	7.59006	7.83795	7.29055	0.5474	0.0141582	Promoter (<=1kb)	Adrb1
chr3	144204688	144206023	1336	*	8.46154	8.7095	8.16193	0.547573	0.0214442	Promoter (<=1kb)	Lmo4
chr10	69212518	69213913	1396	*	7.90307	8.15114	7.6033	0.547846	0.0304374	Promoter (<=1kb)	A930033H14Rik
chr13	64152325	64153789	1465	*	8.84407	9.09221	8.54421	0.548003	0.00347339	Promoter (<=1kb)	Zfp367
chr14	47188871	47189800	930	*	7.0173	7.26547	6.71737	0.548107	0.032238	Promoter (<=1kb)	Gch1
chr8	84979701	84980273	573	*	7.61831	7.8665	7.31837	0.548128	0.0105047	Promoter (<=1kb)	Junb
chr5	34513444	34514597	1154	*	8.01336	8.26164	7.71328	0.548357	0.0125586	Promoter (<=1kb)	Tnip2
chrX	108834048	108834857	810	*	7.26691	7.5152	6.96682	0.548379	0.029402	Promoter (<=1kb)	Brwd3
chr5	86064990	86066889	1900	*	9.27699	9.52529	8.97688	0.548406	0.00935851	Promoter (<=1kb)	Cenpc1
chr8	70282503	70283476	974	*	7.33843	7.58679	7.03823	0.548562	0.0186634	Promoter (<=1kb)	Homer3
chr14	16248911	16249981	1071	*	8.30761	8.55605	8.00731	0.548743	0.0190993	Promoter (<=1kb)	Ngly1
chr17	17837734	17838713	980	*	8.75078	8.99928	8.45038	0.548898	0.00379203	Promoter (<=1kb)	Spaca6
chr10	17723931	17724647	717	*	7.37888	7.6276	7.07816	0.549436	0.0166847	Promoter (<=1kb)	Cited2
chr4	8689824	8691406	1583	*	8.05512	8.30406	7.75408	0.549982	0.0301792	Promoter (<=1kb)	Chd7
chr10	77901943	77903457	1515	*	7.18672	7.43632	6.88472	0.551604	0.0495698	Promoter (<=1kb)	Lrrc3
chr7	144581526	144582791	1266	*	7.82133	8.07094	7.51931	0.551622	0.00632214	Promoter (<=1kb)	Fadd
chr8	126596184	126596606	423	*	6.94416	7.19381	6.64207	0.551743	0.0353629	Promoter (2-3kb)	Irf2bp2
chr2	167062457	167063360	904	*	8.31609	8.5659	8.01377	0.552126	0.0286096	Promoter (<=1kb)	Zfas1
chr2	131209782	131211192	1411	*	8.45258	8.70241	8.15024	0.552166	0.0180307	Promoter (<=1kb)	Ap5s1
chr16	26104975	26106220	1246	*	7.49857	7.74842	7.19618	0.552247	0.0317032	Promoter (<=1kb)	P3h2
chr13	92530342	92531395	1054	*	8.34614	8.59607	8.04366	0.55241	0.00717185	Promoter (<=1kb)	Zfyve16
chr19	55253313	55254876	1564	*	7.20372	7.45375	6.90108	0.552673	0.0251986	Promoter (<=1kb)	Acsl5
chr18	54902057	54902906	850	*	7.34285	7.59305	7.03994	0.55311	0.0283566	Intron (ENSMUST00000064763.6/269023, intron 3 of 9)	Zfp608
chr10	121586125	121587368	1244	*	7.88635	8.13691	7.58293	0.553982	0.0181901	Promoter (<=1kb)	Tbk1
chr8	57651648	57654007	2360	*	8.46488	8.71545	8.16145	0.553995	0.00776003	Promoter (<=1kb)	AW046200
chr14	55584748	55585473	726	*	6.77197	7.02294	6.46794	0.554996	0.0242952	Promoter (<=1kb)	Emc9
chr7	6382708	6383881	1174	*	7.61004	7.86117	7.30578	0.555396	0.00808021	Promoter (<=1kb)	Zfp28
chr8	81341368	81343145	1778	*	7.9776	8.22875	7.6733	0.555454	0.0138591	Promoter (<=1kb)	Inpp4b
chr2	122147337	122148438	1102	*	7.8053	8.05647	7.501	0.55547	0.0177858	Promoter (<=1kb)	B2m
chr9	63757646	63758603	958	*	7.74573	7.99696	7.44133	0.555632	0.0462572	Promoter (<=1kb)	Smad3
chr16	78376186	78377384	1199	*	7.90328	8.15464	7.5987	0.555933	0.0107488	Promoter (<=1kb)	Btg3
chr17	43016303	43017780	1478	*	8.11696	8.36834	7.81235	0.555988	0.0161869	Promoter (<=1kb)	Tnfrsf21
chr9	73044128	73045141	1014	*	7.06696	7.31834	6.76234	0.556004	0.0436183	Promoter (<=1kb)	Rab27a
chr10	34206444	34207611	1168	*	7.7855	8.03697	7.48074	0.556224	0.0108505	Promoter (<=1kb)	Dse
chr7	6155021	6156604	1584	*	8.87038	9.12207	8.56531	0.556768	0.0128797	Promoter (<=1kb)	Zfp787
chr7	16272731	16274153	1423	*	7.95473	8.2068	7.6491	0.557701	0.0203624	Promoter (<=1kb)	Inafm1
chr8	92818131	92818738	608	*	6.59663	6.84888	6.29073	0.558144	0.0460318	Distal Intergenic	Mmp2
chr13	97240277	97241749	1473	*	8.30337	8.55563	7.99746	0.558167	0.0170206	Promoter (<=1kb)	Enc1
chr8	85083025	85083744	720	*	7.12597	7.37824	6.82005	0.558191	0.0301792	Promoter (<=1kb)	Man2b1
chr10	3972886	3974161	1276	*	8.24935	8.50164	7.94338	0.558258	0.0154282	Promoter (<=1kb)	Mthfd1l
chr8	70659302	70660129	828	*	7.23668	7.48908	6.93056	0.558521	0.0297458	Promoter (<=1kb)	Pgpep1
chr13	74061914	74062631	718	*	7.49009	7.74252	7.18391	0.558618	0.00604146	Promoter (<=1kb)	Cep72
chr3	159494864	159495847	984	*	7.27	7.52248	6.96375	0.558729	0.0159652	Promoter (<=1kb)	Depdc1a
chr7	141215417	141216144	728	*	6.84959	7.1022	6.54316	0.559038	0.0249073	Promoter (<=1kb)	Rassf7
chr1	45925148	45926318	1171	*	7.35021	7.60301	7.04351	0.559505	0.0336417	Promoter (<=1kb)	Slc40a1
chr9	22388853	22389756	904	*	6.91476	7.16757	6.60804	0.559532	0.0287468	Promoter (<=1kb)	Anln
chr7	3692648	3694613	1966	*	8.8987	9.15156	8.59191	0.559642	0.044743	Promoter (<=1kb)	Tsen34
chr7	111121993	111123293	1301	*	8.44567	8.69859	8.13878	0.559813	0.00312078	Promoter (<=1kb)	1700012D14Rik
chr12	10390431	10391520	1090	*	8.55913	8.8121	8.25217	0.559936	0.0130277	Promoter (<=1kb)	Rdh14
chr2	173276341	173276946	606	*	7.4791	7.73236	7.17171	0.560646	0.0323936	Promoter (<=1kb)	Pmepa1
chr3	127408647	127409574	928	*	8.09322	8.34655	7.78573	0.560813	0.0111089	Promoter (<=1kb)	Ank2
chrX	7648549	7649243	695	*	7.22154	7.47491	6.91398	0.560937	0.0305847	3' UTR	Syp
chr7	13278212	13279320	1109	*	8.02801	8.28141	7.72042	0.560987	0.0367329	Promoter (<=1kb)	Lig1
chr10	109985807	109986874	1068	*	7.14382	7.39834	6.83457	0.563772	0.0456538	Intron (ENSMUST00000032719.14/260315, intron 1 of 38)	Nav3
chr5	63968345	63969331	987	*	8.48033	8.7349	8.171	0.563899	0.00899154	Promoter (<=1kb)	Rell1
chr13	83517907	83518890	984	*	7.34011	7.59507	7.0302	0.564878	0.0202434	Intron (ENSMUST00000198199.4/17260, intron 1 of 10)	Mef2c
chr2	152105278	152106034	757	*	7.30541	7.56057	6.99521	0.565358	0.0248611	Promoter (<=1kb)	Srxn1
chr3	107035783	107036765	983	*	7.26734	7.52252	6.95711	0.565413	0.0334154	Promoter (<=1kb)	Kcna3
chr7	132858837	132859998	1162	*	6.96211	7.21738	6.65175	0.565625	0.0305297	Promoter (<=1kb)	Abraxas2
chr1	187215132	187216020	889	*	7.03988	7.2952	6.72946	0.565738	0.023566	Promoter (<=1kb)	Spata17
chr6	89643730	89644974	1245	*	8.16074	8.4161	7.85025	0.565846	0.0147209	Promoter (<=1kb)	Txnrd3
chr1	192092087	192093253	1167	*	8.19456	8.45015	7.88373	0.566423	0.0133887	Promoter (<=1kb)	Traf5
chr13	21734011	21735704	1694	*	7.53557	7.79125	7.2246	0.566658	0.0132415	Promoter (<=1kb)	H4c11
chr12	72664045	72665309	1265	*	7.67769	7.93339	7.36669	0.566705	0.010893	Promoter (<=1kb)	Dhrs7
chr17	69416883	69418086	1204	*	7.8754	8.13118	7.56427	0.56691	0.00478538	Promoter (<=1kb)	C030034I22Rik
chr8	90869080	90870024	945	*	7.29965	7.55575	6.98807	0.567672	0.0266213	Intron (ENSMUST00000048665.7/109151, intron 2 of 39)	Chd9
chr12	20989884	20990998	1115	*	6.93525	7.19139	6.62359	0.567796	0.0274944	Promoter (<=1kb)	Asap2
chr10	54074685	54076311	1627	*	8.48625	8.74274	8.17407	0.568671	0.0208631	Promoter (<=1kb)	Gm16998
chr5	122707186	122708284	1099	*	7.65244	7.90901	7.34015	0.568865	0.031011	Promoter (<=1kb)	P2rx4
chr6	146888057	146889108	1052	*	7.85978	8.11673	7.54693	0.569805	0.017176	Promoter (<=1kb)	Ppfibp1
chr6	56831765	56832490	726	*	6.47494	6.73204	6.16187	0.570177	0.0462968	Promoter (<=1kb)	Fkbp9
chr4	41754926	41756355	1430	*	7.69003	7.94719	7.37688	0.570303	0.00535999	Promoter (<=1kb)	Gm42274
chr2	66123864	66125493	1630	*	7.00645	7.2638	6.693	0.570808	0.0214299	Promoter (<=1kb)	Galnt3
chr1	182792553	182793226	674	*	6.52388	6.78137	6.21024	0.571132	0.0219198	Intron (ENSMUST00000155229.6/96935, intron 2 of 3)	Susd4
chr19	34526748	34527746	999	*	8.11827	8.37593	7.80437	0.571562	0.00888578	Promoter (<=1kb)	Lipa
chr9	35199404	35200351	948	*	6.94333	7.20107	6.62931	0.571751	0.0375251	Promoter (<=1kb)	Tirap
chr14	19750846	19751750	905	*	6.85893	7.11671	6.54485	0.571867	0.028013	Promoter (<=1kb)	Nid2
chr6	57691387	57692309	923	*	8.01873	8.27652	7.70463	0.571895	0.00624358	Promoter (<=1kb)	Pyurf
chr16	30599413	30600164	752	*	6.80339	7.06121	6.48926	0.571948	0.0247967	Promoter (<=1kb)	Fam43a
chr15	67176427	67177486	1060	*	8.4218	8.67981	8.10739	0.572425	0.0107503	Promoter (<=1kb)	St3gal1
chr8	70791323	70791801	479	*	6.42153	6.67963	6.10696	0.572677	0.0369257	Promoter (<=1kb)	Mast3
chr19	12500850	12502525	1676	*	8.30463	8.56274	7.99005	0.572689	0.0050193	Promoter (<=1kb)	Dtx4
chr10	24148788	24149822	1035	*	8.33306	8.5914	8.01815	0.573253	0.0046015	Promoter (<=1kb)	Stx7
chr10	92721760	92722923	1164	*	7.85328	8.11164	7.53833	0.573306	0.00379815	Promoter (<=1kb)	Nedd1
chr7	141467221	141468007	787	*	6.73065	6.98925	6.41536	0.573891	0.0134538	Promoter (<=1kb)	Gm10575
chr5	139149374	139150552	1179	*	8.25991	8.51853	7.94457	0.573959	0.0107503	Promoter (<=1kb)	Prkar1b
chr8	14089888	14090949	1062	*	8.0419	8.3007	7.72629	0.574407	0.0199604	Promoter (<=1kb)	Erich1
chrX	48593778	48594891	1114	*	6.81576	7.07469	6.49998	0.574706	0.0236311	Promoter (<=1kb)	Zfp280c
chr13	93771099	93772552	1454	*	8.06932	8.32845	7.75322	0.57523	0.0060551	Promoter (<=1kb)	Arsb
chr7	41499100	41500583	1484	*	7.82956	8.08878	7.51335	0.575426	0.0135285	Promoter (<=1kb)	AW146154
chr8	120619274	120620463	1190	*	7.10127	7.36069	6.78474	0.575952	0.0292464	Intron (ENSMUST00000127664.1/108148, intron 1 of 15)	1190005I06Rik
chr15	89180607	89181241	635	*	7.44097	7.70058	7.12417	0.576412	0.0118769	Promoter (<=1kb)	Plxnb2
chr9	90020688	90021845	1158	*	6.4077	6.66743	6.09072	0.576709	0.0414581	Exon (ENSMUST00000034912.5/19417, exon 26 of 27)	Ctsh
chrUn_JH584304	2089	2809	721	*	6.88898	7.14882	6.57183	0.576996	0.0385814	Distal Intergenic	Pisd-ps3
chr14	55884614	55885258	645	*	7.11456	7.3745	6.79727	0.577224	0.0248103	Promoter (<=1kb)	Khnyn
chrX	48284470	48285949	1480	*	7.92781	8.18785	7.61036	0.577491	0.0086863	Distal Intergenic	Utp14a
chrX	164980047	164980977	931	*	7.8534	8.11368	7.5356	0.57808	0.0103608	Promoter (<=1kb)	Fancb
chr7	110164095	110165309	1215	*	7.16863	7.4292	6.85041	0.578787	0.0104	Distal Intergenic	1600010M07Rik
chrX	129749319	129750622	1304	*	7.45543	7.71606	7.1371	0.578955	0.0227751	Promoter (<=1kb)	Diaph2
chr5	102069133	102070795	1663	*	8.41662	8.67727	8.09827	0.579002	0.0146012	Promoter (<=1kb)	Wdfy3
chr4	103119122	103120026	905	*	7.50173	7.76256	7.18309	0.579471	0.0195505	Promoter (<=1kb)	Mier1
chr4	150008360	150009622	1263	*	7.67175	7.93265	7.35301	0.579632	0.0119484	Promoter (<=1kb)	H6pd
chr3	104675129	104675833	705	*	6.41029	6.67136	6.09131	0.580049	0.0302781	Distal Intergenic	Slc16a1
chr8	31111202	31112647	1446	*	8.2785	8.53963	7.95942	0.58021	0.0219891	Promoter (<=1kb)	Rnf122
chr2	145832032	145833059	1028	*	7.05193	7.31339	6.73236	0.581035	0.0191556	Intron (ENSMUST00000110005.7/74030, intron 3 of 11)	Rin2
chr17	50508463	50510229	1767	*	7.49493	7.75643	7.1753	0.581124	0.013115	Promoter (<=1kb)	Plcl2
chr19	38836258	38837594	1337	*	7.61182	7.87359	7.29179	0.581805	0.0161034	Promoter (<=1kb)	Tbc1d12
chr13	108315726	108316684	959	*	7.69425	7.95651	7.37347	0.583042	0.00267804	Promoter (<=1kb)	Depdc1b
chr13	38527600	38529008	1409	*	7.73156	7.99382	7.41078	0.583046	0.0109791	Promoter (<=1kb)	Txndc5
chr10	18022155	18023490	1336	*	7.58862	7.85115	7.26744	0.58371	0.00742342	Promoter (<=1kb)	Abracl
chr3	37769105	37770099	995	*	7.32958	7.59217	7.00832	0.583854	0.0470871	Distal Intergenic	Gm5148
chr8	22165854	22166828	975	*	7.8597	8.12231	7.53842	0.583889	0.0153732	Promoter (<=1kb)	Nek3
chr9	62342706	62343489	784	*	6.83763	7.10032	6.51622	0.584096	0.0329814	Promoter (<=1kb)	Anp32a
chr17	6782473	6783541	1069	*	6.67738	6.9403	6.35563	0.584671	0.0475012	Promoter (<=1kb)	Ezr
chr6	48840588	48841758	1171	*	6.70973	6.97272	6.38785	0.58487	0.0408165	Promoter (<=1kb)	Tmem176b
chr6	82996622	82997448	827	*	7.46642	7.72945	7.1445	0.584945	0.00565767	Intron (ENSMUST00000113980.3/110958, intron 4 of 9)	M1ap
chr5	137745576	137746611	1036	*	7.37945	7.64259	7.05736	0.58523	0.0262866	Promoter (<=1kb)	Tsc22d4
chr14	121378314	121380045	1732	*	8.35561	8.61882	8.03342	0.585399	0.00435758	Promoter (<=1kb)	Stk24
chr4	53159675	53160256	582	*	7.31738	7.581	6.99457	0.586433	0.00679749	Promoter (<=1kb)	Abca1
chr5	108693810	108694510	701	*	7.25291	7.51689	6.92956	0.587329	0.0286821	Promoter (<=1kb)	Fgfrl1
chr11	75573120	75573707	588	*	6.70364	6.96769	6.38019	0.587501	0.0169394	3' UTR	Slc43a2
chr5	149031097	149031973	877	*	6.73319	6.99747	6.40939	0.588083	0.0394087	Distal Intergenic	Hmgb1
chr9	24502653	24503795	1143	*	8.60376	8.86826	8.27964	0.588619	0.0371103	Promoter (<=1kb)	Dpy19l1
chr11	20112208	20113555	1348	*	8.89106	9.15577	8.56661	0.589167	0.0202398	Promoter (<=1kb)	Actr2
chr7	114562439	114563394	956	*	7.79606	8.06082	7.47154	0.589282	0.00870827	Promoter (<=1kb)	Cyp2r1
chr2	24934625	24935783	1159	*	7.5558	7.82056	7.23127	0.589296	0.0148012	Promoter (<=1kb)	Arrdc1
chr13	111787958	111788766	809	*	6.40532	6.67047	6.08021	0.590257	0.0366442	Intron (ENSMUST00000109267.8/26401, intron 1 of 19)	Map3k1
chr4	129500534	129501221	688	*	6.56295	6.82818	6.23773	0.59045	0.0318709	Intron (ENSMUST00000145488.1/ENSMUST00000145488.1, intron 1 of 2)	Fam229a
chr15	3979041	3980025	985	*	7.75928	8.02462	7.43389	0.590734	0.00843703	Promoter (<=1kb)	Fbxo4
chr7	7120842	7121918	1077	*	7.61933	7.8851	7.2933	0.591804	0.00608689	Promoter (<=1kb)	Zfp954
chr19	36736399	36737334	936	*	7.23551	7.50139	6.9093	0.592092	0.0324284	Promoter (<=1kb)	Ppp1r3c
chr16	38452315	38453263	949	*	7.72277	7.98905	7.39595	0.593104	0.0262258	Promoter (<=1kb)	Adprh
chr1	71556719	71557697	979	*	8.24496	8.51155	7.91767	0.593877	0.00319547	Promoter (<=1kb)	Atic
chr15	25842535	25843789	1255	*	7.58787	7.85448	7.26056	0.593919	0.00862889	Promoter (<=1kb)	Retreg1
chr5	139371924	139372572	649	*	6.59816	6.86492	6.27063	0.594291	0.0270491	Promoter (2-3kb)	Mir339
chr17	72917226	72919294	2069	*	8.50312	8.7701	8.17527	0.594831	0.00685004	Promoter (<=1kb)	Lbh
chr18	49979059	49980215	1157	*	8.23775	8.50475	7.90986	0.594893	0.0087958	Promoter (<=1kb)	Tnfaip8
chr11	23770305	23771773	1469	*	8.5577	8.82492	8.22948	0.595434	0.0110232	Promoter (<=1kb)	Rel
chr19	10017707	10018684	978	*	7.294	7.56133	6.96562	0.595706	0.0104835	Promoter (<=1kb)	Rab3il1
chr8	36094186	36095217	1032	*	7.44339	7.71072	7.11499	0.595728	0.0147833	Promoter (<=1kb)	Prag1
chr13	23750928	23751582	655	*	6.7261	6.99344	6.39769	0.595754	0.0332793	Promoter (<=1kb)	H2ac4
chr7	141480789	141481228	440	*	6.24596	6.51346	5.91731	0.596144	0.0406752	Intron (ENSMUST00000026585.13/64540, intron 1 of 7)	Tspan4
chr10	127666479	127667202	724	*	7.31359	7.58116	6.98483	0.596334	0.0274851	Promoter (<=1kb)	Nab2
chr10	11280525	11281850	1326	*	8.73138	8.99899	8.40257	0.596414	0.00526848	Promoter (<=1kb)	Fbxo30
chr5	100498300	100498982	683	*	6.75779	7.02539	6.42897	0.596422	0.0414109	Promoter (<=1kb)	Lin54
chr16	52060303	52061468	1166	*	7.11996	7.38758	6.79113	0.596445	0.0234335	Intron (ENSMUST00000114471.2/208650, intron 3 of 17)	Cblb
chr16	78575949	78577522	1574	*	8.7699	9.03772	8.44077	0.59695	0.00841103	Promoter (<=1kb)	D16Ertd472e
chr6	149309090	149310088	999	*	7.99963	8.26807	7.66955	0.598518	0.0290284	Promoter (<=1kb)	Resf1
chr8	83165142	83166363	1222	*	7.79584	8.06437	7.46562	0.59875	0.0117316	Promoter (<=1kb)	Tbc1d9
chr6	39205078	39205653	576	*	6.28051	6.54918	5.95008	0.599096	0.0400256	Promoter (1-2kb)	Kdm7a
chr7	117380562	117381795	1234	*	7.76724	8.03601	7.43666	0.599346	0.00905074	Promoter (<=1kb)	Xylt1
chr6	54811440	54812163	724	*	6.54622	6.815	6.21564	0.599362	0.0414109	Distal Intergenic	Znrf2
chr9	21797937	21798937	1001	*	6.77744	7.0463	6.44673	0.599577	0.0302239	Promoter (<=1kb)	Kank2
chr9	57261399	57262793	1395	*	7.27649	7.54535	6.94577	0.599587	0.0420061	Promoter (<=1kb)	1700017B05Rik
chr2	174329206	174331105	1900	*	8.35123	8.62015	8.02044	0.599704	0.0032261	Promoter (<=1kb)	Gnas
chrUn_JH584304	38154	38629	476	*	6.28135	6.5504	5.95036	0.600043	0.0444404	Distal Intergenic	Pisd-ps3
chr7	125471676	125472809	1134	*	6.62675	6.89601	6.29544	0.600573	0.0493827	Exon (ENSMUST00000033006.13/67711, exon 3 of 8)	Nsmce1
chr3	133754200	133755307	1108	*	6.7515	7.02102	6.41977	0.601252	0.0176134	Distal Intergenic	Tet2
chr16	76372148	76374018	1871	*	9.16494	9.43449	8.83318	0.601304	0.0234057	Promoter (<=1kb)	Nrip1
chr1	58652430	58653289	860	*	6.39312	6.66268	6.06135	0.601331	0.0319448	Promoter (<=1kb)	Gm20257
chr3	95985075	95985862	788	*	6.63972	6.90929	6.30795	0.601337	0.0161972	Distal Intergenic	Plekho1
chr12	79612349	79613581	1233	*	6.79768	7.06728	6.46584	0.601439	0.0132832	Intron (ENSMUST00000171210.2/19363, intron 7 of 10)	Rad51b
chr12	111691359	111691847	489	*	6.388	6.65764	6.05611	0.601532	0.0396231	Distal Intergenic	Trmt61a
chr8	84737657	84738077	421	*	6.33944	6.60909	6.00753	0.601562	0.0374523	Intron (ENSMUST00000109764.7/18032, intron 2 of 10)	Nfix
chr1	66862662	66863592	931	*	7.55154	7.82127	7.2195	0.601769	0.00912858	Promoter (<=1kb)	Acadl
chr4	134496528	134497655	1128	*	7.67667	7.9465	7.34449	0.602012	0.018132	Promoter (<=1kb)	Paqr7
chr11	48871154	48871921	768	*	6.37027	6.64022	6.03792	0.602299	0.0310517	Promoter (<=1kb)	Irgm1
chr7	75781805	75782364	560	*	6.74915	7.0193	6.41648	0.602821	0.0143931	Exon (ENSMUST00000181224.1/ENSMUST00000181224.1, exon 1 of 3)	Klhl25
chr1	180768240	180768986	747	*	6.79337	7.06368	6.46046	0.603223	0.0156358	Exon (ENSMUST00000193209.1/ENSMUST00000193209.1, exon 1 of 2)	Acbd3
chr2	127335778	127336657	880	*	6.64449	6.91512	6.31109	0.604034	0.0392659	Promoter (<=1kb)	Dusp2
chr15	41832084	41832638	555	*	5.96337	6.234	5.62996	0.604042	0.044194	Promoter (1-2kb)	Oxr1
chr15	99449160	99449987	828	*	6.56579	6.83658	6.23215	0.604427	0.0280048	Intron (ENSMUST00000023747.13/380969, intron 1 of 12)	Nckap5l
chr10	93261105	93262165	1061	*	6.96587	7.23666	6.63222	0.604438	0.013387	3' UTR	Cdk17
chr13	77708331	77709195	865	*	6.98261	7.25349	6.64883	0.604652	0.0297036	Promoter (<=1kb)	Fam172a
chr5	23850227	23851052	826	*	7.09258	7.36374	6.75838	0.605356	0.0154729	Promoter (<=1kb)	2700038G22Rik
chr18	32285128	32285562	435	*	6.10488	6.3761	5.77057	0.605528	0.0467444	Distal Intergenic	Ercc3
chr9	3403418	3404272	855	*	7.12177	7.39324	6.7871	0.606137	0.00906745	Promoter (<=1kb)	Cwf19l2
chr13	23554846	23555472	627	*	6.98485	7.25638	6.65007	0.606311	0.00802404	Promoter (1-2kb)	H1f3
chr2	73003879	73004797	919	*	6.12077	6.39262	5.78551	0.607109	0.0304031	Distal Intergenic	Sp3os
chr13	74639591	74640553	963	*	7.50972	7.78157	7.17445	0.607121	0.0156135	Promoter (<=1kb)	Erap1
chr11	55419304	55420161	858	*	6.56327	6.83529	6.22775	0.607532	0.01876	Promoter (<=1kb)	Sparc
chr3	132949474	132950765	1292	*	6.99058	7.26269	6.65493	0.607765	0.0160092	Promoter (<=1kb)	Npnt
chr7	31150675	31151806	1132	*	7.42319	7.69545	7.08732	0.608124	0.0151678	Promoter (<=1kb)	Gramd1a
chr3	58414310	58415614	1305	*	8.42168	8.69396	8.08577	0.608189	0.0174294	Promoter (<=1kb)	Tsc22d2
chr7	16046451	16047089	639	*	7.04236	7.31468	6.70638	0.608298	0.0477632	Promoter (<=1kb)	Bicra
chr12	25098475	25099105	631	*	7.36474	7.63714	7.02864	0.608499	0.0239816	Promoter (1-2kb)	Id2
chr18	88893465	88894725	1261	*	7.96275	8.23526	7.6265	0.608765	0.00258197	Promoter (<=1kb)	Socs6
chr1	119525601	119526819	1219	*	8.32647	8.59936	7.98962	0.60974	0.0161455	Promoter (<=1kb)	Tmem185b
chr2	164832576	164834163	1588	*	7.62707	7.89999	7.29019	0.609796	0.0264817	Promoter (<=1kb)	Ctsa
chr1	54925545	54926786	1242	*	7.90593	8.17891	7.56896	0.609954	0.00637832	Promoter (<=1kb)	Ankrd44
chr12	3780330	3780995	666	*	6.99893	7.272	6.66182	0.61018	0.0164924	Promoter (<=1kb)	Dtnb
chr13	67080849	67081923	1075	*	7.76577	8.03895	7.42849	0.610461	0.00306528	Promoter (<=1kb)	Zfp708
chr16	15886649	15888255	1607	*	8.37004	8.64332	8.0326	0.610719	0.0157412	Promoter (<=1kb)	Cebpd
chr11	80183383	80184233	851	*	6.47122	6.74452	6.13376	0.610765	0.0361235	Promoter (<=1kb)	Rnf135
chr19	33391481	33392454	974	*	7.89499	8.16833	7.55745	0.610885	0.00529179	Promoter (<=1kb)	Rnls
chr1	125560145	125561570	1426	*	9.2516	9.52499	8.914	0.610991	0.00600855	Promoter (<=1kb)	Slc35f5
chr2	118549401	118549989	589	*	7.47094	7.74439	7.13326	0.611131	0.0101583	Promoter (<=1kb)	Bmf
chr2	26132667	26133529	863	*	7.02786	7.30165	6.68963	0.612023	0.016169	Distal Intergenic	Tmem250-ps
chr2	3713147	3714060	914	*	7.10016	7.37398	6.76189	0.612087	0.0149221	Promoter (<=1kb)	Fam107b
chr6	117916726	117917899	1174	*	7.44993	7.72392	7.11142	0.6125	0.0216063	Promoter (<=1kb)	Hnrnpf
chrX	42151904	42152363	460	*	6.37645	6.65053	6.0378	0.612726	0.0257479	Promoter (<=1kb)	Stag2
chr4	86873867	86874779	913	*	7.48436	7.75857	7.14551	0.613066	0.0113152	Promoter (<=1kb)	Acer2
chr12	24592857	24593809	953	*	6.60301	6.8773	6.26403	0.613267	0.0403344	Intron (ENSMUST00000085553.12/195733, intron 8 of 15)	Grhl1
chr7	80992999	80994245	1247	*	7.60458	7.87896	7.26546	0.613497	0.0324816	Promoter (<=1kb)	Zfp592
chr14	50943995	50945131	1137	*	7.85858	8.13312	7.51923	0.613887	0.0121057	Promoter (<=1kb)	Pnp
chr14	100210890	100211533	644	*	7.15238	7.42698	6.81292	0.614053	0.0178023	Intron (ENSMUST00000228216.1/16597, intron 1 of 7)	Klf12
chr19	3388546	3389656	1111	*	7.09073	7.36578	6.75059	0.615187	0.010042	Promoter (<=1kb)	Tesmin
chr10	61383064	61383935	872	*	7.04939	7.32447	6.7092	0.61527	0.0161259	Promoter (<=1kb)	Pald1
chr5	144963614	144964276	663	*	6.03245	6.30796	5.6916	0.616368	0.0450307	Promoter (1-2kb)	Smurf1
chr13	107831129	107831681	553	*	7.22925	7.50477	6.88838	0.616394	0.0132007	Intron (ENSMUST00000225822.1/67263, intron 1 of 12)	Zswim6
chr11	82845227	82846114	888	*	6.51263	6.78818	6.17173	0.616447	0.019004	Promoter (<=1kb)	Rffl
chr10	120112348	120113406	1059	*	8.36991	8.6455	8.02894	0.616564	0.00376378	Promoter (<=1kb)	Helb
chr1	86509397	86509856	460	*	6.40069	6.6763	6.0597	0.616601	0.034835	Distal Intergenic	Ptma
chr3	159839380	159840913	1534	*	7.27127	7.54692	6.9302	0.616724	0.00487664	Promoter (<=1kb)	Wls
chr5	110057715	110058483	769	*	7.46349	7.73927	7.12224	0.617027	0.0179684	Intron (ENSMUST00000210275.1/ENSMUST00000210275.1, intron 1 of 3)	Plcxd1
chr13	30985345	30986472	1128	*	5.94864	6.22487	5.60669	0.618183	0.0417584	Distal Intergenic	Exoc2
chr11	77347892	77348611	720	*	6.69388	6.97012	6.35191	0.618211	0.0457545	Promoter (<=1kb)	Ssh2
chr8	106415102	106416108	1007	*	7.84972	8.12638	7.50711	0.619272	0.016415	Promoter (<=1kb)	Zfp90
chr2	72475817	72476712	896	*	6.57734	6.8541	6.23458	0.619516	0.0289598	Promoter (<=1kb)	Cdca7
chr15	12375598	12376345	748	*	6.22307	6.4999	5.8802	0.619703	0.0445576	Exon (ENSMUST00000075317.11/68070, exon 19 of 24)	Pdzd2
chr4	11703759	11705072	1314	*	7.06208	7.33895	6.71915	0.619799	0.0162311	Promoter (<=1kb)	Gem
chr18	50053217	50054060	844	*	7.05943	7.33647	6.71624	0.620221	0.0200259	Promoter (<=1kb)	Tnfaip8
chr12	99964304	99966429	2126	*	7.72887	8.00628	7.38509	0.621193	0.0154311	Promoter (<=1kb)	Kcnk13
chr3	153943893	153945119	1227	*	8.68444	8.96188	8.34062	0.621259	0.00313566	Promoter (<=1kb)	Acadm
chr3	142394704	142396179	1476	*	8.42579	8.70344	8.08166	0.621783	0.0069363	Promoter (<=1kb)	Pdlim5
chr14	101608100	101609410	1311	*	7.94728	8.22498	7.60308	0.621893	0.00767664	Promoter (<=1kb)	Tbc1d4
chr6	125148248	125149526	1279	*	7.81941	8.09717	7.4751	0.62207	0.00348881	Promoter (<=1kb)	Iffo1
chr13	59675331	59675975	645	*	6.23611	6.5139	5.89176	0.62214	0.0349969	Promoter (<=1kb)	Golm1
chr1	16798073	16798872	800	*	6.20889	6.48673	5.86446	0.622268	0.0371396	Distal Intergenic	Ly96
chr5	77265043	77266807	1765	*	7.77743	8.05527	7.43299	0.622279	0.0094507	Promoter (<=1kb)	Rest
chr8	83698430	83699590	1161	*	7.41055	7.68862	7.06577	0.622851	0.00801887	Promoter (<=1kb)	Pkn1
chr11	19018818	19019249	432	*	6.30027	6.57844	5.95533	0.623111	0.0359143	Promoter (<=1kb)	Meis1
chr12	84284853	84285795	943	*	6.94971	7.22804	6.60455	0.623491	0.0148763	Promoter (<=1kb)	Ptgr2
chrX	101273803	101274601	799	*	6.97421	7.25268	6.62882	0.623861	0.0053504	Promoter (<=1kb)	Med12
chr3	81782453	81783631	1179	*	6.59624	6.87472	6.25083	0.623889	0.0107362	Distal Intergenic	A830029E22Rik
chr2	46443169	46444314	1146	*	6.42346	6.70237	6.07738	0.624984	0.0262886	Distal Intergenic	1700019E08Rik
chr9	92250031	92250846	816	*	6.40721	6.68612	6.06112	0.624999	0.0210048	Promoter (<=1kb)	Plscr1
chr10	60262345	60262885	541	*	6.3901	6.66928	6.04362	0.625664	0.0400264	Distal Intergenic	Psap
chr3	90264762	90266303	1542	*	8.27559	8.5548	7.92905	0.625753	0.00944632	Promoter (<=1kb)	Dennd4b
chr12	30036476	30037205	730	*	5.94355	6.2228	5.59696	0.625835	0.037969	Distal Intergenic	Pxdn
chr2	32875791	32876463	673	*	6.43932	6.71866	6.09259	0.626076	0.0317276	Promoter (<=1kb)	Niban2
chr6	38065130	38066604	1475	*	7.64988	7.92923	7.30312	0.626115	0.00346902	Intron (ENSMUST00000114908.4/140494, intron 15 of 21)	Atp6v0a4
chr2	5713317	5715110	1794	*	8.1325	8.41197	7.78556	0.626409	0.0100597	Promoter (<=1kb)	Camk1d
chr10	86727465	86728419	955	*	6.32519	6.60477	5.97807	0.626697	0.027709	Intron (ENSMUST00000075632.13/103220, intron 4 of 15)	Ttc41
chr11	80080438	80081442	1005	*	7.31463	7.5943	6.96738	0.626925	0.00951819	Promoter (<=1kb)	Crlf3
chr1	23382636	23383708	1073	*	8.80863	9.0883	8.46137	0.626932	0.00292565	Promoter (<=1kb)	Ogfrl1
chr3	107759860	107760887	1028	*	7.53434	7.81405	7.18703	0.627017	0.0255021	Promoter (<=1kb)	Csf1
chr9	15709146	15710570	1425	*	8.08223	8.36199	7.73486	0.627127	0.00289595	Promoter (<=1kb)	Slc36a4
chr17	34186747	34188232	1486	*	7.37941	7.65928	7.03186	0.627419	0.00736748	Promoter (<=1kb)	Psmb9
chr1	121478074	121479357	1284	*	7.72283	8.00272	7.37525	0.627478	0.00780076	Intron (ENSMUST00000036025.15/70829, intron 13 of 23)	Ccdc93
chr3	79069543	79070176	634	*	5.95042	6.23044	5.60264	0.627804	0.048242	Exon (ENSMUST00000118100.7/76089, exon 21 of 24)	Rapgef2
chr11	57644246	57645724	1479	*	7.92294	8.20303	7.57503	0.628005	0.00752007	Promoter (<=1kb)	Galnt10
chr8	40609687	40610481	795	*	6.16707	6.44738	5.81882	0.628563	0.0363408	Intron (ENSMUST00000048890.16/54384, intron 1 of 14)	Mtmr7
chr7	90129233	90130935	1703	*	8.53219	8.81253	8.18391	0.628624	0.00607338	Promoter (<=1kb)	Picalm
chr2	79634772	79636314	1543	*	8.91318	9.1938	8.56445	0.629351	0.00405751	Promoter (<=1kb)	Itprid2
chr4	133887296	133888445	1150	*	7.01245	7.2931	6.66368	0.629413	0.0192429	Promoter (<=1kb)	Rps6ka1
chr9	27109455	27109919	465	*	6.19558	6.4764	5.84656	0.629845	0.0225788	Intron (ENSMUST00000034472.15/83964, intron 1 of 8)	Jam3
chr12	17881325	17882379	1055	*	7.84264	8.12348	7.49358	0.629896	0.00622895	Exon (ENSMUST00000223226.1/ENSMUST00000223226.1, exon 1 of 1)	Hpcal1
chr8	68881057	68882009	953	*	6.38871	6.6697	6.03942	0.630277	0.0467735	Promoter (<=1kb)	Lpl
chr13	13516517	13517228	712	*	6.11565	6.39671	5.76624	0.630471	0.027272	Distal Intergenic	Nid1
chr4	47352652	47353752	1101	*	8.7006	8.98186	8.35089	0.630972	0.00509511	Promoter (<=1kb)	Tgfbr1
chr11	116004764	116005458	695	*	6.26638	6.54776	5.91649	0.631265	0.0310475	Exon (ENSMUST00000106461.7/192897, exon 33 of 40)	Galk1
chr18	65430286	65431473	1188	*	8.75527	9.03668	8.40532	0.63136	0.00760002	Promoter (<=1kb)	Malt1
chr3	95230076	95230923	848	*	6.96596	7.24755	6.61575	0.631791	0.0175357	Promoter (1-2kb)	Cdc42se1
chr1	191717665	191718549	885	*	7.19749	7.47909	6.84726	0.63183	0.0445974	Promoter (<=1kb)	Lpgat1
chr8	84725721	84726238	518	*	6.42045	6.70228	6.06986	0.632417	0.0175607	Intron (ENSMUST00000098571.4/ENSMUST00000098571.4, intron 1 of 1)	Nfix
chr9	7763540	7764760	1221	*	9.08447	9.36632	8.73384	0.632481	0.000302308	Promoter (<=1kb)	Tmem123
chr11	101467497	101468330	834	*	6.84479	7.12679	6.49393	0.632864	0.0395298	Promoter (<=1kb)	Rnd2
chr17	6005713	6006685	973	*	7.11107	7.39331	6.75984	0.633468	0.0312346	Promoter (<=1kb)	Synj2
chr12	16999801	17000546	746	*	6.67813	6.9605	6.3267	0.633805	0.0279216	Promoter (<=1kb)	Pqlc3
chr5	105699574	105700855	1282	*	8.23792	8.52043	7.88628	0.634149	0.00459079	Promoter (<=1kb)	Lrrc8d
chr9	107635179	107635744	566	*	7.92582	8.20849	7.57394	0.634547	0.00266676	Promoter (<=1kb)	Gnai2
chr7	47050220	47051197	978	*	7.69044	7.97317	7.33845	0.634718	0.00590234	Promoter (<=1kb)	Tmem86a
chr2	6435817	6436767	951	*	5.99994	6.28287	5.64764	0.63523	0.0346828	Exon (ENSMUST00000126659.1/ENSMUST00000126659.1, exon 1 of 3)	Usp6nl
chr10	39959664	39960663	1000	*	7.62965	7.91266	7.27722	0.635436	0.00295336	Promoter (<=1kb)	Mfsd4b3-ps
chr8	70594015	70594648	634	*	7.01914	7.30218	6.66669	0.635491	0.0404419	Promoter (<=1kb)	Isyna1
chr6	125071089	125072319	1231	*	6.64937	6.93242	6.2969	0.63552	0.0186753	Promoter (<=1kb)	Lpar5
chr4	108118054	108118939	886	*	6.89771	7.18079	6.54519	0.635609	0.0160596	Promoter (<=1kb)	Scp2
chr10	93539701	93540228	528	*	5.98372	6.26686	5.63111	0.63575	0.0363805	Promoter (<=1kb)	Amdhd1
chr9	113740949	113742083	1135	*	7.33878	7.62191	6.98616	0.63575	0.00990814	Promoter (<=1kb)	Clasp2
chr3	146449953	146451032	1080	*	8.30248	8.58565	7.94982	0.635834	0.00206258	Promoter (<=1kb)	Ctbs
chr13	58358676	58359593	918	*	6.35428	6.6376	6.00138	0.636229	0.0359258	Promoter (<=1kb)	Kif27
chr3	135690562	135692107	1546	*	7.68433	7.96767	7.33138	0.636291	0.00645243	Promoter (<=1kb)	Nfkb1
chr2	150909443	150910106	664	*	7.4317	7.71508	7.07871	0.636363	0.0227679	Promoter (<=1kb)	Gins1
chr13	43559647	43560576	930	*	8.19717	8.48063	7.84404	0.636593	0.00211754	Promoter (<=1kb)	Mcur1
chr17	80127101	80128290	1190	*	6.67458	6.95808	6.32141	0.63667	0.0180207	Promoter (<=1kb)	Galm
chr1	134092788	134094240	1453	*	8.19816	8.48166	7.84498	0.636676	0.00414724	Distal Intergenic	Btg2
chr3	96576634	96577103	470	*	6.66452	6.94845	6.31066	0.637787	0.0274905	5' UTR	Polr3gl
chr19	3323112	3323582	471	*	6.4985	6.78243	6.14464	0.637792	0.0171545	Promoter (<=1kb)	Cpt1a
chr15	74954657	74955985	1329	*	7.38658	7.67052	7.03272	0.637797	0.00607058	Promoter (<=1kb)	Ly6e
chr1	94034755	94036020	1266	*	7.96572	8.24966	7.61185	0.63781	0.00957081	Distal Intergenic	Neu4
chr3	19187740	19188723	984	*	8.45861	8.74261	8.10466	0.637957	0.00265464	Promoter (<=1kb)	Mtfr1
chr17	47507965	47508347	383	*	6.30592	6.59007	5.95173	0.638341	0.0329132	Promoter (2-3kb)	Ccnd3
chr5	144254988	144256173	1186	*	7.28901	7.57321	6.93473	0.638488	0.017035	Promoter (<=1kb)	Bri3
chr11	82870009	82871632	1624	*	7.81642	8.10076	7.46193	0.638828	0.0117236	Promoter (<=1kb)	Rffl
chrX	159626907	159628063	1157	*	7.27989	7.56431	6.92526	0.639054	0.0102941	Promoter (<=1kb)	Sh3kbp1
chr19	56396793	56397749	957	*	6.63123	6.91574	6.27646	0.639286	0.0490229	Promoter (<=1kb)	Casp7
chr16	32419308	32420178	871	*	7.0028	7.28753	6.64771	0.639811	0.0111829	Promoter (<=1kb)	Dynlt2b
chr13	75707004	75708758	1755	*	8.83662	9.12155	8.48122	0.640325	0.00105832	Promoter (<=1kb)	Ell2
chr15	50888452	50889044	593	*	5.78251	6.06747	5.42705	0.640424	0.0446684	Promoter (<=1kb)	Trps1
chr2	128127193	128128219	1027	*	8.28179	8.56685	7.92618	0.640666	0.00499251	Promoter (<=1kb)	Bcl2l11
chr7	34939162	34939931	770	*	6.11756	6.40318	5.76107	0.642105	0.0440474	Intron (ENSMUST00000075068.13/18624, intron 4 of 14)	Pepd
chr15	78982457	78983634	1178	*	7.0135	7.29913	6.65701	0.642118	0.00756511	Promoter (<=1kb)	Triobp
chr17	78417387	78418492	1106	*	7.91907	8.20476	7.56249	0.642269	0.00381451	Promoter (<=1kb)	Fez2
chr4	6452960	6454391	1432	*	7.82573	8.11155	7.46894	0.642608	0.00985145	Promoter (<=1kb)	Nsmaf
chr13	30659417	30660708	1292	*	8.57127	8.85727	8.2142	0.643066	0.00224761	Promoter (<=1kb)	Dusp22
chr7	142387611	142388366	756	*	7.64948	7.93553	7.29234	0.643186	0.00797511	Promoter (<=1kb)	Ctsd
chr17	56290442	56291665	1224	*	7.22799	7.51406	6.87082	0.643241	0.0187014	Promoter (<=1kb)	Plin3
chr11	109472999	109474417	1419	*	8.00466	8.29086	7.64727	0.643592	0.00427366	Promoter (<=1kb)	Slc16a6
chr12	38778285	38779678	1394	*	8.2129	8.49944	7.85497	0.644473	0.00329437	Promoter (<=1kb)	Etv1
chr7	142371300	142372364	1065	*	7.04211	7.32881	6.68394	0.644874	0.0100064	Promoter (<=1kb)	Ifitm10
chr12	16893952	16895734	1783	*	8.60386	8.89058	8.24566	0.644918	0.00280261	Promoter (<=1kb)	Rock2
chr2	60880788	60881792	1005	*	7.04204	7.32878	6.6838	0.644977	0.0296779	Promoter (<=1kb)	Rbms1
chr12	40016646	40017495	850	*	6.19091	6.47773	5.83255	0.645179	0.0177135	Intron (ENSMUST00000144910.1/11861, intron 2 of 7)	Arl4a
chr5	117356757	117357870	1114	*	6.65955	6.9464	6.30114	0.645261	0.0375251	Promoter (<=1kb)	Wsb2
chr2	173275279	173276088	810	*	6.53879	6.82566	6.18037	0.645291	0.0231802	Promoter (<=1kb)	Pmepa1
chr16	5430994	5432215	1222	*	6.40199	6.68887	6.04355	0.645327	0.03383	Intron (ENSMUST00000229837.1/ENSMUST00000229837.1, intron 1 of 2)	Eef2kmt
chr17	47793254	47793786	533	*	6.04924	6.33614	5.69077	0.645371	0.0355709	Distal Intergenic	Tfeb
chr9	106225888	106226621	734	*	6.40313	6.69007	6.0446	0.64547	0.0152909	3' UTR	Tlr9
chr13	83523589	83525011	1423	*	8.12154	8.40853	7.76293	0.6456	0.0037986	Promoter (<=1kb)	Mef2c
chr17	21449714	21450743	1030	*	7.69714	7.98419	7.33843	0.645751	0.0138082	Promoter (<=1kb)	Zfp51
chr4	117251690	117252321	632	*	6.70745	6.99451	6.34871	0.645805	0.0210432	Promoter (<=1kb)	Armh1
chr8	35633487	35634426	940	*	6.67695	6.9641	6.31807	0.646027	0.0165514	Intron (ENSMUST00000037666.5/52065, intron 1 of 2)	Mfhas1
chr3	41408376	41409507	1132	*	6.35921	6.64653	6.00008	0.646448	0.0224919	Distal Intergenic	Platr4
chr2	153528000	153529366	1367	*	6.84625	7.13358	6.48709	0.646492	0.0117211	Promoter (<=1kb)	Nol4l
chr6	86194915	86195895	981	*	7.16286	7.45025	6.80361	0.646647	0.0287662	Promoter (<=1kb)	Tgfa
chrX	59566744	59568467	1724	*	6.99641	7.28388	6.63704	0.646842	0.00587726	Promoter (<=1kb)	Fgf13
chr17	21422464	21423625	1162	*	6.48463	6.77244	6.12472	0.647728	0.0417355	Promoter (<=1kb)	Zfp54
chr4	88757091	88758029	939	*	7.39581	7.68362	7.03589	0.647731	0.00424187	Promoter (<=1kb)	Gm13286
chr13	40722621	40723554	934	*	6.45123	6.73906	6.09128	0.647785	0.043415	Exon (ENSMUST00000224038.1/ENSMUST00000224038.1, exon 1 of 1)	Gm26688
chr11	58927772	58928673	902	*	5.97205	6.25991	5.61206	0.647847	0.046504	Distal Intergenic	Btnl10
chr6	54705310	54705952	643	*	6.38856	6.67644	6.02853	0.647909	0.0210432	Distal Intergenic	Mturn
chr16	85802860	85803383	524	*	7.24137	7.52928	6.88129	0.64799	0.00239572	Promoter (<=1kb)	Adamts1
chr3	133757998	133758725	728	*	5.94003	6.22803	5.57981	0.648225	0.0267558	Distal Intergenic	Tet2
chr7	28796474	28797197	724	*	6.22417	6.51233	5.86371	0.648614	0.038905	Promoter (<=1kb)	Rinl
chr6	67102029	67103147	1119	*	6.8712	7.15958	6.51041	0.649171	0.031058	Distal Intergenic	E230016M11Rik
chr2	18607948	18609657	1710	*	7.27368	7.56213	6.91278	0.649349	0.0157357	Distal Intergenic	Commd3
chr14	48120630	48121899	1270	*	7.43488	7.72348	7.07372	0.649767	0.0143107	Promoter (<=1kb)	Peli2
chr15	64059121	64060876	1756	*	7.92846	8.21709	7.56727	0.649817	0.00923263	Promoter (<=1kb)	Cyrib
chr1	34849727	34850867	1141	*	7.08336	7.37222	6.7218	0.650418	0.00265057	Promoter (<=1kb)	Plekhb2
chr2	103969259	103970696	1438	*	7.43366	7.72266	7.0719	0.650757	0.00704431	Promoter (<=1kb)	Lmo2
chr7	18957585	18958599	1015	*	6.25725	6.54638	5.89528	0.651099	0.0418702	Exon (ENSMUST00000032571.9/384569, exon 4 of 4)	Nanos2
chr13	113660660	113661191	532	*	6.05846	6.34787	5.69604	0.651833	0.0367756	Promoter (2-3kb)	Hspb3
chr3	144201852	144202663	812	*	7.27672	7.56617	6.91423	0.651933	0.00943661	Promoter (<=1kb)	Lmo4
chr5	136566111	136567698	1588	*	7.24871	7.53834	6.88594	0.652408	0.0391026	Promoter (<=1kb)	Cux1
chr17	21649966	21650981	1016	*	7.37806	7.66777	7.01517	0.652593	0.00306903	Promoter (<=1kb)	Zfp983
chr8	81806695	81807175	481	*	5.75856	6.04829	5.39564	0.652654	0.0483574	Intron (ENSMUST00000213285.1/234515, intron 8 of 24)	Inpp4b
chr16	64873396	64874332	937	*	7.16817	7.45809	6.80493	0.653159	0.00570207	Distal Intergenic	Cggbp1
chr7	19700942	19701591	650	*	6.42962	6.71976	6.06607	0.65369	0.0424339	Promoter (1-2kb)	Tomm40
chr13	67127890	67128794	905	*	6.90351	7.1939	6.53955	0.654348	0.0205515	Promoter (<=1kb)	Zfp759
chr5	43391519	43392164	646	*	5.97018	6.26066	5.60609	0.654565	0.0341907	Distal Intergenic	C1qtnf7
chr2	173306876	173307919	1044	*	6.84318	7.13365	6.47908	0.654567	0.0224348	Distal Intergenic	Pmepa1
chr18	55133727	55134671	945	*	6.31521	6.60594	5.95072	0.655224	0.0288467	Distal Intergenic	Zfp608
chr7	107594363	107595420	1058	*	7.7173	8.00832	7.35235	0.655966	0.00632175	Promoter (<=1kb)	Ppfibp2
chr6	148944675	148945585	911	*	6.24752	6.53854	5.88257	0.655971	0.0477734	Promoter (<=1kb)	3010003L21Rik
chr11	117121007	117121598	592	*	5.79352	6.08459	5.4285	0.656086	0.0479629	Intron (ENSMUST00000127090.7/74136, intron 2 of 11)	Sec14l1
chr8	120538563	120539175	613	*	7.06617	7.35743	6.70084	0.656587	0.0412957	Promoter (<=1kb)	Mir7687
chr13	28417378	28418633	1256	*	7.9832	8.27452	7.61777	0.656742	0.00189723	Exon (ENSMUST00000221933.1/ENSMUST00000221933.1, exon 2 of 2)	2610307P16Rik
chr3	79852620	79853190	571	*	6.69019	6.98166	6.32454	0.657126	0.0168649	Promoter (<=1kb)	Tmem144
chr2	118519887	118520590	704	*	6.2984	6.59031	5.93203	0.65828	0.0307011	Distal Intergenic	Bmf
chr8	10006374	10007886	1513	*	6.63075	6.92268	6.26437	0.658306	0.0135323	Promoter (<=1kb)	Tnfsf13b
chr3	100358861	100359650	790	*	5.98462	6.27673	5.61795	0.658775	0.0451565	Distal Intergenic	4930406D18Rik
chr2	83723946	83725136	1191	*	8.25259	8.54499	7.88545	0.65954	0.00859496	Promoter (<=1kb)	Itgav
chr5	36829910	36831050	1141	*	7.27118	7.56381	6.9037	0.660109	0.00503217	Promoter (<=1kb)	Man2b2
chr5	140388930	140389716	787	*	6.7025	6.99528	6.33477	0.660509	0.0273824	Promoter (<=1kb)	Snx8
chr1	39962841	39963353	513	*	6.12055	6.41334	5.7528	0.660543	0.0429021	Promoter (<=1kb)	Map4k4
chr2	93461914	93463087	1174	*	7.69192	7.98489	7.32389	0.660995	0.00457355	Promoter (<=1kb)	Cd82
chr11	118401574	118402337	764	*	6.83789	7.13095	6.46971	0.661234	0.0101517	Promoter (<=1kb)	Lgals3bp
chr4	95105329	95106555	1227	*	7.44269	7.73579	7.07446	0.661329	0.00324327	Intron (ENSMUST00000124166.7/ENSMUST00000124166.7, intron 2 of 4)	Jun
chr5	120164372	120165505	1134	*	6.57487	6.86812	6.20641	0.661704	0.0242505	Promoter (1-2kb)	Rbm19
chrX	12087017	12087911	895	*	6.63898	6.93228	6.27043	0.661855	0.0339364	Intron (ENSMUST00000043441.12/71458, intron 1 of 13)	Bcor
chr10	88503251	88504439	1189	*	8.06552	8.35883	7.69696	0.661872	0.000768622	Promoter (<=1kb)	Chpt1
chr10	83183923	83184949	1027	*	6.27305	6.56665	5.90402	0.66263	0.0391931	Intron (ENSMUST00000040110.7/58250, intron 2 of 2)	Slc41a2
chrX	75084188	75085117	930	*	6.23241	6.52603	5.86336	0.662669	0.0315433	Promoter (<=1kb)	Gm38425
chr10	37136442	37137558	1117	*	8.26203	8.55567	7.89295	0.662719	0.00675031	Promoter (1-2kb)	Marcks
chr8	108886624	108887211	588	*	6.0371	6.33074	5.66801	0.662729	0.0490224	Intron (ENSMUST00000220518.1/11906, intron 10 of 15)	Mir3108
chr12	31634001	31635138	1138	*	6.92633	7.21999	6.55722	0.662762	0.0106292	Promoter (<=1kb)	Bcap29
chr13	103920194	103922049	1856	*	8.39985	8.69368	8.03045	0.663234	0.0110755	Promoter (<=1kb)	Erbin
chr17	36121190	36121932	743	*	6.05104	6.34498	5.68149	0.663483	0.0286542	Promoter (<=1kb)	H2-T10
chr8	53511539	53512347	809	*	7.76397	8.05805	7.3942	0.663853	0.00120763	Promoter (<=1kb)	Aga
chr5	141043685	141044414	730	*	5.86996	6.16414	5.50002	0.664121	0.0491757	Distal Intergenic	Card11
chr5	64229925	64230795	871	*	7.01312	7.30736	6.64308	0.664281	0.00310981	Promoter (<=1kb)	Tbc1d1
chr19	47918465	47919906	1442	*	6.75581	7.05018	6.38557	0.664609	0.015535	Promoter (<=1kb)	Cfap43
chr15	27596471	27597175	705	*	7.17879	7.47324	6.80842	0.664821	0.0137999	Intron (ENSMUST00000228179.1/432940, intron 1 of 1)	Otulin
chr6	115994702	115995406	705	*	6.97305	7.26772	6.60232	0.665404	0.0201723	Promoter (<=1kb)	Plxnd1
chr10	19933528	19935017	1490	*	8.34727	8.64197	7.9765	0.665471	0.00160547	Promoter (<=1kb)	Map3k5
chr5	120510944	120511667	724	*	6.81721	7.11197	6.44636	0.665604	0.0290948	Promoter (<=1kb)	Slc8b1
chr2	13573514	13574696	1183	*	7.36453	7.65944	6.99343	0.666005	0.00370749	Promoter (<=1kb)	Vim
chr6	31126347	31126882	536	*	6.19025	6.48525	5.81901	0.666236	0.0181167	Intron (ENSMUST00000229711.1/232685, intron 2 of 3)	Lncpint
chr13	55405341	55406049	709	*	6.1186	6.41367	5.74725	0.666417	0.0217885	Promoter (2-3kb)	Slc34a1
chr10	99615605	99616153	549	*	5.97639	6.27149	5.60498	0.666513	0.0249991	Intron (ENSMUST00000218263.1/100504202, intron 1 of 2)	Gm20110
chr6	22355617	22356593	977	*	8.29798	8.5932	7.92639	0.666813	0.0021312	Promoter (<=1kb)	Fam3c
chr12	86906074	86906728	655	*	5.92535	6.22063	5.55365	0.666974	0.033167	Distal Intergenic	Irf2bpl
chr2	11552958	11554330	1373	*	7.64719	7.94251	7.27543	0.66708	0.00554299	Promoter (<=1kb)	Pfkfb3
chr11	11788457	11789205	749	*	6.68123	6.97698	6.30881	0.66817	0.00812048	Exon (ENSMUST00000152345.7/60530, exon 4 of 4)	Fignl1
chr12	21316059	21316776	718	*	6.90572	7.20149	6.53326	0.668226	0.0057743	Promoter (<=1kb)	Iah1
chr17	35262619	35263724	1106	*	6.70816	7.00394	6.33568	0.668262	0.00551997	Promoter (<=1kb)	H2-D1
chr1	180604516	180604917	402	*	6.03096	6.32686	5.65828	0.668589	0.0334547	Distal Intergenic	Parp1
chr1	120264804	120265645	842	*	7.28531	7.58134	6.91242	0.66892	0.008383	Promoter (<=1kb)	Steap3
chr1	53784331	53785639	1309	*	7.80708	8.10327	7.43394	0.669323	0.00389581	Promoter (<=1kb)	Stk17b
chr18	5931882	5932979	1098	*	6.776	7.07221	6.40283	0.669375	0.0156239	Distal Intergenic	Arhgap12
chr1	143917405	143918656	1252	*	7.13839	7.43466	6.76513	0.669525	0.0188891	Distal Intergenic	Rgs2
chr15	8709777	8710950	1174	*	6.77404	7.0705	6.40047	0.670026	0.0184417	Promoter (<=1kb)	Slc1a3
chr9	108991390	108992352	963	*	8.04111	8.33799	7.66689	0.671101	0.00163555	Promoter (<=1kb)	Pfkfb4
chr10	26375710	26376329	620	*	6.77008	7.06695	6.39585	0.671103	0.0116133	Promoter (<=1kb)	L3mbtl3
chr2	26503542	26504024	483	*	6.69386	6.99101	6.31919	0.671819	0.015229	Promoter (<=1kb)	Notch1
chr4	63495623	63496353	731	*	6.36525	6.66246	5.99049	0.671964	0.0326058	Promoter (<=1kb)	Whrn
chr10	84411203	84411823	621	*	6.00222	6.29944	5.62744	0.672007	0.0193093	Intron (ENSMUST00000020220.14/77976, intron 1 of 6)	Nuak1
chr3	126596028	126597845	1818	*	8.96422	9.26152	8.58932	0.672202	0.00015551	Promoter (<=1kb)	Camk2d
chr8	122666643	122667231	589	*	5.93638	6.23391	5.56112	0.672793	0.0201151	Intron (ENSMUST00000127664.1/108148, intron 1 of 15)	Cbfa2t3
chr3	68563933	68564521	589	*	6.17085	6.4684	5.79555	0.672856	0.0195033	Intron (ENSMUST00000182006.3/100505386, intron 5 of 10)	Schip1
chr4	88763020	88763872	853	*	5.98034	6.27799	5.60487	0.673119	0.0274982	Promoter (2-3kb)	Gm13283
chr17	94864446	94865246	801	*	7.26115	7.55902	6.88532	0.673697	0.0172165	Promoter (<=1kb)	Gm20939
chr17	79020164	79021318	1155	*	7.00702	7.30503	6.63097	0.674063	0.0208269	Promoter (<=1kb)	Prkd3
chr6	127560958	127562003	1046	*	7.27332	7.57139	6.89719	0.674193	0.0126396	Promoter (<=1kb)	Cracr2a
chr3	89912491	89913531	1041	*	7.31366	7.61187	6.9373	0.674564	0.011261	Promoter (<=1kb)	Il6ra
chr17	33999944	34000681	738	*	6.39395	6.69245	6.01713	0.675315	0.0252555	Promoter (<=1kb)	H2-K1
chr6	136468447	136468882	436	*	6.75972	7.05834	6.38272	0.675621	0.0220541	Distal Intergenic	Atf7ip
chr7	114181401	114182202	802	*	6.70109	6.99988	6.32382	0.676055	0.0153098	Distal Intergenic	Copb1
chr7	83883141	83884779	1639	*	8.36546	8.66429	7.98812	0.676167	0.00159	Promoter (<=1kb)	Mesd
chr4	44029437	44030090	654	*	5.87471	6.17356	5.49735	0.676214	0.0233677	Intron (ENSMUST00000107846.9/12757, intron 5 of 5)	Clta
chr14	75015829	75016921	1093	*	6.96117	7.26035	6.58327	0.677075	0.0365725	Promoter (<=1kb)	Rubcnl
chr8	72318557	72319569	1013	*	7.87576	8.1751	7.49761	0.677487	0.0058964	Promoter (<=1kb)	Klf2
chr5	125178652	125180341	1690	*	8.22496	8.52442	7.8466	0.677814	0.00810901	Promoter (<=1kb)	Ncor2
chr6	146501252	146502762	1511	*	7.9141	8.21356	7.53574	0.677816	0.00122172	Promoter (<=1kb)	Itpr2
chr7	45332963	45333973	1011	*	6.27289	6.5725	5.89428	0.678222	0.0277519	Promoter (<=1kb)	Trpm4
chr3	146499138	146500402	1265	*	7.87913	8.17885	7.50037	0.678485	0.0157336	Promoter (<=1kb)	Gng5
chr7	97081249	97082101	853	*	6.6816	6.98174	6.30215	0.679594	0.0295311	Promoter (<=1kb)	Gab2
chrX	13461432	13462266	835	*	6.94166	7.24181	6.56219	0.679621	0.00947502	Distal Intergenic	Nyx
chr16	20611294	20612008	715	*	6.71443	7.01466	6.33483	0.679829	0.0274364	Promoter (<=1kb)	Eef1akmt4
chr2	143867233	143867896	664	*	6.24842	6.54869	5.86877	0.679914	0.0312149	Distal Intergenic	Bfsp1
chr4	138972424	138973759	1336	*	6.32536	6.62584	5.94537	0.680475	0.0242923	Promoter (<=1kb)	Tmco4
chr18	52767761	52769279	1519	*	7.19335	7.49385	6.81333	0.680525	0.00823126	Promoter (<=1kb)	Sncaip
chr13	101719271	101719869	599	*	6.15624	6.45692	5.77594	0.680984	0.0224964	Intron (ENSMUST00000055518.12/18708, intron 2 of 15)	Pik3r1
chr7	42692434	42693204	771	*	7.07608	7.37683	6.69568	0.681154	0.00542425	Promoter (<=1kb)	Zfp975
chr12	8450528	8451035	508	*	6.48312	6.78396	6.10255	0.681418	0.0246897	Distal Intergenic	Rhob
chr17	56276454	56277210	757	*	7.35758	7.65849	6.97691	0.681588	0.00167519	Promoter (<=1kb)	Ticam1
chr7	64360086	64361032	947	*	6.85286	7.15394	6.47191	0.68203	0.0153581	Intron (ENSMUST00000163289.6/330554, intron 8 of 13)	Fan1
chr7	12834383	12835470	1088	*	7.4359	7.73737	7.05433	0.683038	0.0280855	Promoter (<=1kb)	Zfp110
chr15	75893848	75894755	908	*	6.68909	6.99057	6.3075	0.683078	0.00547499	Promoter (<=1kb)	Naprt
chr17	23598517	23599640	1124	*	7.22702	7.52856	6.84533	0.683231	0.0121021	Promoter (<=1kb)	Zfp13
chr6	90716011	90716700	690	*	6.52688	6.82847	6.14512	0.683343	0.0130595	Promoter (<=1kb)	Iqsec1
chr7	145030595	145031373	779	*	6.74901	7.05076	6.36699	0.683768	0.0156833	Distal Intergenic	Ccnd1
chr15	64234378	64234971	594	*	5.97836	6.28027	5.59608	0.684187	0.0487834	Intron (ENSMUST00000177371.7/13196, intron 1 of 27)	Asap1
chr7	19749325	19750488	1164	*	7.59664	7.89856	7.21435	0.684213	0.0023961	Promoter (<=1kb)	Nectin2
chr16	4474519	4475689	1171	*	7.36051	7.66245	6.97818	0.684274	0.00353584	Distal Intergenic	Srl
chr5	121836236	121837725	1490	*	8.05568	8.35766	7.67331	0.68435	0.00406366	Promoter (<=1kb)	Sh2b3
chr15	76697814	76698340	527	*	6.44405	6.74609	6.06156	0.684531	0.0226972	Promoter (<=1kb)	Gpt
chr3	116423289	116424741	1453	*	7.66705	7.96924	7.28433	0.684916	0.00329439	Promoter (<=1kb)	Cdc14a
chr11	117139109	117139673	565	*	5.8427	6.14503	5.45973	0.685301	0.0461087	Intron (ENSMUST00000127090.7/74136, intron 2 of 11)	Sec14l1
chr2	59829806	59830658	853	*	6.35487	6.65736	5.97167	0.68569	0.00790989	Intron (ENSMUST00000112568.7/66860, intron 19 of 26)	Tanc1
chr10	67536000	67536443	444	*	6.3829	6.68561	5.99933	0.686279	0.0200386	Promoter (<=1kb)	Egr2
chr1	180941949	180942853	905	*	6.7978	7.1006	6.41408	0.686521	0.00609768	Promoter (<=1kb)	Tmem63a
chr3	65929331	65930620	1290	*	7.5337	7.8366	7.14982	0.686773	0.00278838	Distal Intergenic	Ccnl1
chr16	16104149	16104625	477	*	5.82048	6.12358	5.43629	0.687298	0.0419823	Intron (ENSMUST00000040248.8/224008, intron 5 of 19)	Spidr
chr4	126085996	126086477	482	*	6.12254	6.42571	5.73823	0.68748	0.0164145	Promoter (1-2kb)	Oscp1
chr16	4936019	4936602	584	*	6.21119	6.51444	5.82675	0.687688	0.0280433	Promoter (2-3kb)	Nudt16l1
chr13	35740571	35742201	1631	*	8.33546	8.63949	7.94976	0.68973	0.00140824	Promoter (<=1kb)	Cdyl
chr8	115597116	115597946	831	*	5.99221	6.29627	5.60647	0.689798	0.0453161	Distal Intergenic	Maf
chr7	42505257	42506259	1003	*	6.3403	6.6446	5.95416	0.69045	0.0262886	Promoter (<=1kb)	Zfp141
chr5	114639359	114639870	512	*	5.58361	5.888	5.19732	0.690681	0.0484777	Intron (ENSMUST00000071968.8/63873, intron 3 of 15)	Trpv4
chr11	76623197	76623913	717	*	5.90237	6.20689	5.51587	0.691016	0.024021	Promoter (<=1kb)	Abr
chr14	46760106	46760976	871	*	7.9441	8.24874	7.55741	0.691328	0.00293832	Promoter (<=1kb)	Cdkn3
chr13	62760227	62760957	731	*	6.4338	6.73849	6.04704	0.691451	0.0109245	Promoter (<=1kb)	Mir713
chr10	26772210	26773368	1159	*	7.40718	7.71211	7.02002	0.69209	0.0170206	Promoter (<=1kb)	Arhgap18
chr1	134332694	134333334	641	*	6.43416	6.73945	6.04642	0.693035	0.0169797	Promoter (<=1kb)	Ppfia4
chr3	52101751	52103451	1701	*	8.44765	8.75301	8.05981	0.693209	0.000848933	Promoter (1-2kb)	Maml3
chr12	17690243	17691308	1066	*	7.84285	8.14833	7.45481	0.693523	0.0111967	Promoter (<=1kb)	Hpcal1
chr17	84187767	84188995	1229	*	8.42141	8.72704	8.03313	0.693916	0.00393998	Promoter (<=1kb)	Zfp36l2
chr16	62853892	62854830	939	*	7.06845	7.37419	6.68	0.694191	0.0124439	Promoter (<=1kb)	Pros1
chr18	5133132	5134695	1564	*	6.81275	7.11853	6.42425	0.694283	0.0092443	Distal Intergenic	Svil
chr1	64737275	64738281	1007	*	8.15182	8.45763	7.76325	0.694382	0.00497324	Promoter (<=1kb)	Fzd5
chr10	37140854	37141500	647	*	7.66917	7.97507	7.28045	0.694619	0.0091222	Promoter (1-2kb)	Marcks
chr3	94932692	94933473	782	*	6.05999	6.36609	5.67094	0.695155	0.0350136	Promoter (<=1kb)	Selenbp1
chr15	79270320	79271435	1116	*	6.06639	6.37251	5.67733	0.695175	0.0401664	3' UTR	Baiap2l2
chr10	70096658	70097296	639	*	7.432	7.73813	7.04293	0.695197	0.0135135	Promoter (<=1kb)	Ccdc6
chr19	34191945	34193018	1074	*	7.39741	7.7038	7.0079	0.695897	0.0052365	Promoter (<=1kb)	Stambpl1
chr3	60408407	60409557	1151	*	5.78932	6.09583	5.39963	0.696192	0.0250908	Distal Intergenic	Mbnl1
chr3	52046829	52047475	647	*	6.72154	7.02825	6.33151	0.696738	0.0161206	Intron (ENSMUST00000121440.3/433586, intron 1 of 4)	Maml3
chr2	51972091	51973624	1534	*	7.0003	7.30721	6.60997	0.69724	0.00744528	Promoter (<=1kb)	Nmi
chr17	45584210	45585753	1544	*	7.57887	7.8858	7.18851	0.69729	0.00223792	Promoter (2-3kb)	Slc29a1
chr14	64833723	64835019	1297	*	6.59729	6.90426	6.20682	0.69744	0.0319448	Intron (ENSMUST00000022544.13/219150, intron 6 of 10)	Hmbox1
chr8	120494850	120495254	405	*	5.57795	5.88494	5.18746	0.69748	0.0493351	Intron (ENSMUST00000127664.1/108148, intron 1 of 15)	Gse1
chr18	68157188	68157977	790	*	6.51988	6.82701	6.12918	0.697829	0.0204409	Intron (ENSMUST00000063775.4/52662, intron 3 of 5)	Ldlrad4
chr2	157134704	157135463	760	*	6.77598	7.08324	6.38508	0.698161	0.0401281	Promoter (<=1kb)	Samhd1
chr7	31148512	31149119	608	*	6.55554	6.86288	6.16449	0.698392	0.0272434	Promoter (1-2kb)	Gramd1a
chr4	15944817	15945598	782	*	6.8083	7.11565	6.41722	0.698426	0.00421843	Promoter (<=1kb)	Decr1
chr19	3906763	3907482	720	*	6.59668	6.90418	6.20537	0.69881	0.0111453	Promoter (<=1kb)	Tcirg1
chr10	79533122	79533922	801	*	6.11756	6.4251	5.7262	0.6989	0.0369904	Promoter (<=1kb)	Plpp2
chr2	12923570	12924560	991	*	6.72227	7.02996	6.33065	0.699312	0.0110188	Promoter (<=1kb)	Pter
chr2	72285364	72286377	1014	*	6.19291	6.50064	5.80123	0.699415	0.0359132	Promoter (<=1kb)	Map3k20
chrX	159254890	159256334	1445	*	7.75572	8.06353	7.36392	0.699602	0.019584	Promoter (<=1kb)	Rps6ka3
chr17	33930457	33931309	853	*	6.61626	6.92424	6.22418	0.700059	0.00691268	Promoter (<=1kb)	Rgl2
chr2	156722189	156722476	288	*	5.66563	5.97375	5.2733	0.700451	0.0496215	Promoter (<=1kb)	Dlgap4
chr16	16920944	16921473	530	*	5.68687	5.99504	5.29446	0.700582	0.0295921	Intron (ENSMUST00000027373.11/68606, intron 6 of 7)	Ppm1f
chr5	38499178	38500353	1176	*	6.15044	6.45873	5.75784	0.700888	0.020319	Promoter (1-2kb)	Slc2a9
chr11	29514360	29515637	1278	*	7.18255	7.49107	6.78959	0.701478	0.00494503	Promoter (<=1kb)	Prorsd1
chr3	9173451	9174381	931	*	5.92368	6.23226	5.53062	0.701643	0.0398383	Distal Intergenic	Zbtb10
chr14	40965585	40966109	525	*	6.48412	6.79271	6.09105	0.701663	0.0103409	Promoter (<=1kb)	Tspan14
chr1	153980754	153981250	497	*	5.78448	6.09308	5.39139	0.701689	0.0332915	Distal Intergenic	Glul
chr3	121329700	121331167	1468	*	6.40621	6.71484	6.01308	0.701766	0.00497893	Intron (ENSMUST00000039442.11/66789, intron 3 of 3)	Alg14
chr7	7136230	7137126	897	*	6.86384	7.173	6.46982	0.703183	0.0278966	Promoter (<=1kb)	Zfp773
chr4	133706765	133707414	650	*	6.33665	6.64585	5.94257	0.703282	0.0286148	Intron (ENSMUST00000105897.9/93760, intron 4 of 19)	Mir7227
chr16	58522638	58523864	1227	*	7.30454	7.61381	6.91034	0.70347	0.0085708	Promoter (<=1kb)	St3gal6
chrX	35888204	35889765	1562	*	6.79196	7.10126	6.39773	0.703527	0.017838	Promoter (<=1kb)	Dock11
chr7	19628391	19629668	1278	*	8.09176	8.40134	7.69707	0.704275	0.00507363	Promoter (<=1kb)	Relb
chr18	67932765	67934311	1547	*	8.05299	8.36262	7.65823	0.704385	0.000651008	Promoter (<=1kb)	Ldlrad4
chr1	176223216	176223679	464	*	5.44168	5.75135	5.04686	0.704492	0.0368012	Intron (ENSMUST00000065967.13/319455, intron 1 of 9)	Pld5
chr7	140115513	140116889	1377	*	7.99397	8.30367	7.5991	0.704566	0.000514478	Promoter (<=1kb)	Paox
chr6	95484261	95484847	587	*	5.95738	6.26717	5.56236	0.704803	0.0361431	Intron (ENSMUST00000204224.2/20917, intron 10 of 10)	AY512915
chr7	12422167	12423049	883	*	6.3137	6.6236	5.9185	0.705093	0.0064534	Promoter (<=1kb)	Zfp551
chr2	148874875	148875915	1041	*	8.16563	8.47618	7.76937	0.706818	0.00288895	Promoter (<=1kb)	Cst3
chr14	70780618	70781696	1079	*	6.58686	6.89761	6.19026	0.707353	0.0135703	Distal Intergenic	Dok2
chr11	48787710	48788973	1264	*	6.80485	7.11586	6.40783	0.708033	0.0128466	Distal Intergenic	Rack1
chr4	59823453	59823988	536	*	6.43735	6.7485	6.0401	0.708408	0.0226176	Intron (ENSMUST00000030080.6/209131, intron 1 of 8)	Snx30
chr9	32695548	32696490	943	*	7.7236	8.03483	7.32622	0.708602	0.00159995	Promoter (<=1kb)	Ets1
chr13	94173623	94174067	445	*	5.92672	6.2381	5.52909	0.709012	0.0278658	Promoter (<=1kb)	Lhfpl2
chr16	59471568	59472325	758	*	7.13791	7.44943	6.74006	0.709371	0.00165896	Promoter (<=1kb)	Riox2
chrX	167208998	167209357	360	*	6.17689	6.48855	5.77881	0.709737	0.0112276	Promoter (<=1kb)	Tmsb4x
chr9	43239686	43240331	646	*	6.27227	6.58394	5.87416	0.709773	0.0201925	Promoter (<=1kb)	Oaf
chr3	95995841	95996458	618	*	6.19957	6.51126	5.80144	0.709821	0.0450907	Promoter (<=1kb)	Plekho1
chr13	70841244	70841951	708	*	5.96757	6.27933	5.56931	0.710016	0.0122863	Promoter (<=1kb)	Adamts16
chrX	77510330	77511370	1041	*	6.78841	7.10022	6.39008	0.710145	0.00689388	Promoter (<=1kb)	Tbl1x
chr7	55744289	55745197	909	*	6.34063	6.6525	5.94221	0.71029	0.0137535	Distal Intergenic	Siglech
chr15	86168290	86168967	678	*	6.83484	7.14677	6.43632	0.710446	0.018445	Intron (ENSMUST00000044332.15/223753, intron 1 of 12)	Cerk
chr2	152736019	152736428	410	*	5.95781	6.26995	5.55895	0.711001	0.0155757	Promoter (<=1kb)	Id1
chr5	104446063	104446570	508	*	5.6348	5.94695	5.23591	0.711039	0.0281573	Distal Intergenic	Spp1
chr15	76294454	76295126	673	*	5.97368	6.28588	5.57472	0.711154	0.0211075	Promoter (<=1kb)	Smpd5
chr19	57211494	57212336	843	*	7.02582	7.33805	6.62678	0.711271	0.024407	Intron (ENSMUST00000079360.11/226251, intron 1 of 25)	Ablim1
chr3	144380940	144381314	375	*	5.96255	6.27486	5.56339	0.711476	0.0137303	Distal Intergenic	Lmo4
chr15	5107720	5109060	1341	*	6.31688	6.62956	5.91713	0.712426	0.00724856	Promoter (<=1kb)	Card6
chr10	116580934	116582367	1434	*	7.95255	8.26526	7.55275	0.712511	0.00420929	Promoter (<=1kb)	Cnot2
chr18	35912973	35913791	819	*	6.8065	7.11939	6.4064	0.712992	0.0081213	Exon (ENSMUST00000237014.1/ENSMUST00000237014.1, exon 1 of 2)	Psd2
chr5	104021504	104022244	741	*	7.14215	7.45506	6.74201	0.713057	0.0228696	Promoter (<=1kb)	Hsd17b11
chr7	97748936	97749532	597	*	5.69618	6.00935	5.29562	0.713724	0.0256596	Distal Intergenic	Aqp11
chr7	35036017	35036863	847	*	6.47814	6.79137	6.07749	0.713879	0.00423181	Intron (ENSMUST00000075068.13/18624, intron 12 of 14)	Pepd
chr4	86748056	86749201	1146	*	8.24811	8.56145	7.84725	0.714199	0.000780836	Promoter (<=1kb)	Dennd4c
chr10	93070310	93071088	779	*	6.28764	6.60101	5.88675	0.714258	0.0180913	Promoter (<=1kb)	Cfap54
chr6	120916359	120917429	1071	*	6.96196	7.27586	6.56021	0.715649	0.00160075	Promoter (<=1kb)	Bid
chr17	5934660	5935349	690	*	6.06954	6.38366	5.66743	0.716225	0.013491	Distal Intergenic	Synj2
chr5	29772646	29773250	605	*	5.67573	5.98984	5.27362	0.716226	0.0430374	Intron (ENSMUST00000008733.14/23950, intron 8 of 9)	Dnajb6
chr12	86836435	86837085	651	*	6.6486	6.96304	6.24595	0.717091	0.0143115	Distal Intergenic	Irf2bpl
chr5	105875997	105877241	1245	*	7.97663	8.29111	7.57392	0.717183	0.000496226	Promoter (<=1kb)	Zfp326
chr15	101191451	101191974	524	*	5.47746	5.79204	5.07458	0.717454	0.0471881	Promoter (1-2kb)	Mir6962
chr15	86250243	86250822	580	*	5.99477	6.30935	5.59189	0.717464	0.0170123	Intron (ENSMUST00000063414.8/223754, intron 4 of 12)	Tbc1d22a
chr2	157069281	157069825	545	*	6.015	6.32962	5.61206	0.71756	0.0290819	Intron (ENSMUST00000069098.6/320706, intron 1 of 14)	Soga1
chr15	67174610	67175141	532	*	6.53793	6.85264	6.13483	0.717811	0.0118352	Promoter (1-2kb)	St3gal1
chr7	16405670	16406388	719	*	6.22787	6.54266	5.82465	0.718015	0.0424495	Intron (ENSMUST00000214735.1/330474, intron 1 of 1)	Zc3h4
chr13	47152225	47152697	473	*	5.6817	5.99678	5.27801	0.718778	0.0332755	Exon (ENSMUST00000225219.1/ENSMUST00000225219.1, exon 1 of 1)	A930002C04Rik
chr5	110808079	110808658	580	*	6.75018	7.06531	6.3464	0.718907	0.0100809	Promoter (1-2kb)	Ulk1
chr9	103180437	103181409	973	*	6.53904	6.85435	6.13496	0.719387	0.0110013	3' UTR	Srprb
chr18	7608643	7609775	1133	*	5.96234	6.27765	5.55825	0.719401	0.0395313	Promoter (<=1kb)	Mpp7
chr19	8929003	8930092	1090	*	7.00748	7.32302	6.60301	0.72001	0.0139755	Promoter (<=1kb)	Rom1
chr8	108703580	108705170	1591	*	6.50619	6.8219	6.10145	0.720445	0.0323208	Promoter (<=1kb)	Zfhx3
chr16	96156875	96157827	953	*	6.76359	7.07967	6.35824	0.721434	0.00259121	3' UTR	Get1
chr1	132139386	132139968	583	*	6.05828	6.37448	5.65275	0.721726	0.0144084	Promoter (<=1kb)	Cdk18
chr5	88564553	88566138	1586	*	8.19318	8.5094	7.78762	0.721783	0.00233071	Promoter (<=1kb)	Rufy3
chr4	150544525	150545232	708	*	6.19447	6.51102	5.78835	0.722665	0.0271937	Intron (ENSMUST00000105682.8/68703, intron 11 of 22)	Rere
chr7	139247517	139248838	1322	*	7.6406	7.9572	7.23441	0.722793	0.0137677	Promoter (<=1kb)	Pwwp2b
chr3	103801670	103802546	877	*	7.16646	7.48315	6.7601	0.723051	0.0204035	Promoter (<=1kb)	Gm15471
chr18	84087315	84088516	1202	*	8.58315	8.90029	8.17607	0.724216	0.00487345	Promoter (<=1kb)	Tshz1
chr13	107100961	107102128	1168	*	6.51808	6.8354	6.1107	0.724703	0.0076699	Distal Intergenic	3830408C21Rik
chr7	125581065	125581789	725	*	6.25711	6.57444	5.8497	0.724741	0.013743	Distal Intergenic	Il21r
chr17	83267292	83268194	903	*	7.56782	7.88521	7.1603	0.724907	0.00912702	Distal Intergenic	Pkdcc
chr13	5603549	5604569	1021	*	6.06653	6.38439	5.65826	0.72613	0.0170878	Intron (ENSMUST00000222871.1/ENSMUST00000222871.1, intron 2 of 2)	1700016G22Rik
chr15	79357300	79358002	703	*	6.24316	6.56108	5.8348	0.726281	0.0186947	3' UTR	Maff
chr19	5663206	5663950	745	*	6.33811	6.6563	5.92926	0.727039	0.0149917	Promoter (<=1kb)	Sipa1
chr10	57794497	57795485	989	*	6.90934	7.22768	6.50027	0.727413	0.00265503	Promoter (<=1kb)	Smpdl3a
chr1	85895215	85895960	746	*	7.01408	7.33244	6.60496	0.727476	0.00232559	Promoter (<=1kb)	Itm2c
chr17	78400151	78400942	792	*	5.91378	6.2322	5.50458	0.727627	0.0179566	Promoter (<=1kb)	Fez2
chr8	94917267	94917921	655	*	6.59798	6.91643	6.18872	0.727712	0.00719949	Promoter (<=1kb)	Ccdc102a
chr14	55578016	55578948	933	*	7.06989	7.38843	6.66049	0.727944	0.00466739	Promoter (<=1kb)	Psme1
chr2	101871100	101871732	633	*	5.59576	5.91439	5.18619	0.728206	0.032948	Intron (ENSMUST00000154525.1/72446, intron 1 of 3)	Prr5l
chr4	53217504	53218561	1058	*	7.48782	7.80655	7.07811	0.728436	0.00158416	Exon (ENSMUST00000146501.7/ENSMUST00000146501.7, exon 1 of 8)	4930522O17Rik
chr12	84187833	84188645	813	*	6.45863	6.77751	6.04866	0.72885	0.014583	Intron (ENSMUST00000046266.12/238317, intron 1 of 12)	Mideas
chr2	45089281	45089849	569	*	6.0383	6.35719	5.62831	0.728875	0.0171559	Intron (ENSMUST00000176438.8/24136, intron 3 of 10)	Zeb2
chrX	103555055	103556257	1203	*	6.31669	6.63561	5.90667	0.72894	0.0195309	Intron (ENSMUST00000234173.1/70252, intron 3 of 3)	Mir421
chr7	31059123	31060141	1019	*	6.47897	6.79792	6.06888	0.729032	0.0067233	Promoter (<=1kb)	Lgi4
chr5	139380181	139381142	962	*	7.56304	7.88202	7.15292	0.729097	0.00446353	Promoter (<=1kb)	Gpr146
chr17	29341515	29342468	954	*	6.86905	7.18807	6.45885	0.729219	0.0135255	Promoter (<=1kb)	Mtch1
chr14	25488101	25488511	411	*	5.75833	6.07738	5.34808	0.729303	0.0214334	Intron (ENSMUST00000161766.7/328365, intron 1 of 2)	Zmiz1
chr3	104788529	104789378	850	*	7.33754	7.65672	6.92707	0.729649	0.00471832	Promoter (<=1kb)	Rhoc
chr2	129592360	129593976	1617	*	8.40068	8.71994	7.99007	0.72987	0.00217762	Promoter (<=1kb)	Sirpa
chr8	125053845	125054976	1132	*	6.6976	7.01687	6.28698	0.729897	0.00949821	Promoter (<=1kb)	Disc1
chr3	116424908	116425289	382	*	6.24617	6.56551	5.83544	0.730077	0.0119865	Promoter (<=1kb)	Cdc14a
chr17	87281892	87283499	1608	*	8.38905	8.70862	7.97794	0.730675	0.00117434	Promoter (<=1kb)	Ttc7
chr1	151947582	151948414	833	*	6.13983	6.45946	5.72862	0.730834	0.0164948	Intron (ENSMUST00000187603.6/69399, intron 3 of 6)	1700025G04Rik
chr5	75977970	75978882	913	*	6.51889	6.83872	6.10735	0.731372	0.0171834	Promoter (<=1kb)	Kdr
chr1	86235125	86235457	333	*	5.29327	5.61311	4.88172	0.731382	0.0460126	Intron (ENSMUST00000123618.7/78795, intron 19 of 19)	Armc9
chr2	128709219	128709781	563	*	5.799	6.1189	5.38734	0.731555	0.0397737	Intron (ENSMUST00000014505.4/17289, intron 1 of 18)	Mertk
chr3	88492772	88493355	584	*	6.25106	6.57116	5.83907	0.732091	0.0305333	Promoter (<=1kb)	Lmna
chr10	67124253	67124595	343	*	5.62384	5.94394	5.21184	0.732105	0.0230897	Promoter (2-3kb)	Jmjd1c
chr15	79347179	79348464	1286	*	6.98574	7.30587	6.57368	0.732194	0.00499533	Promoter (<=1kb)	Maff
chr2	19344103	19345191	1089	*	6.6863	7.0065	6.27416	0.732338	0.00121826	Promoter (<=1kb)	4930447M23Rik
chr8	78819983	78821339	1357	*	7.86967	8.18992	7.45742	0.732493	0.000385413	Promoter (<=1kb)	Lsm6
chr1	165193854	165194835	982	*	7.33132	7.65157	6.91907	0.732499	0.00326909	Promoter (<=1kb)	Sft2d2
chr12	99627602	99628481	880	*	8.01337	8.33382	7.6008	0.733023	0.00255369	Promoter (<=1kb)	1700064M15Rik
chr17	50763228	50764017	790	*	6.68108	7.0016	6.26838	0.733219	0.00668359	Intron (ENSMUST00000024717.9/72238, intron 18 of 21)	Btg3
chr2	102001651	102002788	1138	*	6.45396	6.7745	6.04123	0.73327	0.0212992	Intron (ENSMUST00000111222.1/241576, intron 4 of 5)	Commd9
chr8	92854810	92855881	1072	*	7.09205	7.41264	6.67925	0.733393	0.00425152	Promoter (<=1kb)	Lpcat2
chr13	49371361	49371968	608	*	6.45949	6.78018	6.04651	0.733678	0.0091237	Intron (ENSMUST00000048544.13/76895, intron 2 of 6)	Bicd2
chr6	125426427	125427333	907	*	6.8349	7.15562	6.42186	0.733761	0.0129835	Distal Intergenic	Cd9
chr7	25788302	25789148	847	*	6.10742	6.42822	5.69426	0.73396	0.0431289	Promoter (<=1kb)	Axl
chr10	33950579	33951650	1072	*	7.2431	7.56403	6.82973	0.734293	0.00214506	Promoter (<=1kb)	Zup1
chr5	125052203	125053174	972	*	6.73472	7.05571	6.32124	0.734466	0.00337785	Promoter (2-3kb)	Ncor2
chr15	76745120	76745601	482	*	5.60106	5.9221	5.18749	0.734612	0.0268716	Intron (ENSMUST00000036176.15/223666, intron 3 of 11)	Arhgap39
chr2	153481219	153481660	442	*	5.39801	5.71919	4.98422	0.734968	0.0486015	Promoter (1-2kb)	Nol4l
chr10	83004030	83005370	1341	*	7.14619	7.46741	6.73232	0.735099	0.00808021	Intron (ENSMUST00000040110.7/58250, intron 1 of 2)	Chst11
chr6	39117660	39118755	1096	*	6.75372	7.07496	6.33984	0.73512	0.0331342	Promoter (<=1kb)	Parp12
chr18	7626322	7627299	978	*	8.12061	8.44189	7.70664	0.735258	0.000113722	Promoter (<=1kb)	Mpp7
chr6	145863541	145864106	566	*	6.88737	7.20868	6.47336	0.735323	0.0198936	Promoter (1-2kb)	Bhlhe41
chr2	38511544	38512385	842	*	6.70563	7.0271	6.29135	0.735752	0.0111862	Promoter (<=1kb)	Nek6
chr8	105283152	105283503	352	*	5.47196	5.79344	5.05767	0.735775	0.0487679	Exon (ENSMUST00000212922.1/74356, exon 5 of 7)	4931428F04Rik
chr5	105731657	105732915	1259	*	7.07796	7.39967	6.66329	0.736374	0.00245747	Promoter (<=1kb)	Lrrc8d
chr17	57275089	57276053	965	*	6.96267	7.2846	6.54764	0.736957	0.00875479	Distal Intergenic	Vav1
chr19	12475307	12476006	700	*	6.9572	7.27914	6.54214	0.737001	0.00306284	Intron (ENSMUST00000045521.8/207521, intron 7 of 8)	Mpeg1
chr19	10290028	10290872	845	*	6.90224	7.22423	6.48709	0.737132	0.006944	Intron (ENSMUST00000039327.10/269060, intron 1 of 19)	Dagla
chr4	63402983	63403607	625	*	6.99381	7.31618	6.57805	0.738136	0.00286308	Promoter (<=1kb)	Akna
chr2	59828827	59829649	823	*	6.3587	6.68151	5.94218	0.739324	0.00848301	Intron (ENSMUST00000112568.7/66860, intron 19 of 26)	Tanc1
chr19	9954264	9955344	1081	*	7.36577	7.68876	6.94898	0.739782	0.00276522	Distal Intergenic	Fth1
chr1	180848118	180849202	1085	*	7.27486	7.59791	6.85794	0.739972	0.00571457	Promoter (1-2kb)	Sde2
chr10	127667542	127668370	829	*	6.91746	7.24053	6.50051	0.740027	0.0326297	Promoter (<=1kb)	Nab2
chr5	140115430	140116609	1180	*	6.54562	6.86879	6.12851	0.740282	0.0145508	Promoter (<=1kb)	Mad1l1
chr10	22746038	22747573	1536	*	7.19264	7.51583	6.77549	0.740342	0.00254405	Distal Intergenic	Tbpl1
chr9	110709595	110710306	712	*	6.38537	6.7086	5.96816	0.740441	0.00499226	Promoter (<=1kb)	Ccdc12
chr18	5944775	5945635	861	*	6.86265	7.18594	6.44532	0.740621	0.0160924	Exon (ENSMUST00000234953.1/ENSMUST00000234953.1, exon 1 of 5)	Arhgap12
chr18	53264060	53264466	407	*	6.11106	6.4344	5.69366	0.740739	0.0130212	Intron (ENSMUST00000165032.8/69226, intron 1 of 6)	Snx24
chr8	46739277	46739839	563	*	7.18149	7.50496	6.76387	0.741094	0.0145088	Promoter (<=1kb)	Gm16675
chr3	101012110	101012663	554	*	5.95946	6.28297	5.5418	0.74117	0.0164553	Exon (ENSMUST00000147399.8/630146, exon 6 of 9)	Cd101
chr17	36032269	36032896	628	*	5.47264	5.79625	5.0548	0.741444	0.0413509	Promoter (<=1kb)	H2-T23
chr10	128909430	128910956	1527	*	7.74286	8.06675	7.32455	0.742193	0.00106837	Promoter (<=1kb)	Cd63
chr12	3781260	3781814	555	*	6.50971	6.83361	6.09137	0.742246	0.00652687	Promoter (1-2kb)	Dtnb
chr7	100495396	100496207	812	*	6.62882	6.95293	6.21012	0.742817	0.0212674	Promoter (<=1kb)	Ucp2
chr13	45030814	45031557	744	*	6.05599	6.38021	5.63712	0.743087	0.0236866	Distal Intergenic	Dtnbp1
chr2	3423736	3424538	803	*	7.77548	8.09989	7.35631	0.743579	0.000940659	Promoter (<=1kb)	Dclre1c
chr14	51984262	51985233	972	*	7.06974	7.39448	6.65002	0.744462	0.00530457	Promoter (<=1kb)	Arhgef40
chr7	67528646	67529288	643	*	5.47379	5.79886	5.05352	0.745337	0.0262458	Intron (ENSMUST00000053950.9/67867, intron 9 of 9)	Lrrc28
chr9	119087944	119088801	858	*	7.09798	7.42322	6.6774	0.745822	0.00239978	Promoter (<=1kb)	Plcd1
chr5	52617807	52619052	1246	*	7.55484	7.8802	7.13407	0.746134	0.00148669	Promoter (<=1kb)	8030423F21Rik
chr4	107923160	107923995	836	*	6.67695	7.00231	6.25615	0.746161	0.00703976	Promoter (<=1kb)	Cpt2
chr4	156202825	156203802	978	*	6.50161	6.82708	6.08064	0.746442	0.00993398	Promoter (<=1kb)	AW011738
chr3	59311995	59313074	1080	*	7.23044	7.55605	6.80925	0.746793	0.00302721	3' UTR	Igsf10
chr4	148444601	148444926	326	*	5.84742	6.17304	5.4262	0.746834	0.0352339	Promoter (<=1kb)	Ubiad1
chr11	105292159	105292885	727	*	5.83219	6.15804	5.41061	0.747427	0.0350061	Promoter (<=1kb)	Mrc2
chr6	114921691	114922100	410	*	6.7483	7.07416	6.32668	0.747473	0.0157295	Promoter (<=1kb)	Vgll4
chr11	50236516	50237234	719	*	7.62679	7.95284	7.20485	0.747985	0.00147249	Promoter (<=1kb)	Ltc4s
chr10	40499321	40500379	1059	*	7.66754	7.99366	7.24547	0.748191	0.00244642	Distal Intergenic	Slc22a16
chr5	136244395	136245663	1269	*	7.60984	7.93602	7.18769	0.748331	0.00553758	Promoter (<=1kb)	Sh2b2
chr2	90504617	90505456	840	*	7.31851	7.64473	6.89629	0.748439	0.00165853	Intron (ENSMUST00000168621.2/19271, intron 1 of 23)	Ptprj
chr7	80143344	80144233	890	*	6.16385	6.49008	5.74162	0.748461	0.0120629	Distal Intergenic	Idh2
chr1	88658204	88658792	589	*	5.13626	5.46261	4.71381	0.7488	0.0479885	Distal Intergenic	Arl4c
chr7	117462145	117463033	889	*	6.54493	6.87143	6.12225	0.749179	0.00645047	Intron (ENSMUST00000160035.7/233781, intron 1 of 6)	Xylt1
chr10	13988120	13988843	724	*	5.77283	6.09939	5.35005	0.749344	0.0470288	Intron (ENSMUST00000187083.6/15273, intron 1 of 12)	Hivep2
chr11	120727055	120727560	506	*	6.41822	6.74485	5.99531	0.749545	0.0227358	Promoter (<=1kb)	Dcxr
chr3	31107358	31108002	645	*	5.43902	5.76565	5.0161	0.749552	0.0255758	Intron (ENSMUST00000118470.7/20482, intron 2 of 6)	Skil
chr1	134196084	134196776	693	*	7.07939	7.40608	6.65638	0.749694	0.00103161	Promoter (2-3kb)	Mybph
chr9	114672832	114673672	841	*	6.1763	6.50304	5.75322	0.749819	0.00943855	Distal Intergenic	Dync1li1
chr3	130691361	130691830	470	*	5.15208	5.47885	4.72893	0.749914	0.0456118	Distal Intergenic	Ostc
chr13	17803461	17803842	382	*	6.63616	6.96297	6.21293	0.750043	0.00164292	Promoter (<=1kb)	Cdk13
chr7	28382699	28383427	729	*	7.29737	7.62439	6.87381	0.750576	0.00757386	Promoter (2-3kb)	Zfp36
chr8	120735792	120736808	1017	*	7.12811	7.45542	6.70405	0.751378	0.00255812	Promoter (<=1kb)	Irf8
chr3	116861273	116862142	870	*	6.45945	6.78677	6.03538	0.751398	0.0150647	Promoter (1-2kb)	Frrs1
chr1	74397042	74398277	1236	*	8.1407	8.46803	7.71662	0.751406	0.000374549	Promoter (2-3kb)	Mir26b
chr6	127265783	127266980	1198	*	6.54092	6.86839	6.11661	0.75178	0.0134636	Distal Intergenic	Gm38404
chr19	55741189	55741930	742	*	6.72939	7.05752	6.30397	0.753543	0.00960115	Promoter (<=1kb)	Tcf7l2
chr4	109117669	109118646	978	*	6.6201	6.94827	6.19459	0.753673	0.0128729	Promoter (<=1kb)	Osbpl9
chr14	54233200	54233646	447	*	5.49203	5.82021	5.0665	0.753709	0.0393771	Distal Intergenic	Dad1
chr18	5609916	5610541	626	*	5.54075	5.86896	5.11519	0.753767	0.0310723	Intron (ENSMUST00000224200.2/21417, intron 1 of 2)	Zeb1
chr8	72272406	72272802	397	*	5.54548	5.87383	5.11968	0.754157	0.0264847	Distal Intergenic	Ap1m1
chr9	100454043	100454692	650	*	5.88039	6.2088	5.45449	0.754312	0.0260995	Distal Intergenic	Il20rb
chr17	47521451	47522046	596	*	5.69314	6.02157	5.2672	0.75437	0.023097	Intron (ENSMUST00000182129.7/12445, intron 1 of 5)	Ccnd3
chr17	75536453	75537095	643	*	6.3225	6.65103	5.89638	0.754652	0.0083072	3' UTR	Fam98a
chr16	55821536	55822677	1142	*	8.04537	8.37392	7.61921	0.754713	0.000614005	Promoter (<=1kb)	Nfkbiz
chr12	86824696	86825327	632	*	6.61331	6.94192	6.18706	0.754861	0.0184965	Distal Intergenic	Irf2bpl
chr3	36474980	36476232	1253	*	8.49155	8.82018	8.06528	0.754908	0.000273217	Promoter (<=1kb)	Mir7009
chr7	144939559	144939887	329	*	5.53317	5.86187	5.10678	0.755097	0.0490269	Promoter (<=1kb)	Ccnd1
chr6	38145492	38146308	817	*	6.71728	7.04601	6.29083	0.755174	0.00171514	Promoter (1-2kb)	D630045J12Rik
chr7	4526139	4526952	814	*	6.46779	6.79676	6.04095	0.755812	0.00777484	Promoter (1-2kb)	Tnni3
chr12	108765797	108766602	806	*	6.40375	6.73274	5.97687	0.755874	0.0163518	Distal Intergenic	Yy1
chr11	20742306	20742814	509	*	5.61633	5.94535	5.18941	0.755935	0.0456118	Promoter (<=1kb)	Aftph
chr13	33004198	33005061	864	*	6.86396	7.19306	6.43688	0.756188	0.00239741	Promoter (<=1kb)	Serpinb9
chr7	135668888	135669625	738	*	5.74432	6.0735	5.31713	0.756364	0.0205409	Exon (ENSMUST00000211140.1/19267, exon 12 of 21)	5830432E09Rik
chr14	103012564	103013415	852	*	6.60334	6.93254	6.17611	0.756429	0.0126821	Exon (ENSMUST00000230389.1/ENSMUST00000230389.1, exon 1 of 3)	4933432I03Rik
chr6	39527267	39527689	423	*	5.94446	6.27368	5.51719	0.756493	0.0325699	5' UTR	Dennd2a
chr7	102249560	102251046	1487	*	8.15316	8.48264	7.72543	0.757216	0.00161926	Promoter (<=1kb)	Rhog
chr9	106192970	106193315	346	*	5.73451	6.06402	5.30677	0.757251	0.0362401	Distal Intergenic	Ppm1m
chr11	32324497	32324990	494	*	5.56492	5.89449	5.13707	0.757416	0.0262378	Distal Intergenic	Sh3pxd2b
chr1	165186999	165187700	702	*	5.74535	6.07492	5.31749	0.757433	0.0366345	Intron (ENSMUST00000043338.9/108735, intron 3 of 7)	Sft2d2
chr10	112138587	112139125	539	*	5.81532	6.14492	5.38742	0.757499	0.0264868	Distal Intergenic	Caps2
chr18	64618136	64619206	1071	*	5.96649	6.29682	5.53733	0.75948	0.033143	Intron (ENSMUST00000025482.9/54670, intron 1 of 27)	Atp8b1
chr5	31095304	31095828	525	*	5.76244	6.09285	5.33314	0.759707	0.0181618	Promoter (<=1kb)	Slc30a3
chr5	74126067	74127111	1045	*	6.4401	6.77064	6.01059	0.760057	0.0253442	Distal Intergenic	Snora26
chr12	35884966	35885550	585	*	5.50698	5.83771	5.07715	0.760562	0.043316	Distal Intergenic	Agr3
chr1	194938622	194939610	989	*	6.32934	6.66035	5.89904	0.761312	0.0033633	Promoter (<=1kb)	Cd34
chr11	97995836	97996295	460	*	5.69559	6.02668	5.26514	0.761538	0.03264	Promoter (<=1kb)	Arl5c
chr17	22314307	22315321	1015	*	6.72981	7.06098	6.29924	0.761745	0.00157362	Promoter (<=1kb)	Gm7072
chr10	19591338	19592406	1069	*	8.71455	9.04572	8.28396	0.76176	0.000652468	Promoter (<=1kb)	Ifngr1
chr3	31056290	31057691	1402	*	7.46029	7.79158	7.02951	0.762062	0.000647207	Distal Intergenic	Mir7008
chr10	127564260	127564747	488	*	5.50968	5.84116	5.07857	0.762587	0.0326252	Intron (ENSMUST00000049149.14/16971, intron 41 of 88)	Lrp1
chr15	6386314	6387023	710	*	6.76301	7.0948	6.33137	0.763439	0.0110397	Promoter (<=1kb)	Dab2
chr10	8063547	8064089	543	*	5.58486	5.91684	5.15292	0.763913	0.0303271	Distal Intergenic	Tab2
chr12	81971049	81972292	1244	*	6.80948	7.14166	6.37719	0.764471	0.0176637	Promoter (<=1kb)	Pcnx
chr4	150583385	150584037	653	*	6.70799	7.04022	6.27563	0.764585	0.00698579	Intron (ENSMUST00000105682.8/68703, intron 12 of 22)	Rere
chr10	75835303	75835737	435	*	5.52143	5.85376	5.08889	0.764865	0.0249445	Promoter (<=1kb)	Gstt2
chr18	15664232	15665657	1426	*	6.90876	7.24122	6.476	0.765223	0.00613464	Intron (ENSMUST00000053017.12/71367, intron 1 of 3)	Chst9
chr3	52104865	52105181	317	*	6.32922	6.6617	5.89642	0.765273	0.0460453	Promoter (<=1kb)	Maml3
chr7	44839432	44840070	639	*	6.03606	6.36856	5.60323	0.765324	0.00829325	Promoter (<=1kb)	Il4i1
chr19	34921521	34922687	1167	*	7.65055	7.9831	7.21764	0.765456	0.00027807	Promoter (<=1kb)	Kif20b
chr6	82041445	82042271	827	*	6.23091	6.56372	5.79754	0.766183	0.0198548	Promoter (<=1kb)	Eva1a
chr13	62015322	62016358	1037	*	6.17525	6.50825	5.74157	0.766678	0.00339173	Exon (ENSMUST00000220871.1/ENSMUST00000220871.1, exon 1 of 4)	Zfp808
chr14	102981386	102983464	2079	*	8.96551	9.29867	8.53156	0.767114	0.000236553	Promoter (<=1kb)	Mir5130
chr3	37653835	37654842	1008	*	6.15616	6.48943	5.72201	0.767415	0.0267792	Distal Intergenic	Spry1
chr2	61592816	61594048	1233	*	7.98998	8.3233	7.55576	0.767538	0.000302427	Promoter (<=1kb)	Tank
chr16	77329030	77329709	680	*	6.14929	6.48262	5.71505	0.767574	0.011119	Promoter (<=1kb)	Mir99ahg
chr15	41788223	41789786	1564	*	7.57419	7.90753	7.13993	0.767603	0.00156805	Promoter (<=1kb)	Oxr1
chr7	19271367	19272285	919	*	6.73512	7.06846	6.30084	0.767618	0.0091571	Promoter (<=1kb)	Vasp
chr4	133092348	133092901	554	*	6.77992	7.11328	6.34561	0.767675	0.00119793	Distal Intergenic	Ahdc1
chr2	118544323	118544826	504	*	6.63336	6.96673	6.19904	0.767687	0.00252725	Promoter (<=1kb)	Bmf
chr17	34152944	34153680	737	*	5.44144	5.77483	5.00709	0.767739	0.0470288	Promoter (<=1kb)	H2-DMb1
chr7	78912275	78913026	752	*	6.08963	6.42309	5.65516	0.767931	0.00816953	Promoter (<=1kb)	Isg20
chr4	95160920	95161922	1003	*	7.99492	8.3285	7.56027	0.768231	0.00015933	Exon (ENSMUST00000130684.7/ENSMUST00000130684.7, exon 4 of 4)	Jun
chr11	4217888	4218614	727	*	6.6159	6.94951	6.18118	0.768334	0.00495839	Promoter (<=1kb)	Castor1
chr6	134928221	134929214	994	*	7.09859	7.43225	6.66378	0.768473	0.0100083	Promoter (<=1kb)	Lockd
chr3	109026701	109028032	1332	*	7.75906	8.09279	7.32414	0.768649	0.000294214	Promoter (<=1kb)	Fam102b
chr5	34948784	34949991	1208	*	7.00953	7.3436	6.57402	0.769579	0.00546622	Promoter (<=1kb)	Rgs12
chr1	144006627	144006928	302	*	6.38359	6.71778	5.94788	0.769897	0.0094507	Promoter (2-3kb)	Rgs2
chr5	114738640	114739318	679	*	5.94662	6.28082	5.51089	0.769931	0.0346131	Exon (ENSMUST00000112185.8/26431, exon 14 of 19)	Git2
chr14	56575405	56575775	371	*	5.86173	6.19634	5.42531	0.771033	0.0409444	Promoter (<=1kb)	Parp4
chr2	122160692	122160998	307	*	5.18173	5.5164	4.74521	0.771183	0.0377459	Promoter (<=1kb)	Trim69
chr19	37018308	37018873	566	*	6.15342	6.48826	5.7166	0.77166	0.00526716	Distal Intergenic	Btaf1
chrX_GL456233_random	38759	39601	843	*	6.99995	7.33482	6.5631	0.77172	0.000444891	Promoter (<=1kb)	Vamp7
chr1	39313316	39314280	965	*	5.98837	6.32334	5.55134	0.771995	0.0204287	Intron (ENSMUST00000056815.8/18143, intron 7 of 20)	Npas2
chr2	150667592	150668503	912	*	7.13324	7.46821	6.6962	0.772013	0.000917683	Promoter (<=1kb)	Acss1
chr7	35025950	35026338	389	*	6.00911	6.34415	5.57196	0.772191	0.0172613	Intron (ENSMUST00000075068.13/18624, intron 11 of 14)	Pepd
chr5	103692040	103692992	953	*	6.84867	7.18371	6.4115	0.772208	0.00225491	Promoter (<=1kb)	Aff1
chr16	70313598	70314824	1227	*	8.63456	8.96969	8.19725	0.772439	0.000182656	Promoter (<=1kb)	Gbe1
chr13	51800783	51801362	580	*	5.70974	6.0449	5.27238	0.772525	0.0314934	Distal Intergenic	Sema4d
chr8	121643104	121644014	911	*	6.40297	6.73814	5.96559	0.772552	0.0349739	Intron (ENSMUST00000127664.1/108148, intron 1 of 15)	Zcchc14
chr7	25755979	25756464	486	*	6.84716	7.18251	6.40948	0.77303	0.00473145	Promoter (1-2kb)	Hnrnpul1
chr3	104669918	104671030	1113	*	6.75817	7.09388	6.31989	0.773989	0.00152086	Exon (ENSMUST00000191526.1/ENSMUST00000191526.1, exon 1 of 2)	Slc16a1
chr15	53157248	53157764	517	*	5.08298	5.41896	4.64422	0.774745	0.0405517	Intron (ENSMUST00000077273.8/14042, intron 1 of 10)	Ext1
chr5	35746731	35747235	505	*	5.45236	5.78852	5.0133	0.775221	0.0277255	Distal Intergenic	Sh3tc1
chr8	74980447	74981089	643	*	5.63535	5.97152	5.19628	0.775237	0.0176753	Distal Intergenic	Hmgxb4
chr6	113343305	113344149	845	*	6.9841	7.32036	6.54486	0.775508	0.00113582	Promoter (<=1kb)	Camk1
chr8	77550233	77550671	439	*	5.43109	5.76743	4.99171	0.775722	0.0213455	Promoter (<=1kb)	Prmt9
chr4	152138441	152139189	749	*	6.74173	7.07812	6.30226	0.775869	0.00168321	Promoter (2-3kb)	Espn
chr18	60712148	60712612	465	*	5.7358	6.07252	5.29577	0.776741	0.023872	Promoter (<=1kb)	Ndst1
chr6	91678834	91679554	721	*	6.76225	7.09901	6.32213	0.776882	0.00227826	Exon (ENSMUST00000206576.1/ENSMUST00000206576.1, exon 1 of 1)	Slc6a6
chr8	26977967	26978250	284	*	6.12651	6.46332	5.68634	0.776983	0.0211944	Promoter (<=1kb)	Zfp703
chrX	99042355	99042983	629	*	6.54849	6.88537	6.10818	0.777186	0.00588524	Promoter (<=1kb)	Stard8
chr2	27246828	27247878	1051	*	6.59291	6.92988	6.15246	0.777417	0.00220427	Promoter (<=1kb)	Sardh
chr6	134700482	134701399	918	*	6.03622	6.37356	5.59513	0.77843	0.0363124	Promoter (<=1kb)	Borcs5
chr10	119055034	119055862	829	*	5.41901	5.75644	4.97776	0.778675	0.0428971	Distal Intergenic	Gm33677
chr11	63135625	63136577	953	*	7.32777	7.66532	6.8863	0.77902	0.00604722	Promoter (2-3kb)	Pmp22
chr19	46304222	46305074	853	*	7.36366	7.7014	6.92189	0.779513	0.00139134	Promoter (<=1kb)	Nfkb2
chr1	136141421	136142003	583	*	6.97708	7.31496	6.53506	0.779908	0.00151576	Intron (ENSMUST00000075164.10/16565, intron 1 of 34)	Kif21b
chr1	181016546	181017075	530	*	5.46334	5.8016	5.02066	0.780948	0.0260567	Promoter (<=1kb)	Ephx1
chr5	8797874	8798857	984	*	7.76022	8.09878	7.31701	0.781767	0.0017234	Promoter (<=1kb)	Abcb1b
chr2	31239072	31239976	905	*	6.07388	6.41279	5.63008	0.782707	0.00567169	Distal Intergenic	Ncs1
chrX	10719034	10719348	315	*	6.08468	6.4236	5.64087	0.782731	0.00911109	Promoter (1-2kb)	Mid1ip1
chr14	30593264	30594150	887	*	6.75617	7.09516	6.31225	0.782907	0.00118978	Distal Intergenic	Prkcd
chr6	145148961	145149640	680	*	5.37214	5.71126	4.92798	0.783282	0.0378839	3' UTR	Irag2
chr1	153910422	153910771	350	*	5.71961	6.05879	5.27536	0.783424	0.021535	Distal Intergenic	Glul
chr10	77434307	77435390	1084	*	6.586	6.92538	6.1414	0.783978	0.0107938	Distal Intergenic	Adarb1
chr8	57013713	57014322	610	*	5.25583	5.59522	4.81121	0.784003	0.0389154	Distal Intergenic	Hand2os1
chr11	62575150	62577089	1940	*	7.5041	7.8437	7.05912	0.784579	0.00129599	Promoter (<=1kb)	Trpv2
chr1	52800300	52800729	430	*	5.54917	5.88879	5.10416	0.784627	0.0304031	Promoter (<=1kb)	Inpp1
chr10	128094643	128094893	251	*	5.61702	5.95706	5.17128	0.785772	0.0414324	Promoter (1-2kb)	Baz2a
chr8	67950012	67950984	973	*	6.59279	6.93283	6.14705	0.785788	0.00265873	Promoter (<=1kb)	Psd3
chr18	46198061	46199400	1340	*	7.88591	8.226	7.44009	0.785907	0.00127642	Promoter (<=1kb)	Trim36
chr18	58659157	58660241	1085	*	7.29796	7.63811	6.85202	0.786093	0.00138226	Promoter (<=1kb)	Isoc1
chr15	77798028	77798362	335	*	5.24296	5.58322	4.79684	0.786376	0.0291562	Intron (ENSMUST00000016771.12/17886, intron 3 of 40)	Myh9
chr2	173257626	173258270	645	*	6.59901	6.93936	6.15274	0.786621	0.0179684	Intron (ENSMUST00000036248.12/65112, intron 1 of 3)	Pmepa1
chr2	50109915	50110850	936	*	5.62666	5.96703	5.18036	0.786672	0.0439199	Intron (ENSMUST00000112712.9/320343, intron 1 of 4)	Lypd6
chr4	133659473	133660818	1346	*	6.90131	7.24169	6.45497	0.786723	0.00442962	3' UTR	Zdhhc18
chr17	34204329	34204812	484	*	5.37266	5.71307	4.92628	0.786795	0.0445971	Promoter (<=1kb)	Tap2
chr12	54191825	54192472	648	*	6.5509	6.89146	6.10426	0.787197	0.00461236	Intron (ENSMUST00000039516.3/112407, intron 1 of 4)	Egln3
chrX	140511000	140511527	528	*	5.87427	6.2149	5.42753	0.787365	0.00802864	Distal Intergenic	Tsc22d3
chr9	96536761	96537678	918	*	7.09791	7.43861	6.65104	0.787567	0.00109579	Exon (ENSMUST00000188740.1/ENSMUST00000188740.1, exon 1 of 1)	Rasa2
chr5	24266337	24267170	834	*	6.6824	7.0234	6.23501	0.788393	0.00901857	Distal Intergenic	Kcnh2
chr11	97994645	97995169	525	*	5.92128	6.26235	5.47375	0.788604	0.0105241	Promoter (<=1kb)	Arl5c
chr7	122251445	122252296	852	*	6.28729	6.62842	5.83967	0.788749	0.00365019	Distal Intergenic	Chp2
chr18	35919071	35919983	913	*	6.82873	7.1699	6.38103	0.788872	0.00345658	Distal Intergenic	Psd2
chr17	17394175	17394695	521	*	5.54758	5.88882	5.09978	0.789038	0.0184975	3' UTR	Lix1
chr6	119483021	119483257	237	*	5.63394	5.97534	5.18587	0.789474	0.0109843	Intron (ENSMUST00000178696.7/22419, intron 1 of 4)	Fbxl14
chr13	90515683	90516405	723	*	6.41589	6.75736	5.96769	0.789667	0.00533377	Distal Intergenic	Atp6ap1l
chrUn_JH584304	59443	60704	1262	*	11.0146	11.3561	10.5664	0.789678	0.000483765	Promoter (<=1kb)	Pisd-ps3
chrX	155622451	155624250	1800	*	6.91353	7.255	6.46532	0.789679	0.000905698	Promoter (<=1kb)	Ptchd1
chr2	6723595	6723967	373	*	6.05825	6.39987	5.60978	0.790092	0.0150707	Promoter (1-2kb)	Celf2
chr15	27802256	27802680	425	*	6.45516	6.79679	6.00667	0.790118	0.00615475	Intron (ENSMUST00000090247.6/223435, intron 34 of 56)	Trio
chr4	97750908	97752331	1424	*	8.01306	8.35475	7.56447	0.790274	0.000597428	Intron (ENSMUST00000146447.7/319865, intron 1 of 5)	Nfia
chr18	68058988	68059407	420	*	5.71758	6.05951	5.26859	0.790921	0.0266423	Intron (ENSMUST00000063775.4/52662, intron 1 of 5)	Ldlrad4
chr4	138463695	138464311	617	*	5.85223	6.19419	5.40318	0.791008	0.0222196	Distal Intergenic	Camk2n1
chr14	77037801	77038265	465	*	5.80807	6.15006	5.35895	0.791107	0.0211408	Promoter (<=1kb)	Lacc1
chr5	123376594	123377858	1265	*	6.33562	6.67764	5.88648	0.791164	0.00742342	Distal Intergenic	Mlxip
chr10	75222153	75223098	946	*	6.24975	6.59203	5.80013	0.791905	0.00399391	5' UTR	Specc1l
chr3	152477605	152478508	904	*	6.9562	7.29851	6.50654	0.791975	0.000319298	Promoter (<=1kb)	Ak5
chr5	33005359	33006017	659	*	6.29271	6.63504	5.84302	0.792021	0.00616854	Distal Intergenic	Ywhah
chr2	33176533	33176862	330	*	5.23709	5.57945	4.78734	0.792109	0.0375207	Intron (ENSMUST00000131298.6/241308, intron 8 of 17)	Ralgps1
chr14	75010785	75011827	1043	*	6.72367	7.0661	6.27379	0.792316	0.00105409	Distal Intergenic	Rubcnl
chr8	108896482	108897094	613	*	5.36242	5.70496	4.91235	0.792618	0.0270503	Intron (ENSMUST00000220518.1/11906, intron 10 of 15)	Mir3108
chr14	79549158	79549953	796	*	5.87841	6.22114	5.42801	0.793134	0.0455952	Intron (ENSMUST00000040131.12/13709, intron 2 of 8)	Elf1
chr8	120572433	120573185	753	*	6.14952	6.49233	5.69901	0.793318	0.0285567	Promoter (1-2kb)	Gse1
chr1	53823457	53824314	858	*	6.54074	6.88368	6.08999	0.793691	0.0018203	Intron (ENSMUST00000120904.7/329152, intron 28 of 28)	Hecw2
chr6	91693362	91693800	439	*	5.19895	5.54219	4.74767	0.794526	0.0387748	Intron (ENSMUST00000032185.8/21366, intron 1 of 14)	Slc6a6
chr9	115236247	115236812	566	*	5.24989	5.59315	4.79858	0.794576	0.0409564	Distal Intergenic	Stmn1-rs1
chr18	67478598	67479011	414	*	5.43077	5.77405	4.97944	0.79461	0.0331128	Intron (ENSMUST00000025411.8/225655, intron 6 of 6)	Prelid3a
chr16	18396256	18396998	743	*	6.20343	6.54674	5.75205	0.794688	0.0265009	Promoter (<=1kb)	Arvcf
chr7	141266039	141266637	599	*	5.57218	5.91565	5.12052	0.795137	0.026249	Promoter (<=1kb)	Irf7
chr9	106371705	106372209	505	*	6.57814	6.92168	6.12636	0.795323	0.00569084	Promoter (<=1kb)	Dusp7
chr4	136143534	136144088	555	*	6.72183	7.0654	6.26999	0.795406	0.00575039	Promoter (<=1kb)	Id3
chr8	89042658	89044153	1496	*	8.16873	8.51236	7.71679	0.795564	0.00398437	Promoter (<=1kb)	Sall1
chr1	136007758	136008348	591	*	5.40856	5.7522	4.9566	0.795601	0.0204526	Promoter (<=1kb)	Tmem9
chr9	114752663	114753601	939	*	7.54965	7.89346	7.09738	0.796076	0.00177946	Distal Intergenic	Cmtm6
chr18	11872275	11873022	748	*	5.50018	5.84405	5.04781	0.796241	0.0344403	Intron (ENSMUST00000171109.8/63955, intron 1 of 9)	Cables1
chr1	172501652	172502141	490	*	5.47365	5.81756	5.0212	0.796356	0.0313737	Promoter (<=1kb)	Tagln2
chr9	21183925	21184415	491	*	5.72222	6.0662	5.26967	0.796526	0.0129178	Promoter (<=1kb)	Pde4a
chr4	121009089	121009596	508	*	5.84767	6.19167	5.39507	0.796593	0.0179058	Intron (ENSMUST00000043200.7/69780, intron 1 of 9)	Smap2
chr2	71598145	71599337	1193	*	7.04057	7.38463	6.58788	0.796756	0.00258333	Distal Intergenic	Dlx2
chr3	115712849	115713142	294	*	5.64604	5.99014	5.19327	0.796874	0.0271206	Promoter (1-2kb)	S1pr1
chr13	30702118	30702643	526	*	5.28895	5.63314	4.83604	0.797097	0.044333	Intron (ENSMUST00000091672.12/105352, intron 4 of 7)	Dusp22
chr11	107124176	107124902	727	*	5.80417	6.14837	5.35122	0.797145	0.0319763	Intron (ENSMUST00000057892.14/207165, intron 1 of 27)	Bptf
chr16	31935278	31935676	399	*	6.25411	6.59838	5.80106	0.797316	0.0134805	Promoter (1-2kb)	Pigz
chr11	8663590	8664681	1092	*	7.06342	7.40779	6.61019	0.797595	0.00277602	Promoter (<=1kb)	Tns3
chr10	62739899	62740497	599	*	5.63363	5.97803	5.18034	0.79769	0.0238823	Distal Intergenic	Stox1
chr6	97211994	97212425	432	*	5.96536	6.30977	5.51205	0.797722	0.0244892	Promoter (1-2kb)	Arl6ip5
chr6	22493757	22494336	580	*	5.64173	5.9862	5.18832	0.797881	0.0263877	Distal Intergenic	Fam3c
chr11	53858951	53859585	635	*	5.54597	5.89045	5.09254	0.797906	0.02308	Promoter (<=1kb)	Gm12216
chr3	95675339	95676123	785	*	6.52359	6.86811	6.07009	0.79802	0.00573764	Promoter (1-2kb)	Adamtsl4
chr8	105347449	105348256	808	*	7.5567	7.90134	7.10299	0.798355	0.000108556	Promoter (<=1kb)	Fhod1
chr16	24624348	24624899	552	*	5.03735	5.38233	4.58305	0.799287	0.0422396	Intron (ENSMUST00000231352.1/210126, intron 5 of 6)	Morf4l1-ps1
chr7	130533322	130533810	489	*	5.84018	6.1854	5.38548	0.799925	0.0215878	Promoter (2-3kb)	Nsmce4a
chr5	134675979	134676780	802	*	6.39621	6.74149	5.9414	0.800096	0.00520307	Promoter (1-2kb)	Limk1
chrX	12137095	12137513	419	*	5.3288	5.67411	4.87394	0.800166	0.0404947	Exon (ENSMUST00000209776.1/71458, exon 2 of 5)	Bcor
chr3	37348057	37349062	1006	*	6.2857	6.63103	5.8308	0.800232	0.0123904	Promoter (<=1kb)	Fgf2
chr10	121364710	121366359	1650	*	8.32645	8.67206	7.87105	0.801015	0.00108801	Promoter (<=1kb)	Gns
chr12	31917322	31917924	603	*	5.84366	6.18964	5.38762	0.802023	0.0103411	Promoter (1-2kb)	Cog5
chr4	59569403	59570089	687	*	5.47136	5.8175	5.01504	0.802465	0.0177796	Distal Intergenic	Hsdl2
chr6	113341551	113342478	928	*	6.52071	6.86688	6.06434	0.80254	0.00385381	Promoter (<=1kb)	Camk1
chr5	103752781	103753190	410	*	5.2249	5.57123	4.76824	0.802993	0.0319219	Promoter (<=1kb)	Aff1
chrX	11998985	11999381	397	*	5.46333	5.80974	5.00653	0.803217	0.0398121	Distal Intergenic	Bcor
chr2	71627388	71627619	232	*	5.03639	5.38284	4.57954	0.803304	0.048043	Distal Intergenic	Dlx2
chr15	98977808	98978256	449	*	5.1793	5.5258	4.72236	0.803435	0.0439264	Distal Intergenic	4930578M01Rik
chr10	81429589	81430035	447	*	6.25506	6.60162	5.79802	0.803592	0.00421571	Promoter (<=1kb)	Nfic
chr7	122459207	122459928	722	*	5.87947	6.22606	5.42235	0.80371	0.0334633	Intron (ENSMUST00000143692.7/18751, intron 5 of 17)	Prkcb
chr2	157010939	157011443	505	*	5.49193	5.83862	5.03464	0.803986	0.0179828	Distal Intergenic	Dsn1
chr2	150362218	150363159	942	*	7.14912	7.49585	6.69177	0.804073	0.000589732	Promoter (<=1kb)	3300002I08Rik
chr10	67225971	67226842	872	*	7.02417	7.37136	6.56601	0.805352	0.00445787	Exon (ENSMUST00000174408.7/108829, exon 10 of 26)	Jmjd1c
chr7	27329352	27329818	467	*	5.74117	6.08847	5.28284	0.805622	0.0113152	Exon (ENSMUST00000038618.12/108075, exon 6 of 33)	Ltbp4
chr11	58009507	58010671	1165	*	6.7652	7.1125	6.30686	0.805645	0.00460809	Promoter (<=1kb)	Larp1
chrX	48314474	48315194	721	*	5.82512	6.17248	5.36666	0.805816	0.0252357	Distal Intergenic	Bcorl1
chr2	91947729	91948364	636	*	6.6583	7.00569	6.19982	0.805868	0.00399722	Promoter (1-2kb)	Dgkz
chr16	17802788	17803508	721	*	5.99616	6.34364	5.53751	0.806128	0.00497688	Promoter (<=1kb)	Scarf2
chr5	121584079	121584644	566	*	5.95939	6.3069	5.5007	0.806193	0.0189836	Intron (ENSMUST00000031411.14/11669, intron 1 of 12)	Aldh2
chr1	13256102	13256611	510	*	5.31766	5.66524	4.85883	0.806407	0.0276852	Intron (ENSMUST00000081713.10/17978, intron 2 of 21)	Ncoa2
chr2	90542644	90543017	374	*	5.27024	5.61782	4.8114	0.806418	0.0370072	Intron (ENSMUST00000168621.2/19271, intron 1 of 23)	Ptprj
chr7	136893959	136895009	1051	*	7.0648	7.41245	6.60585	0.8066	0.00382713	Promoter (<=1kb)	Mgmt
chr3	89436555	89437674	1120	*	6.64445	6.99214	6.18542	0.806723	0.00150324	Promoter (<=1kb)	Pbxip1
chr3	144289402	144289953	552	*	5.55942	5.90712	5.10037	0.806743	0.0220127	Distal Intergenic	Lmo4
chr6	66897185	66897596	412	*	5.3477	5.69541	4.88862	0.806789	0.0291621	Promoter (<=1kb)	Gng12
chr15	101078484	101079303	820	*	6.78999	7.13772	6.33089	0.806832	0.00497081	5' UTR	Fignl2
chr11	22859020	22860369	1350	*	8.2183	8.56615	7.759	0.807148	0.000170614	Promoter (<=1kb)	B3gnt2
chr4	89524338	89525223	886	*	5.87237	6.22023	5.41304	0.807195	0.0101999	Distal Intergenic	Gm12610
chr8	94995491	94995746	256	*	5.35666	5.70461	4.8972	0.807409	0.0286997	Promoter (<=1kb)	Adgrg1
chr13	51839349	51840001	653	*	5.8852	6.23326	5.42554	0.807719	0.00566016	Distal Intergenic	Gadd45g
chr2	153560484	153561476	993	*	6.25815	6.60622	5.79846	0.807764	0.00782638	Distal Intergenic	Nol4l
chr14	100260554	100261122	569	*	5.43477	5.78301	4.97479	0.808215	0.0299157	Intron (ENSMUST00000228216.1/16597, intron 1 of 7)	Klf12
chr17	34234900	34235311	412	*	5.05925	5.40749	4.59926	0.80823	0.0428277	Distal Intergenic	H2-Ob
chr7	27860208	27861194	987	*	6.30342	6.65167	5.84341	0.808263	0.0115635	Promoter (<=1kb)	Zfp607a
chr8	25274768	25275632	865	*	6.41823	6.76658	5.95805	0.80853	0.00185858	Distal Intergenic	Tacc1
chr18	50016668	50017770	1103	*	5.98546	6.3339	5.52512	0.808787	0.0111576	Promoter (1-2kb)	Tnfaip8
chr18	82525872	82526476	605	*	6.80902	7.15748	6.34866	0.808816	0.00296761	Intron (ENSMUST00000091789.10/17196, intron 3 of 3)	Mbp
chr5	85239429	85240113	685	*	4.93851	5.28704	4.47801	0.809033	0.042471	Distal Intergenic	Epha5
chr5	115844744	115845378	635	*	6.55932	6.90789	6.09876	0.809139	0.00688353	Promoter (<=1kb)	Cit
chr15	9130787	9131903	1117	*	6.41516	6.76378	5.95451	0.809265	0.00691734	Intron (ENSMUST00000096482.9/27401, intron 2 of 9)	Skp2
chr12	102307914	102308831	918	*	6.00028	6.34893	5.53958	0.809352	0.0128266	Intron (ENSMUST00000056950.13/217835, intron 1 of 9)	Rin3
chr5	138279732	138280518	787	*	7.30476	7.65347	6.84396	0.809504	0.00248245	Promoter (<=1kb)	Stag3
chr14	50969147	50970022	876	*	5.78398	6.13275	5.32307	0.809678	0.0203619	Distal Intergenic	Pnp2
chr4	53158586	53159600	1015	*	7.02703	7.37581	6.56611	0.8097	0.00319766	Promoter (<=1kb)	Abca1
chr8	31120645	31121582	938	*	6.39977	6.74875	5.9385	0.810246	0.00297782	Exon (ENSMUST00000162640.1/68867, exon 2 of 2)	Rnf122
chr4	89294399	89295676	1278	*	7.09394	7.44304	6.63244	0.810598	0.00194046	Promoter (<=1kb)	Cdkn2a
chr13	12369182	12370395	1214	*	5.88134	6.23066	5.41945	0.811209	0.0277695	Distal Intergenic	Heatr1
chr1	121440526	121441427	902	*	6.75812	7.10746	6.2962	0.811263	0.00114185	Intron (ENSMUST00000036025.15/70829, intron 3 of 23)	Ccdc93
chr19	36409256	36410194	939	*	7.82712	8.17673	7.36472	0.812009	0.000347241	Promoter (<=1kb)	Pcgf5
chr2	33884813	33885252	440	*	5.29867	5.6483	4.83625	0.812051	0.0416699	Promoter (1-2kb)	Mvb12b
chrX	140505750	140506250	501	*	5.26021	5.60984	4.79778	0.812059	0.0422685	Distal Intergenic	Tsc22d3
chr5	64326372	64326691	320	*	5.11305	5.46268	4.65062	0.812063	0.0444096	Intron (ENSMUST00000043893.12/57915, intron 17 of 21)	Tbc1d1
chr13	40944019	40944880	862	*	5.57307	5.92277	5.11053	0.812235	0.0231511	Promoter (1-2kb)	Gcnt2
chr7	67527991	67528523	533	*	5.48512	5.83487	5.02247	0.812406	0.0205255	Intron (ENSMUST00000053950.9/67867, intron 9 of 9)	Lrrc28
chr7	65421455	65421880	426	*	6.04071	6.39071	5.57765	0.813062	0.00949847	Intron (ENSMUST00000206228.1/21872, intron 2 of 4)	Tjp1
chr5	140947940	140948571	632	*	5.88842	6.23842	5.42536	0.813065	0.00889686	Intron (ENSMUST00000085786.6/108723, intron 1 of 24)	Card11
chrX	142680783	142682341	1559	*	7.40091	7.75139	6.93701	0.81438	0.000718703	Promoter (<=1kb)	Tmem164
chr2	150310998	150311959	962	*	6.74187	7.0924	6.27786	0.814542	0.00154488	5' UTR	3300002I08Rik
chr15	84256252	84256754	503	*	5.525	5.87558	5.0609	0.814686	0.0295228	Promoter (<=1kb)	Parvb
chr4	47603549	47604480	932	*	6.90319	7.254	6.4387	0.815293	0.00371395	Exon (ENSMUST00000184188.1/ENSMUST00000184188.1, exon 1 of 1)	Sec61b
chr3	135485075	135486154	1080	*	7.3421	7.69296	6.87752	0.815444	2.21664e-05	Promoter (<=1kb)	Manba
chr16	8768680	8769583	904	*	6.02402	6.37488	5.55942	0.815466	0.0127235	Intron (ENSMUST00000160405.7/252870, intron 1 of 31)	Usp7
chr9	96350031	96350403	373	*	5.04109	5.39201	4.57641	0.815596	0.0388209	Promoter (<=1kb)	Atp1b3
chr11	117168694	117169292	599	*	5.50429	5.85533	5.0394	0.815931	0.0128172	Distal Intergenic	Sec14l1
chr18	8693381	8694724	1344	*	6.42229	6.77345	5.95717	0.816271	0.0122232	Exon (ENSMUST00000171469.2/ENSMUST00000171469.2, exon 1 of 1)	Fzd8
chr10	89443063	89444426	1364	*	7.98935	8.34054	7.52417	0.816369	0.000465179	Promoter (<=1kb)	Gas2l3
chr8	89317453	89318285	833	*	5.58547	5.93695	5.11978	0.817172	0.0179455	Distal Intergenic	Sall1
chr1	157019474	157020363	890	*	5.76908	6.12057	5.30339	0.817185	0.0181172	Intron (ENSMUST00000190681.1/ENSMUST00000190681.1, intron 2 of 2)	Ralgps2
chr5	25100590	25101582	993	*	7.10498	7.45664	6.63899	0.817654	0.00113987	Promoter (<=1kb)	Prkag2
chr3	59258019	59258513	495	*	5.41518	5.76686	4.94917	0.817692	0.0363217	Promoter (<=1kb)	Med12l
chr7	114414548	114416654	2107	*	7.68379	8.03548	7.21776	0.817717	0.000516275	Promoter (<=1kb)	Pde3b
chr14	31130815	31131290	476	*	6.4441	6.7958	5.97805	0.817753	0.00177065	Promoter (<=1kb)	Nt5dc2
chr9	90269078	90269716	639	*	6.09514	6.44684	5.62906	0.817776	0.00478257	Promoter (1-2kb)	Tbc1d2b
chr3	27656839	27657545	707	*	5.88309	6.2349	5.41685	0.818052	0.0131966	Intron (ENSMUST00000195008.5/72007, intron 2 of 26)	Fndc3b
chr4	139598959	139599512	554	*	5.8029	6.15493	5.33626	0.818674	0.0433995	Intron (ENSMUST00000123827.8/212632, intron 4 of 11)	Aldh4a1
chr11	109485294	109485966	673	*	5.68579	6.03793	5.21895	0.818972	0.0491962	Promoter (<=1kb)	Arsg
chr2	143034934	143035790	857	*	6.24499	6.59714	5.77813	0.819014	0.0357931	Distal Intergenic	Snrpb2
chr8	73233304	73234506	1203	*	6.79776	7.14999	6.33078	0.819212	0.000480543	Intron (ENSMUST00000004497.10/16795, intron 1 of 14)	Large1
chr2	34359733	34360577	845	*	5.2215	5.57377	4.75442	0.819354	0.0250561	Intron (ENSMUST00000113132.8/18516, intron 2 of 7)	Pbx3
chr3	51708498	51709530	1033	*	7.20944	7.56188	6.74206	0.819828	0.000607299	Intron (ENSMUST00000118075.6/433586, intron 1 of 3)	Mgst2
chr10	41477164	41478195	1032	*	7.00268	7.35572	6.53425	0.82147	0.00104971	Promoter (<=1kb)	Mical1
chr3	100488381	100489818	1438	*	7.94739	8.30063	7.47859	0.822039	0.00036191	Promoter (<=1kb)	Tent5c
chr3	89861082	89861559	478	*	6.06978	6.42306	5.60091	0.822145	0.0134577	Distal Intergenic	She
chr18	60500966	60501794	829	*	6.86593	7.21926	6.397	0.82226	0.00197267	Promoter (<=1kb)	Smim3
chr5	9570850	9571334	485	*	5.27404	5.62741	4.80503	0.82238	0.0209227	Intron (ENSMUST00000004076.4/108069, intron 2 of 5)	Elapor2
chr10	83101412	83102086	675	*	6.10087	6.45424	5.63184	0.822402	0.0191257	Intron (ENSMUST00000040110.7/58250, intron 2 of 2)	Chst11
chr2	5770583	5771284	702	*	5.80291	6.1564	5.33369	0.822716	0.0322869	Distal Intergenic	Cdc123
chr5	100643224	100644166	943	*	5.83144	6.18495	5.36218	0.82277	0.00821666	Distal Intergenic	Coq2
chr13	60467734	60468460	727	*	5.30784	5.66152	4.83827	0.823244	0.0170977	Exon (ENSMUST00000224075.1/ENSMUST00000224075.1, exon 2 of 3)	Dapk1
chr14	64309912	64310228	317	*	5.33934	5.69303	4.86975	0.823285	0.0211865	Intron (ENSMUST00000067927.8/110265, intron 7 of 10)	Msra
chr17	74431436	74431961	526	*	5.31284	5.66655	4.84321	0.82334	0.033369	Intron (ENSMUST00000052124.8/268973, intron 8 of 8)	Nlrc4
chr6	82050179	82050598	420	*	5.09174	5.44571	4.62167	0.824045	0.0288434	Promoter (1-2kb)	Eva1a
chr4	139232451	139233339	889	*	6.60253	6.95658	6.13231	0.824268	0.000789472	Promoter (<=1kb)	Capzb
chr2	4445576	4446475	900	*	6.23601	6.59021	5.76553	0.824677	0.00236286	Intron (ENSMUST00000177457.7/209630, intron 3 of 24)	Frmd4a
chr1	136683696	136684215	520	*	4.88133	5.23561	4.41071	0.8249	0.0415117	Promoter (<=1kb)	Gm19705
chr12	8344678	8345675	998	*	7.83681	8.19116	7.36605	0.825111	2.32319e-05	Distal Intergenic	Hs1bp3
chr2	119167346	119168048	703	*	5.45762	5.81198	4.98685	0.825131	0.0253427	Promoter (<=1kb)	Gchfr
chr6	93718408	93718726	319	*	4.83522	5.18966	4.36431	0.825353	0.0482027	Intron (ENSMUST00000055224.14/14924, intron 11 of 21)	Magi1
chr16	59600268	59601442	1175	*	7.39922	7.75373	6.92818	0.825543	0.00283818	Promoter (<=1kb)	Crybg3
chr10	13982644	13983455	812	*	7.59658	7.95136	7.12505	0.826307	0.000207501	Intron (ENSMUST00000187083.6/15273, intron 1 of 12)	Hivep2
chr9	14751561	14752488	928	*	5.79325	6.14804	5.32171	0.826327	0.0136074	Promoter (<=1kb)	Fut4
chr1	153751830	153752300	471	*	5.62119	5.97598	5.14965	0.826327	0.0137257	Promoter (<=1kb)	Rnasel
chr7	47015467	47016134	668	*	6.22647	6.58128	5.7549	0.826388	0.0116996	Distal Intergenic	Spty2d1
chr10	98954245	98955019	775	*	6.15067	6.50555	5.67896	0.826593	0.00890813	Intron (ENSMUST00000219557.1/67972, intron 1 of 3)	Atp2b1
chr14	31669067	31670348	1282	*	7.0637	7.41899	6.5913	0.827685	0.000449663	Distal Intergenic	Hacl1
chr5	113132701	113133210	510	*	5.37877	5.73425	4.90601	0.828239	0.0191257	Intron (ENSMUST00000212276.1/243219, intron 1 of 7)	2900026A02Rik
chr4	109657015	109658081	1067	*	5.66316	6.01882	5.1901	0.828721	0.0426469	Exon (ENSMUST00000156790.7/ENSMUST00000156790.7, exon 1 of 3)	Cdkn2c
chr2	6255987	6256962	976	*	6.73272	7.08846	6.25952	0.828948	0.00842813	Exon (ENSMUST00000151782.1/320132, exon 3 of 7)	Echdc3
chr13	58058404	58058935	532	*	5.12581	5.4818	4.65216	0.829642	0.0325104	Intron (ENSMUST00000091583.5/100503085, intron 7 of 16)	Mir874
chr17	84187225	84187605	381	*	5.2538	5.60989	4.77998	0.829909	0.0427099	Promoter (<=1kb)	Zfp36l2
chr15	93832169	93833055	887	*	6.33559	6.69178	5.86158	0.830201	0.016723	Intron (ENSMUST00000229905.1/ENSMUST00000229905.1, intron 1 of 1)	9430014N10Rik
chr12	54404809	54405563	755	*	6.45796	6.81432	5.98365	0.830667	0.00738995	Exon (ENSMUST00000217924.1/ENSMUST00000217924.1, exon 3 of 4)	Gm7550
chr8	46888699	46889130	432	*	5.28772	5.64408	4.81341	0.830672	0.0343188	Distal Intergenic	Irf2
chr13	37482200	37483541	1342	*	6.79211	7.14849	6.31775	0.83074	0.00196486	Exon (ENSMUST00000223569.1/ENSMUST00000223569.1, exon 1 of 2)	Ly86
chr9	116330305	116331139	835	*	5.39864	5.7552	4.92398	0.831224	0.0402292	Intron (ENSMUST00000215052.1/ENSMUST00000215052.1, intron 1 of 1)	Gm4668
chr4	53186520	53187601	1082	*	6.67544	7.03205	6.20068	0.831372	0.00466408	Distal Intergenic	Abca1
chr10	37397223	37397952	730	*	5.37223	5.72913	4.89696	0.832167	0.0300116	Distal Intergenic	Marcks
chr2	145166978	145167533	556	*	6.48916	6.84609	6.01384	0.832254	0.000924966	Promoter (<=1kb)	Slc24a3
chr15	8625397	8625716	320	*	5.62512	5.98213	5.14965	0.832485	0.020844	Distal Intergenic	Slc1a3
chr1	86381040	86381416	377	*	4.94386	5.30092	4.46829	0.832634	0.0360508	Distal Intergenic	Nmur1
chr1	150164689	150165346	658	*	5.75115	6.10834	5.27535	0.832987	0.0402312	Promoter (<=1kb)	Ptgs2os2
chr6	30259303	30259699	397	*	5.20498	5.56219	4.72914	0.833048	0.024357	Intron (ENSMUST00000102993.9/22214, intron 3 of 6)	Ube2h
chr5	148831106	148832061	956	*	5.08346	5.44075	4.60749	0.833255	0.0371987	Intron (ENSMUST00000136919.2/ENSMUST00000136919.2, intron 3 of 3)	Katnal1
chr6	129180345	129181243	899	*	6.69413	7.05144	6.21814	0.833295	0.00181511	Promoter (<=1kb)	Clec2d
chr8	128654346	128655173	828	*	6.74712	7.10445	6.27108	0.833369	0.00275618	Exon (ENSMUST00000212623.1/ENSMUST00000212623.1, exon 1 of 1)	Itgb1
chr4	88760411	88760967	557	*	6.03116	6.38849	5.55512	0.833378	0.0352088	Promoter (<=1kb)	Gm13283
chr1	138595962	138596536	575	*	5.2424	5.59979	4.76624	0.833548	0.0474876	Intron (ENSMUST00000186017.6/59125, intron 1 of 9)	Nek7
chr15	100041588	100042011	424	*	5.63784	5.99529	5.1616	0.833689	0.0341656	Promoter (2-3kb)	Dip2b
chr7	73412019	73412790	772	*	5.49001	5.84758	5.01355	0.834036	0.0215379	Intron (ENSMUST00000119206.2/244058, intron 2 of 2)	Rgma
chr14	25736452	25737059	608	*	6.73544	7.09315	6.25873	0.834415	0.00131427	Intron (ENSMUST00000069180.7/71918, intron 2 of 3)	Zcchc24
chr5	150232806	150233930	1125	*	6.75619	7.11406	6.2792	0.834857	0.00157402	Intron (ENSMUST00000200960.3/320365, intron 2 of 4)	Fry
chr18	82821860	82822262	403	*	5.24507	5.60309	4.7678	0.83529	0.0241015	Distal Intergenic	4930445N18Rik
chr10	68723764	68724667	904	*	4.98615	5.34433	4.50857	0.83576	0.0470871	Promoter (<=1kb)	Tmem26
chr1	180312790	180313378	589	*	5.37323	5.73149	4.89555	0.83594	0.0472057	Distal Intergenic	Gm5069
chr7	99962683	99963172	490	*	5.12851	5.48679	4.65078	0.836008	0.0403866	Promoter (2-3kb)	Rnf169
chr1	138617940	138618338	399	*	7.06678	7.42511	6.58896	0.836157	0.00171099	Promoter (1-2kb)	Nek7
chr7	16309171	16309740	570	*	6.55593	6.91431	6.07804	0.83627	0.0021742	Promoter (<=1kb)	Bbc3
chr11	8638037	8638587	551	*	5.65649	6.01492	5.17849	0.836432	0.008513	Intron (ENSMUST00000020695.12/319939, intron 1 of 30)	Tns3
chr17	46879781	46880423	643	*	5.32923	5.68772	4.85112	0.836599	0.0213158	Distal Intergenic	Tbcc
chr1	183272985	183273533	549	*	4.88276	5.24138	4.40442	0.836962	0.0353473	Distal Intergenic	Brox
chr5	96898011	96898606	596	*	5.31218	5.67092	4.83362	0.837304	0.0207585	Distal Intergenic	Gm8013
chrX	12134574	12134861	288	*	5.1174	5.47636	4.63845	0.837911	0.0308143	Exon (ENSMUST00000209776.1/71458, exon 4 of 5)	Bcor
chr17	45555461	45556176	716	*	6.45495	6.81403	5.97578	0.838243	0.00764387	Promoter (<=1kb)	Nfkbie
chr2	91971442	91972674	1233	*	7.21125	7.57052	6.73173	0.838793	0.000651966	Intron (ENSMUST00000099709.9/104418, intron 1 of 30)	Dgkz
chr18	78122422	78122969	548	*	4.78292	5.14233	4.30315	0.839176	0.0395592	Promoter (<=1kb)	Slc14a1
chr13	75797459	75798283	825	*	7.4745	7.83393	6.99471	0.83922	0.000249131	Distal Intergenic	Ell2
chr5	115623612	115624343	732	*	5.8755	6.23494	5.39569	0.839257	0.0142247	Distal Intergenic	1110006O24Rik
chr4	140905310	140906574	1265	*	6.45563	6.81515	5.97567	0.839475	0.00234756	Promoter (<=1kb)	Padi2
chr9	107982666	107983019	354	*	6.26182	6.62135	5.78184	0.839509	0.00748435	Promoter (<=1kb)	Uba7
chr12	18609656	18610583	928	*	6.26082	6.62037	5.78082	0.839555	0.004584	Exon (ENSMUST00000220919.1/ENSMUST00000220919.1, exon 1 of 1)	5730507C01Rik
chr4	97920230	97920810	581	*	4.96628	5.32583	4.48627	0.839557	0.0437243	Intron (ENSMUST00000152023.7/18027, intron 2 of 3)	Nfia
chr19	40629994	40630434	441	*	5.06309	5.42273	4.58293	0.839805	0.0482764	Intron (ENSMUST00000134063.7/12495, intron 1 of 9)	Entpd1
chr3	65922327	65922935	609	*	5.94114	6.30089	5.46079	0.840093	0.0142667	Distal Intergenic	Ccnl1
chr5	112298203	112298930	728	*	5.87073	6.23047	5.39037	0.840101	0.0124209	Intron (ENSMUST00000031287.10/22022, intron 1 of 6)	Tpst2
chr15	73731853	73733224	1372	*	6.9768	7.33662	6.49631	0.840311	0.00179035	Intron (ENSMUST00000230864.1/19245, intron 1 of 3)	Ptp4a3
chr7	68025749	68026518	770	*	5.35415	5.71404	4.87352	0.840527	0.0263255	Intron (ENSMUST00000005671.9/16001, intron 2 of 20)	Igf1r
chr7	119793570	119794618	1049	*	6.80964	7.16955	6.32899	0.840563	0.00517095	Promoter (<=1kb)	Rexo5
chr8	14651117	14651822	706	*	5.87242	6.23236	5.39172	0.840648	0.00629374	Intron (ENSMUST00000152652.7/244310, intron 3 of 14)	Dlgap2
chr7	25711780	25712239	460	*	5.45702	5.81706	4.97614	0.840924	0.0203619	3' UTR	Ccdc97
chr13	55528445	55528933	489	*	5.34817	5.70838	4.86697	0.841412	0.0137177	Promoter (<=1kb)	Dok3
chr7	110003001	110003494	494	*	5.02905	5.38955	4.54733	0.842218	0.0371207	Intron (ENSMUST00000191157.6/69781, intron 2 of 2)	1600010M07Rik
chr15	7084850	7085565	716	*	6.16962	6.53025	5.68766	0.842592	0.00336978	Distal Intergenic	Lifr
chr14	57619245	57619803	559	*	4.97634	5.33702	4.49431	0.84271	0.0399888	Intron (ENSMUST00000174545.8/57258, intron 6 of 22)	Xpo4
chr17	50469856	50470967	1112	*	6.4363	6.79702	5.9542	0.842819	0.0148763	Distal Intergenic	Plcl2
chr11	82990732	82992021	1290	*	5.26407	5.62482	4.78191	0.842906	0.0253556	Promoter (<=1kb)	Slfn9
chr4	115827675	115828761	1087	*	7.27948	7.64028	6.79724	0.843036	0.000673842	Promoter (<=1kb)	Mob3c
chr16	30971880	30972608	729	*	6.44655	6.80742	5.96419	0.843233	0.0054595	Intron (ENSMUST00000055389.8/268880, intron 3 of 3)	Xxylt1
chr3	21952691	21953269	579	*	5.24879	5.60991	4.76597	0.843943	0.0327586	Distal Intergenic	Tbl1xr1
chr11	100850030	100851096	1067	*	6.62646	6.98775	6.14333	0.844427	0.013479	Promoter (<=1kb)	Stat5b
chr9	14866981	14867455	475	*	5.51288	5.8742	5.02971	0.844484	0.0128635	Promoter (1-2kb)	Gpr83
chr11	73084410	73085757	1348	*	6.338	6.69937	5.85472	0.844649	0.00234245	3' UTR	Itgae
chr1	191097960	191098582	623	*	5.45303	5.81445	4.96967	0.844785	0.0417337	Promoter (<=1kb)	Batf3
chr5	142932270	142932660	391	*	5.85256	6.21412	5.36897	0.845152	0.00797176	Distal Intergenic	Actb
chr6	34383973	34385204	1232	*	6.58522	6.94693	6.10134	0.845598	0.00210316	Promoter (<=1kb)	Akr1b10
chr3	123321668	123321996	329	*	4.852	5.21389	4.36779	0.846101	0.0356752	Intron (ENSMUST00000047923.11/69608, intron 8 of 22)	Sec24d
chr10	40141865	40142565	701	*	7.31443	7.67635	6.83017	0.846185	0.00034317	Promoter (<=1kb)	Slc16a10
chr13	47193549	47194238	690	*	6.22455	6.58673	5.73982	0.846901	0.00449949	Promoter (<=1kb)	Rnf144b
chr5	143579710	143580170	461	*	4.86249	5.22468	4.37777	0.846909	0.0410346	Distal Intergenic	Fam220a
chr12	54984605	54986592	1988	*	7.43399	7.7962	6.94921	0.846994	0.000636017	Promoter (<=1kb)	Baz1a
chr4	155179011	155179386	376	*	5.1699	5.5322	4.68495	0.847244	0.0289398	Intron (ENSMUST00000129314.1/20481, intron 1 of 6)	Ski
chr14	30650943	30651291	349	*	5.33782	5.70026	4.85262	0.847641	0.0143918	Intron (ENSMUST00000225011.1/ENSMUST00000225011.1, intron 2 of 2)	Rft1
chr13	14365458	14365933	476	*	4.83223	5.19481	4.34677	0.848041	0.0398634	Intron (ENSMUST00000110516.2/94253, intron 4 of 28)	Hecw1
chr4	119966179	119967100	922	*	7.0564	7.41905	6.57083	0.848218	0.00409391	Intron (ENSMUST00000143837.1/16656, intron 1 of 1)	Hivep3
chr15	84994473	84994910	438	*	5.45915	5.82189	4.97341	0.848479	0.0347555	Distal Intergenic	5031439G07Rik
chr13	73763221	73764141	921	*	6.3102	6.673	5.82436	0.848641	0.00516195	Promoter (<=1kb)	Slc12a7
chr6	72380103	72380755	653	*	6.44303	6.80587	5.95712	0.84875	0.000989391	Promoter (<=1kb)	Vamp5
chr3	146564410	146564921	512	*	5.19456	5.55744	4.70858	0.848859	0.0211755	Distal Intergenic	Uox
chr1	39923391	39923983	593	*	6.45475	6.81768	5.96866	0.849021	0.00444229	Intron (ENSMUST00000163854.8/26921, intron 2 of 30)	Map4k4
chr3	146583394	146584533	1140	*	6.0285	6.39149	5.54232	0.849168	0.00435999	Exon (ENSMUST00000029836.8/56629, exon 5 of 6)	Dnase2b
chr5	115538437	115539023	587	*	6.44575	6.80878	5.95952	0.849261	0.000795627	Intron (ENSMUST00000067268.14/19303, intron 1 of 10)	Pxn
chr14	31188693	31189237	545	*	5.62019	5.98324	5.13389	0.849349	0.0486133	Promoter (1-2kb)	Nisch
chr5	147725479	147726668	1190	*	5.82287	6.18592	5.33657	0.849349	0.0389962	Promoter (<=1kb)	Flt1
chr15	25811691	25812743	1053	*	5.81702	6.18015	5.33059	0.849563	0.00678903	3' UTR	Retreg1
chr16	31066551	31067093	543	*	5.5739	5.93705	5.08743	0.849621	0.0282048	Promoter (<=1kb)	Xxylt1
chr9	89622670	89623733	1064	*	6.10191	6.46514	5.61529	0.849851	0.00221697	Promoter (<=1kb)	Minar1
chr3	97211262	97211717	456	*	4.71687	5.08013	4.23018	0.849951	0.0398426	Promoter (2-3kb)	Bcl9
chr9	98296305	98297192	888	*	7.24784	7.61113	6.76113	0.850001	0.00461424	Promoter (<=1kb)	Nmnat3
chr2	138245681	138246489	809	*	6.34474	6.70842	5.85733	0.851088	0.00351855	Distal Intergenic	Btbd3
chr6	54809641	54810087	447	*	5.25711	5.62083	4.76962	0.851214	0.0171482	Distal Intergenic	Znrf2
chr14	54553909	54554907	999	*	7.01101	7.37486	6.52329	0.851566	0.00179733	Promoter (<=1kb)	Haus4
chr1	194049390	194050449	1060	*	6.09321	6.45708	5.60544	0.851645	0.00378111	Distal Intergenic	4930503O07Rik
chr17	4996258	4996810	553	*	5.85247	6.21635	5.36468	0.85167	0.0404223	Promoter (<=1kb)	Arid1b
chr11	106134656	106135553	898	*	5.81527	6.17942	5.32698	0.852439	0.0137985	Intron (ENSMUST00000002044.9/26406, intron 6 of 15)	Map3k3
chr5	24329279	24329916	638	*	5.30429	5.66875	4.81546	0.853291	0.0156537	Promoter (<=1kb)	Kcnh2
chr17	35776769	35777675	907	*	6.10309	6.46765	5.61407	0.853575	0.0145401	Exon (ENSMUST00000172874.1/74601, exon 2 of 3)	4833427F10Rik
chr15	78320711	78321219	509	*	5.33267	5.69734	4.84346	0.853874	0.0288189	Distal Intergenic	Csf2rb
chr18	81751782	81752396	615	*	5.68954	6.05425	5.20025	0.854002	0.0147864	Distal Intergenic	Mir5127
chr11	67586290	67586763	474	*	5.59459	5.95936	5.10519	0.854171	0.0247239	Promoter (<=1kb)	Gas7
chr10	12869001	12869714	714	*	6.93808	7.30288	6.44863	0.85425	0.00149976	Promoter (<=1kb)	Utrn
chr4	109665979	109667276	1298	*	7.78183	8.14663	7.29238	0.854252	0.00191025	Promoter (<=1kb)	Cdkn2c
chr16	17561187	17561582	396	*	5.10025	5.46529	4.61037	0.854921	0.0185215	Promoter (<=1kb)	Lrrc74b
chr12	110844704	110845843	1140	*	7.40198	7.76705	6.91205	0.855003	0.000133772	Exon (ENSMUST00000180988.1/ENSMUST00000180988.1, exon 1 of 2)	4921507G05Rik
chr1	58711115	58712349	1235	*	7.2983	7.66337	6.80835	0.855017	0.00395385	Promoter (<=1kb)	Cflar
chr13	52849301	52849924	624	*	5.7178	6.08302	5.22759	0.855431	0.0333019	Intron (ENSMUST00000137064.7/11992, intron 5 of 9)	Auh
chr7	145282968	145284358	1391	*	7.35822	7.72344	6.868	0.855438	0.00142966	Promoter (<=1kb)	Tpcn2
chr10	78297618	78298618	1001	*	7.17902	7.54431	6.68869	0.85562	0.00114763	Promoter (<=1kb)	Agpat3
chr8	84908401	84908998	598	*	6.94845	7.31376	6.45807	0.855696	0.00180667	Promoter (<=1kb)	Dnase2a
chr13	93900974	93901702	729	*	6.14882	6.51416	5.6584	0.855756	0.0165722	Intron (ENSMUST00000091403.5/11881, intron 6 of 7)	Mir5624
chr13	97523562	97524475	914	*	5.41725	5.78279	4.92647	0.856327	0.0344947	Exon (ENSMUST00000225416.1/ENSMUST00000225416.1, exon 3 of 3)	Gm5086
chr1	184851862	184852672	811	*	7.01623	7.38181	6.52538	0.856436	0.000248942	Distal Intergenic	Mtarc2
chr12	99467875	99468383	509	*	5.93094	6.2967	5.43977	0.856933	0.0261482	Intron (ENSMUST00000176928.2/71375, intron 1 of 2)	Foxn3
chr6	29984972	29985743	772	*	6.17201	6.53778	5.68081	0.856972	0.00475504	Promoter (<=1kb)	Smkr-ps
chr8	84203439	84204372	934	*	7.32375	7.68975	6.83213	0.857623	0.00146463	Distal Intergenic	Mir23a
chr2	32917405	32917921	517	*	5.74928	6.11533	5.25756	0.85777	0.0175787	Promoter (<=1kb)	Niban2
chr10	69320689	69321743	1055	*	6.16002	6.52608	5.6683	0.857778	0.00641321	Distal Intergenic	Cdk1
chr2	119237799	119238189	391	*	4.8028	5.16891	4.31097	0.857944	0.0368051	Promoter (<=1kb)	Spint1
chr6	72389433	72390648	1216	*	6.75976	7.12607	6.26757	0.858496	0.00127347	Promoter (<=1kb)	Vamp8
chr6	142878782	142879610	829	*	5.65113	6.01754	5.15875	0.858792	0.0240801	Intron (ENSMUST00000032421.3/20449, intron 2 of 4)	St8sia1
chrX	51397455	51398104	650	*	5.52597	5.89249	5.03342	0.859073	0.0229981	Intron (ENSMUST00000088172.11/50786, intron 4 of 4)	Mbnl3
chr3	89233492	89234055	564	*	5.60778	5.97445	5.11495	0.859496	0.00619263	Promoter (2-3kb)	Muc1
chr7	55968271	55968792	522	*	4.93946	5.30615	4.4466	0.859548	0.0374204	Intron (ENSMUST00000149506.7/320845, intron 1 of 2)	A230056P14Rik
chr1	39982848	39983374	527	*	5.69493	6.06162	5.20206	0.859561	0.0206815	Exon (ENSMUST00000163854.8/26921, exon 7 of 31)	Map4k4
chr8	61927716	61928590	875	*	6.25763	6.62433	5.76473	0.859598	0.00467548	Promoter (<=1kb)	Ddx60
chr11	120041712	120042125	414	*	6.06177	6.42872	5.56842	0.860302	0.00340695	Promoter (<=1kb)	Aatk
chr8	119353163	119353770	608	*	5.14083	5.5078	4.64745	0.860347	0.0358452	Distal Intergenic	Hsbp1
chr4	120613551	120614123	573	*	5.89981	6.26683	5.40633	0.860508	0.0214368	Distal Intergenic	Gm8439
chr8	83175557	83176375	819	*	6.04341	6.4105	5.5498	0.860699	0.00473386	Intron (ENSMUST00000034145.10/71310, intron 1 of 17)	Tbc1d9
chr11	51817666	51818536	871	*	5.99701	6.36415	5.50331	0.860841	0.00230617	Exon (ENSMUST00000020655.13/76901, exon 11 of 12)	Jade2
chr18	20886277	20886990	714	*	5.16432	5.53149	4.67057	0.860914	0.0274982	Intron (ENSMUST00000225661.2/75964, intron 1 of 28)	Trappc8
chr17	27938292	27938725	434	*	4.88549	5.25266	4.39173	0.860934	0.0444444	Intron (ENSMUST00000114842.8/224650, intron 1 of 24)	Taf11
chr5	123670914	123671340	427	*	5.25117	5.61853	4.75708	0.861441	0.0154553	Intron (ENSMUST00000111564.7/56430, intron 1 of 23)	Clip1
chr4	133117587	133118445	859	*	5.78951	6.15689	5.29539	0.861495	0.00756218	Distal Intergenic	Wasf2
chr8	70609175	70610726	1552	*	8.18504	8.55242	7.6909	0.861518	0.000283652	Promoter (<=1kb)	Ssbp4
chr5	125520985	125521634	650	*	5.48642	5.85392	4.9921	0.861819	0.0289403	Distal Intergenic	Aacs
chr5	113899092	113899689	598	*	4.76578	5.13332	4.27137	0.861951	0.0374254	Intron (ENSMUST00000164980.7/23790, intron 1 of 8)	Coro1c
chr8	125756415	125757222	808	*	5.77298	6.14082	5.27801	0.862805	0.00400369	Intron (ENSMUST00000047239.12/270109, intron 32 of 33)	Pcnx2
chr16	11461542	11462002	461	*	6.18498	6.55298	5.68973	0.86325	0.0275515	Intron (ENSMUST00000180792.7/74478, intron 13 of 20)	Snx29
chr1	195091957	195092746	790	*	6.14109	6.50927	5.64551	0.863762	0.00548864	Promoter (<=1kb)	Cd46
chr12	80581181	80581722	542	*	5.28055	5.64882	4.78482	0.863994	0.0469746	Exon (ENSMUST00000219993.1/108760, exon 8 of 16)	Galnt16
chr14	66931532	66932570	1039	*	6.5666	6.93489	6.07082	0.864073	0.00358911	Distal Intergenic	Pnma2
chr2	167924770	167925741	972	*	7.26468	7.63309	6.76867	0.864418	0.00100049	Distal Intergenic	Ptpn1
chr10	83644799	83645376	578	*	6.62616	6.9948	6.12973	0.865067	0.00693612	Intron (ENSMUST00000020500.13/216190, intron 1 of 20)	Appl2
chr9	56075932	56076410	479	*	4.79347	5.16222	4.29687	0.865348	0.0418964	Distal Intergenic	Pstpip1
chr17	28407247	28408095	849	*	6.1831	6.55205	5.68611	0.865941	0.00864559	Intron (ENSMUST00000079413.10/14229, intron 8 of 10)	Fkbp5
chr17	87378218	87379513	1296	*	7.44122	7.81017	6.94422	0.865954	0.00245747	Promoter (<=1kb)	Ttc7
chr8	25051728	25052373	646	*	7.15995	7.52892	6.66294	0.865983	0.000481305	Exon (ENSMUST00000064883.13/83436, exon 10 of 12)	Htra4
chr17	83214102	83215648	1547	*	7.91803	8.2871	7.42082	0.866284	0.000122115	Promoter (<=1kb)	Pkdcc
chr6	6216692	6217441	750	*	6.47804	6.84721	5.98067	0.866533	0.00826587	Promoter (<=1kb)	Slc25a13
chrUn_JH584304	58533	59281	749	*	8.81755	9.18679	8.32005	0.866743	0.000170177	Promoter (<=1kb)	Pisd-ps3
chr2	150558458	150559037	580	*	4.80333	5.17259	4.30579	0.866802	0.037075	Distal Intergenic	Cst7
chr5	64296323	64296623	301	*	4.58795	4.95721	4.0904	0.866806	0.0457569	Promoter (1-2kb)	Tbc1d1
chr5	24713161	24713827	667	*	5.76529	6.13456	5.26771	0.866852	0.0035272	Promoter (1-2kb)	Wdr86
chr5	137072082	137073049	968	*	6.62174	6.99103	6.12415	0.866881	0.00563685	Promoter (<=1kb)	Serpine1
chr16	87246163	87246912	750	*	6.56183	6.93119	6.0641	0.867083	0.000559023	Distal Intergenic	N6amt1
chr13	20207032	20207634	603	*	6.11148	6.4809	5.61363	0.867268	0.00202961	Intron (ENSMUST00000181429.7/140580, intron 2 of 6)	Elmo1
chr2	26331031	26331487	457	*	5.17674	5.54617	4.6789	0.867275	0.0305252	Promoter (<=1kb)	Gpsm1
chr6	82774187	82774915	729	*	7.64901	8.01859	7.15087	0.86772	0.000334501	Promoter (<=1kb)	Hk2
chr18	82538117	82538700	584	*	6.97235	7.34209	6.47393	0.868158	0.00503684	Intron (ENSMUST00000091789.10/17196, intron 3 of 3)	Mbp
chr8	124780234	124780849	616	*	5.09977	5.46952	4.60132	0.868201	0.0326605	Distal Intergenic	Trim67
chr4	139336823	139337476	654	*	5.12782	5.49762	4.62929	0.868328	0.0332017	Exon (ENSMUST00000239093.1/ENSMUST00000239093.1, exon 1 of 1)	Mrto4
chr13	43524729	43525643	915	*	6.41162	6.78144	5.91304	0.868406	0.00135939	Distal Intergenic	Mcur1
chr5	3342340	3343079	740	*	5.76627	6.13617	5.26756	0.868607	0.029518	Promoter (<=1kb)	Cdk6
chr11	61774562	61775323	762	*	5.21639	5.58632	4.71763	0.868689	0.0149299	Distal Intergenic	Prpsap2
chr15	84981754	84982416	663	*	5.91847	6.28849	5.41955	0.868938	0.0206815	Intron (ENSMUST00000047144.12/223739, intron 1 of 9)	5031439G07Rik
chr12	71546599	71547263	665	*	5.51429	5.88433	5.01533	0.868994	0.0181615	Intron (ENSMUST00000222756.1/73815, intron 5 of 5)	4930404H11Rik
chr5	63811836	63812845	1010	*	7.47457	7.84464	6.97555	0.869086	0.000442941	Promoter (<=1kb)	0610040J01Rik
chr8	41057131	41057727	597	*	5.84046	6.21072	5.34109	0.869627	0.0150732	Promoter (2-3kb)	Mtus1
chr11	69665988	69666434	447	*	6.21948	6.58996	5.71971	0.870245	0.00517425	Promoter (<=1kb)	Cd68
chr8	3467186	3467854	669	*	5.93891	6.3095	5.43894	0.870553	0.00686312	Promoter (<=1kb)	Pex11g
chr9	70842328	70842869	542	*	5.67794	6.04869	5.17767	0.871026	0.0153761	Intron (ENSMUST00000034731.9/15450, intron 1 of 8)	Adam10
chr7	28168426	28168997	572	*	5.05555	5.42636	4.55517	0.871191	0.0222646	Promoter (<=1kb)	Fbl
chr12	103433987	103434451	465	*	6.31376	6.68466	5.81321	0.871441	0.000902321	Promoter (<=1kb)	Ifi27
chr8	46394695	46395783	1089	*	5.97045	6.3414	5.4698	0.871609	0.0114187	Distal Intergenic	Acsl1
chr16	35033936	35034521	586	*	5.02191	5.39302	4.52099	0.872033	0.0203428	Intron (ENSMUST00000061156.9/70757, intron 2 of 6)	Hacd2
chr10	121475772	121476964	1193	*	8.04796	8.41918	7.54683	0.872352	0.000490117	Promoter (<=1kb)	Rassf3
chr7	90028995	90029700	706	*	5.79916	6.17047	5.29787	0.872602	0.0143576	Promoter (<=1kb)	E230029C05Rik
chr17	78362217	78362723	507	*	5.09868	5.47015	4.59709	0.873062	0.0374523	Intron (ENSMUST00000112498.2/50766, intron 13 of 16)	Crim1
chr4	128733557	128733826	270	*	5.10253	5.4742	4.60058	0.873612	0.0385848	Intron (ENSMUST00000030588.12/54383, intron 9 of 14)	Phc2
chr15	59004139	59004417	279	*	5.0345	5.40646	4.532	0.874458	0.031213	Intron (ENSMUST00000080371.7/211401, intron 3 of 14)	Mtss1
chr2	131321041	131321676	636	*	5.53654	5.90857	5.03392	0.874648	0.0164553	Intron (ENSMUST00000059372.10/51902, intron 1 of 5)	Rnf24
chr4	126051585	126052016	432	*	5.39848	5.77085	4.89524	0.87561	0.020259	Exon (ENSMUST00000138739.7/66407, exon 5 of 5)	Mrps15
chr7	141092259	141092711	453	*	5.40231	5.77469	4.89905	0.875635	0.0314696	Promoter (1-2kb)	Sigirr
chr8	36019019	36020128	1110	*	6.14088	6.51334	5.63748	0.875859	0.00661716	Distal Intergenic	Prag1
chr13	49306705	49308021	1317	*	7.15265	7.52515	6.64917	0.875976	0.000843333	Promoter (1-2kb)	Fgd3
chr16	23609568	23610235	668	*	5.5773	5.9498	5.07382	0.875979	0.015621	Promoter (<=1kb)	Rtp4
chr6	54817287	54817812	526	*	6.43733	6.8099	5.93375	0.876149	0.00109616	Promoter (<=1kb)	Znrf2
chr7	28780991	28781664	674	*	5.47016	5.84275	4.96652	0.876231	0.0170776	Promoter (2-3kb)	Sirt2
chr8	34207819	34208740	922	*	5.82719	6.20007	5.32303	0.877042	0.0123164	Distal Intergenic	Mir6395
chr2	71786565	71787990	1426	*	6.96402	7.33692	6.4598	0.877124	0.000503146	Promoter (<=1kb)	Itga6
chr1	91239162	91239571	410	*	4.68271	5.05568	4.17839	0.877289	0.0404709	Distal Intergenic	Ube2f
chr10	80751502	80751890	389	*	5.78629	6.15947	5.28156	0.877915	0.0193329	Distal Intergenic	Dot1l
chr4	155164533	155164853	321	*	5.06664	5.44003	4.56153	0.878495	0.02434	Intron (ENSMUST00000129314.1/20481, intron 1 of 6)	Ski
chr6	37327515	37328018	504	*	5.06699	5.44038	4.56189	0.878497	0.0459709	3' UTR	Creb3l2
chr12	99561991	99562704	714	*	6.2632	6.63685	5.75762	0.87923	0.00513847	Promoter (<=1kb)	Foxn3
chr12	98282788	98283864	1077	*	6.31305	6.68686	5.80718	0.879673	0.00109087	Distal Intergenic	Gpr65
chr10	13500558	13501682	1125	*	7.72287	8.09668	7.21697	0.879709	4.25209e-05	Promoter (<=1kb)	Fuca2
chr7	113688122	113688604	483	*	4.6331	5.00711	4.12685	0.88026	0.0453498	Distal Intergenic	Spon1
chr5	142928914	142929469	556	*	6.25287	6.6269	5.74659	0.880312	0.00618236	Distal Intergenic	Actb
chr4	152072121	152072763	643	*	5.53341	5.90746	5.02709	0.880371	0.0143298	Promoter (<=1kb)	Plekhg5
chr8	90876204	90877615	1412	*	8.11298	8.48703	7.60665	0.880378	0.00121174	Exon (ENSMUST00000210665.1/ENSMUST00000210665.1, exon 1 of 1)	Chd9
chr6	120112067	120112828	762	*	6.86465	7.23882	6.35811	0.880706	0.00177571	Intron (ENSMUST00000112711.8/29862, intron 1 of 3)	Ninj2
chr5	32936939	32937575	637	*	5.33893	5.71324	4.83214	0.881108	0.0107786	Promoter (2-3kb)	Depdc5
chr3	149379981	149380466	486	*	4.79065	5.16537	4.28309	0.88228	0.0473215	Intron (ENSMUST00000199007.4/ENSMUST00000199007.4, intron 1 of 3)	Adgrl2
chr6	82042685	82043045	361	*	5.31213	5.68685	4.80457	0.882289	0.0190736	Promoter (<=1kb)	Eva1a
chr7	80024602	80025839	1238	*	7.628	8.00274	7.12039	0.882351	0.000139374	Promoter (<=1kb)	Zfp710
chr2	59400919	59401686	768	*	5.14943	5.52425	4.6417	0.882543	0.023644	Distal Intergenic	5330411J11Rik
chr17	81542143	81542976	834	*	5.94528	6.32024	5.43729	0.882946	0.00410318	Intron (ENSMUST00000234131.1/20541, intron 1 of 7)	Slc8a1
chr12	34432516	34433258	743	*	6.15001	6.52499	5.64197	0.883023	0.00148926	Exon (ENSMUST00000209902.1/79221, exon 3 of 25)	Hdac9
chr2	136914400	136914878	479	*	5.41491	5.78991	4.90685	0.883061	0.0154926	Intron (ENSMUST00000028737.12/74243, intron 2 of 5)	Slx4ip
chr4	136893974	136894338	365	*	5.66527	6.04033	5.15709	0.883236	0.0172213	Promoter (<=1kb)	C1qc
chr11	114765032	114765679	648	*	5.26693	5.64231	4.75815	0.884161	0.0121142	Promoter (<=1kb)	Kif19a
chr1	180936536	180937286	751	*	6.13567	6.51123	5.62657	0.884662	0.00565006	Promoter (<=1kb)	Lefty1
chr8	128491127	128492046	920	*	5.8398	6.21559	5.33026	0.885325	0.00310096	Intron (ENSMUST00000026917.9/18186, intron 12 of 16)	Nrp1
chr2	30707354	30707686	333	*	5.28304	5.65901	4.77319	0.885811	0.0342855	Distal Intergenic	Mir3089
chr4	126148255	126148844	590	*	5.40548	5.78147	4.89558	0.885897	0.0105328	Promoter (<=1kb)	Eva1b
chrX	13618460	13618983	524	*	5.18759	5.5636	4.67763	0.885969	0.0248191	Intron (ENSMUST00000156096.7/12361, intron 6 of 23)	Gpr34
chr15	8672489	8672831	343	*	4.81781	5.1939	4.30773	0.886168	0.044519	Intron (ENSMUST00000005493.13/20512, intron 3 of 9)	Slc1a3
chr17	43534630	43535296	667	*	5.60318	5.97931	5.09301	0.886298	0.00857003	3' UTR	Ankrd66
chr18	68131086	68131589	504	*	5.33697	5.71322	4.82659	0.886626	0.017071	Intron (ENSMUST00000063775.4/52662, intron 3 of 5)	Ldlrad4
chr7	39544148	39545152	1005	*	7.47009	7.84643	6.95954	0.88689	0.000307444	Exon (ENSMUST00000190789.2/ENSMUST00000190789.2, exon 1 of 2)	Zfp619
chr1	62701080	62701397	318	*	6.01955	6.396	5.50879	0.887211	0.00195152	Promoter (1-2kb)	Nrp2
chr9	58275074	58275723	650	*	5.73865	6.11514	5.22784	0.887297	0.0141522	Distal Intergenic	Stoml1
chr18	54978643	54979215	573	*	5.41748	5.79405	4.90652	0.887532	0.0148058	Intron (ENSMUST00000064763.6/269023, intron 2 of 9)	Zfp608
chr1	155091422	155091798	377	*	5.30899	5.6859	4.79738	0.888514	0.0142813	Distal Intergenic	Ier5
chr13	113337218	113337723	506	*	5.03608	5.41316	4.52415	0.889012	0.0216667	Intron (ENSMUST00000136755.9/ENSMUST00000136755.9, intron 5 of 9)	Gzmk
chr6	54034421	54034939	519	*	5.24594	5.62315	4.73378	0.889369	0.0479885	Distal Intergenic	Chn2
chr5	21440775	21441492	718	*	4.78094	5.15819	4.2687	0.889486	0.035373	Intron (ENSMUST00000056045.4/330050, intron 4 of 7)	Fam185a
chr8	120563580	120564790	1211	*	7.8397	8.21705	7.32729	0.889758	0.000123068	Promoter (<=1kb)	Gse1
chr7	99545888	99546691	804	*	6.56734	6.94474	6.05482	0.889928	0.00112637	Intron (ENSMUST00000098266.8/109689, intron 1 of 15)	Mir326
chr2	73491508	73492284	777	*	5.86547	6.24288	5.35294	0.889945	0.00880261	Intron (ENSMUST00000094681.10/215280, intron 1 of 7)	Wipf1
chr2	170184400	170184955	556	*	5.43847	5.81594	4.92584	0.890102	0.0112447	Distal Intergenic	Zfp217
chr9	110732441	110733207	767	*	6.41892	6.79645	5.90615	0.890301	0.00131597	Intron (ENSMUST00000198865.4/19228, intron 3 of 15)	Myl3
chr17	27642384	27643447	1064	*	6.85698	7.23451	6.34421	0.890302	0.000624914	Distal Intergenic	Rps10
chr12	87343235	87343771	537	*	5.08453	5.46207	4.57175	0.890319	0.0250613	Promoter (<=1kb)	Sptlc2
chr18	57085278	57085965	688	*	5.49024	5.86787	4.97729	0.890587	0.0143463	Distal Intergenic	Megf10
chr11	53762997	53764349	1353	*	7.65088	8.02857	7.13783	0.890733	9.38304e-05	Promoter (<=1kb)	Mir7671
chr8	60867610	60868183	574	*	6.06578	6.44349	5.55269	0.890797	0.00645964	Distal Intergenic	Hpf1
chr9	41136754	41137423	670	*	5.82177	6.19949	5.30867	0.890819	0.00736739	Intron (ENSMUST00000044155.14/72828, intron 1 of 13)	Ubash3b
chr3	97942056	97942862	807	*	6.01794	6.39576	5.50465	0.891109	0.0147411	Intron (ENSMUST00000098828.1/433632, intron 1 of 1)	Gm5544
chr4	141867439	141867811	373	*	5.85644	6.23486	5.34202	0.892849	0.00310097	Intron (ENSMUST00000036854.3/27984, intron 1 of 3)	Efhd2
chr17	56133764	56134979	1216	*	6.70691	7.08537	6.19245	0.892918	0.000672197	Promoter (<=1kb)	Sema6b
chr3	115714696	115715508	813	*	7.22075	7.59922	6.70624	0.89298	0.000186246	Promoter (<=1kb)	S1pr1
chr9	64021842	64023339	1498	*	7.6501	8.02862	7.13553	0.893085	0.00114342	Promoter (<=1kb)	Smad6
chr14	121646674	121646957	284	*	5.29477	5.67351	4.77977	0.893744	0.0171864	Intron (ENSMUST00000212376.2/105445, intron 9 of 54)	Dock9
chr1	151177509	151178157	649	*	4.90851	5.28728	4.39348	0.8938	0.0472156	Distal Intergenic	C730036E19Rik
chr17	78882133	78883028	896	*	6.20408	6.58299	5.68877	0.894215	0.00307648	Promoter (<=1kb)	Eif2ak2
chr14	23772667	23773328	662	*	5.01487	5.39381	4.49951	0.894301	0.0209739	Intron (ENSMUST00000172099.8/16531, intron 1 of 27)	Kcnma1
chr9	50533339	50534011	673	*	5.31271	5.6918	4.79707	0.894727	0.0185774	3' UTR	Pts
chr8	72295161	72296195	1035	*	6.94307	7.32216	6.42742	0.894745	0.000211175	Distal Intergenic	Klf2
chr15	50697667	50698491	825	*	5.63726	6.01643	5.12147	0.894958	0.0105227	Intron (ENSMUST00000165201.8/83925, intron 4 of 5)	Trps1
chr8	124911953	124912358	406	*	4.5398	4.91899	4.02395	0.895039	0.0467926	Intron (ENSMUST00000034469.6/112405, intron 3 of 4)	Sprtn
chr17	49545930	49546561	632	*	4.89943	5.27876	4.38335	0.895406	0.0389384	Intron (ENSMUST00000224954.1/76441, intron 1 of 23)	Daam2
chr18	47269209	47269637	429	*	4.88157	5.26103	4.36523	0.895797	0.0410962	Intron (ENSMUST00000123228.7/20358, intron 4 of 4)	Sema6a
chr10	24711231	24712705	1475	*	6.89321	7.27269	6.37682	0.895875	0.000443391	Promoter (<=1kb)	Enpp1
chr18	67606066	67606360	295	*	5.43286	5.81236	4.91645	0.895906	0.0197557	Intron (ENSMUST00000115050.9/68166, intron 1 of 16)	Spire1
chr8	24438250	24439299	1050	*	5.56499	5.94449	5.04858	0.895907	0.0186472	Promoter (<=1kb)	Tcim
chr11	5779877	5780483	607	*	5.05594	5.43546	4.5395	0.895956	0.0229546	Exon (ENSMUST00000137510.7/76508, exon 3 of 3)	Dbnl
chr2	6707408	6707688	281	*	5.1747	5.55424	4.65822	0.896019	0.0173159	Intron (ENSMUST00000002176.12/14007, intron 4 of 15)	Celf2
chr4	141871938	141872467	530	*	6.90016	7.27997	6.38316	0.89681	0.000246576	Promoter (2-3kb)	Efhd2
chr4	45513813	45514668	856	*	6.17303	6.55291	5.6559	0.897008	0.00573337	Intron (ENSMUST00000061986.11/230126, intron 1 of 5)	Shb
chrX	159708537	159708947	411	*	4.45547	4.83543	3.93819	0.897241	0.0492053	Promoter (<=1kb)	Sh3kbp1
chr10	78069034	78070233	1200	*	7.14712	7.52722	6.62959	0.897635	0.000211563	Promoter (<=1kb)	Icosl
chr7	118850703	118850980	278	*	5.21245	5.59262	4.69479	0.897831	0.0175998	Intron (ENSMUST00000116280.8/66356, intron 2 of 4)	Knop1
chr16	92698303	92698973	671	*	6.22229	6.6025	5.70454	0.897961	0.00552728	Promoter (<=1kb)	Runx1
chr1	172207156	172207651	496	*	6.01484	6.39513	5.49697	0.898154	0.00905074	Promoter (<=1kb)	Pea15a
chr11	68706501	68707287	787	*	5.06142	5.44182	4.54333	0.89849	0.0182276	Intron (ENSMUST00000102611.9/77579, intron 2 of 40)	Myh10
chr16	24435016	24435623	608	*	5.44123	5.82169	4.92302	0.898667	0.0274982	Intron (ENSMUST00000231352.1/210126, intron 1 of 6)	Lpp
chr17	43326721	43327427	707	*	5.29596	5.67647	4.77767	0.898793	0.0170545	Distal Intergenic	Adgrf5
chr9	13574920	13575265	346	*	4.60018	4.98072	4.08184	0.898877	0.0471727	Intron (ENSMUST00000159294.8/270118, intron 1 of 4)	Maml2
chr15	25940375	25940934	560	*	4.80721	5.18778	4.28881	0.898973	0.032798	Promoter (<=1kb)	Retreg1
chr2	128698119	128699538	1420	*	7.86626	8.24705	7.34745	0.8996	0.000293901	Promoter (<=1kb)	Mertk
chr15	77800573	77800960	388	*	6.26864	6.64944	5.7498	0.899646	0.0200735	Intron (ENSMUST00000016771.12/17886, intron 3 of 40)	Myh9
chr15	100041014	100041299	286	*	5.2522	5.63302	4.73331	0.899708	0.0244557	Promoter (2-3kb)	Dip2b
chr3	142529867	142530994	1128	*	6.71954	7.10038	6.20063	0.899741	0.0056119	Promoter (<=1kb)	Gbp7
chr12	111946713	111947073	361	*	5.4447	5.82562	4.92565	0.899974	0.0203057	Promoter (2-3kb)	5033406O09Rik
chr12	12264129	12264429	301	*	5.30646	5.68742	4.78732	0.900106	0.0114028	Promoter (1-2kb)	Cyria
chr17	17600780	17601254	475	*	5.4569	5.83787	4.93775	0.900123	0.0103411	Intron (ENSMUST00000041047.3/240028, intron 1 of 17)	Lnpep
chr18	24429052	24429598	547	*	5.18059	5.56157	4.66143	0.900144	0.0110955	Promoter (<=1kb)	Mir187
chr18	68194439	68194839	401	*	6.47259	6.85363	5.95331	0.900318	0.000994419	Intron (ENSMUST00000063775.4/52662, intron 3 of 5)	Ldlrad4
chr17	50182432	50183078	647	*	5.73137	6.11245	5.212	0.900458	0.014912	Intron (ENSMUST00000044503.13/76438, intron 1 of 9)	Rftn1
chr19	3325350	3325696	347	*	5.39835	5.77947	4.8789	0.900571	0.0107437	Promoter (2-3kb)	Cpt1a
chr1	92651501	92652234	734	*	5.51568	5.89681	4.99622	0.900589	0.0135535	Promoter (2-3kb)	Otos
chr15	78925947	78926305	359	*	4.7785	5.15965	4.259	0.900654	0.0248556	Promoter (<=1kb)	Lgals1
chr1	189806611	189807391	781	*	5.72236	6.10363	5.20266	0.900971	0.00877179	Intron (ENSMUST00000097442.8/19250, intron 3 of 18)	Ptpn14
chr7	58730232	58731222	991	*	6.26051	6.64187	5.74065	0.901218	0.00153344	Intron (ENSMUST00000168747.2/11982, intron 1 of 20)	Atp10a
chr14	14686143	14686542	400	*	4.80169	5.18313	4.28167	0.901452	0.0354746	Distal Intergenic	Slc4a7
chr13	73505385	73506209	825	*	6.33134	6.71279	5.81128	0.901512	0.00692471	Promoter (2-3kb)	Lpcat1
chr6	149374923	149375504	582	*	5.42294	5.80444	4.90281	0.901628	0.0149755	Distal Intergenic	Bicd1
chr2	142610956	142611564	609	*	6.29143	6.67299	5.77116	0.901835	0.00297881	Distal Intergenic	Kif16b
chr4	117201793	117202742	950	*	5.49744	5.87929	4.97664	0.902648	0.0119782	Exon (ENSMUST00000180137.1/ENSMUST00000180137.1, exon 1 of 1)	Armh1
chr10	84401233	84401685	453	*	5.50268	5.88517	4.98067	0.904502	0.0126473	Intron (ENSMUST00000020220.14/77976, intron 2 of 6)	Nuak1
chr1	136685232	136685940	709	*	5.47542	5.85798	4.9533	0.904678	0.0195966	Promoter (1-2kb)	Gm19705
chr5	100675002	100675286	285	*	5.1773	5.5599	4.6551	0.904799	0.00969386	Promoter (<=1kb)	Coq2
chr10	12963976	12964820	845	*	5.94659	6.32925	5.42429	0.904953	0.00899559	Promoter (<=1kb)	Stx11
chr5	100719197	100720004	808	*	5.15755	5.54026	4.63513	0.905129	0.0250253	Promoter (<=1kb)	Hpse
chr13	63258149	63258581	433	*	6.15472	6.5375	5.63218	0.905324	0.00147066	Intron (ENSMUST00000091560.10/72061, intron 12 of 14)	Aopep
chr12	113222058	113222643	586	*	5.79751	6.18035	5.27488	0.905467	0.00305052	Distal Intergenic	Tmem121
chr19	17163351	17163936	586	*	5.36182	5.74477	4.83895	0.905822	0.01192	Intron (ENSMUST00000087689.4/353211, intron 9 of 19)	Prune2
chr8	120509077	120509310	234	*	5.12552	5.50849	4.60264	0.905842	0.0123738	Intron (ENSMUST00000127664.1/108148, intron 1 of 15)	Gse1
chr1	43091351	43092023	673	*	5.71929	6.10232	5.19629	0.906032	0.00186511	Promoter (<=1kb)	Tgfbrap1
chr8	122331129	122331537	409	*	5.39342	5.77647	4.87039	0.906081	0.0163425	Promoter (2-3kb)	Zfpm1
chr18	10742675	10743118	444	*	5.06764	5.45069	4.54459	0.906106	0.0490733	Intron (ENSMUST00000052838.10/225164, intron 2 of 20)	Mib1
chr1	167551632	167551996	365	*	5.14914	5.53227	4.62596	0.906313	0.0170164	Distal Intergenic	Rxrg
chr18	5603248	5604264	1017	*	6.36743	6.75057	5.84423	0.906334	0.000222528	Exon (ENSMUST00000159477.1/ENSMUST00000159477.1, exon 1 of 3)	Zeb1
chr2	11534855	11535995	1141	*	7.8475	8.23066	7.32427	0.906384	0.000261914	Intron (ENSMUST00000192949.5/170768, intron 1 of 14)	Pfkfb3
chr2	28401774	28402575	802	*	5.37924	5.7627	4.85545	0.907246	0.00882634	Distal Intergenic	Ppp1r26
chr1	72214605	72214929	325	*	4.89296	5.2765	4.369	0.907506	0.0186765	Promoter (2-3kb)	Mreg
chr13	78236740	78237690	951	*	5.3167	5.70025	4.79273	0.907522	0.0152358	Intron (ENSMUST00000183171.1/ENSMUST00000183171.1, intron 1 of 1)	A830082K12Rik
chr2	145884832	145885145	314	*	5.64403	6.02769	5.11985	0.90784	0.0253336	Intron (ENSMUST00000110005.7/74030, intron 11 of 11)	Naa20
chr4	133056027	133056640	614	*	5.62156	6.00528	5.09728	0.907997	0.017701	Intron (ENSMUST00000154646.7/230793, intron 3 of 3)	Ahdc1
chr5	109795872	109796723	852	*	5.99324	6.37751	5.46791	0.909603	0.00878012	Exon (ENSMUST00000196262.1/ENSMUST00000196262.1, exon 1 of 2)	Gm10416
chr3	87768876	87769296	421	*	5.22376	5.6081	4.6983	0.909792	0.0139824	Promoter (<=1kb)	Pear1
chr7	78913475	78914274	800	*	5.87599	6.26043	5.35034	0.91009	0.00231433	Promoter (<=1kb)	Isg20
chr6	5297257	5298622	1366	*	7.68149	8.06598	7.15576	0.91022	2.30036e-05	Promoter (<=1kb)	Pon2
chr11	101063643	101063973	331	*	5.4258	5.81037	4.8999	0.910465	0.00764554	3' UTR	Naglu
chr8	41133277	41134109	833	*	5.44334	5.82792	4.91744	0.910471	0.0189146	Promoter (<=1kb)	Mtus1
chr12	32291737	32293099	1363	*	6.51326	6.89785	5.98733	0.910521	0.00038229	Distal Intergenic	Pik3cg
chr10	10557512	10558576	1065	*	7.63497	8.01963	7.10892	0.910712	3.70173e-05	Promoter (<=1kb)	Rab32
chr16	5254335	5254674	340	*	6.06783	6.45254	5.54168	0.910854	0.000922675	Promoter (1-2kb)	Eef2kmt
chr1	88701615	88702659	1045	*	7.79709	8.18194	7.27066	0.911278	0.0003054	Promoter (<=1kb)	Arl4c
chr4	126131340	126132188	849	*	6.54493	6.92986	6.01835	0.911509	0.000423365	Promoter (2-3kb)	Stk40
chr13	63256797	63257033	237	*	5.26574	5.6508	4.73894	0.911861	0.0198031	Intron (ENSMUST00000091560.10/72061, intron 12 of 14)	Aopep
chr5	134467926	134468638	713	*	5.47001	5.85515	4.94304	0.912104	0.0107938	Distal Intergenic	Gtf2ird1
chr3	135726039	135726466	428	*	5.33305	5.71839	4.8057	0.912691	0.0176644	Distal Intergenic	Nfkb1
chrX	12134999	12135721	723	*	6.00568	6.39105	5.47827	0.912777	0.0159929	Intron (ENSMUST00000043441.12/71458, intron 1 of 13)	Bcor
chr9	37254919	37256192	1274	*	7.40454	7.79023	6.87655	0.913688	0.000166029	Promoter (<=1kb)	Slc37a2
chr16	58623895	58624321	427	*	4.84482	5.23051	4.3168	0.913708	0.0222002	Distal Intergenic	Ftdc1
chr14	51995296	51995855	560	*	5.31085	5.6966	4.78272	0.913881	0.0191014	Promoter (<=1kb)	Arhgef40
chr10	96618017	96618631	615	*	6.58028	6.96607	6.05211	0.91396	0.000164857	Promoter (<=1kb)	Btg1
chr8	14683446	14684443	998	*	5.68938	6.07524	5.16106	0.914177	0.00878528	Intron (ENSMUST00000152652.7/244310, intron 3 of 14)	Dlgap2
chr12	69501780	69502925	1146	*	6.90467	7.2906	6.37621	0.914391	0.00103826	Distal Intergenic	5830428M24Rik
chr2	6730885	6731140	256	*	4.57865	4.96471	4.04996	0.914743	0.0477129	Intron (ENSMUST00000002176.12/14007, intron 3 of 15)	Celf2
chr1	64198701	64199147	447	*	5.32342	5.70976	4.7942	0.915563	0.0111945	Intron (ENSMUST00000190863.1/ENSMUST00000190863.1, intron 1 of 1)	Klf7
chr12	80833529	80833924	396	*	5.09513	5.48156	4.56572	0.915838	0.0296794	Intron (ENSMUST00000220238.1/217684, intron 2 of 6)	Susd6
chr8	45409913	45410737	825	*	6.3051	6.69163	5.7755	0.916131	0.000731114	Promoter (<=1kb)	Tlr3
chr10	37078285	37079020	736	*	5.48443	5.8712	4.95438	0.916822	0.0127054	Distal Intergenic	Marcks
chr9	90242855	90243281	427	*	5.47879	5.86559	4.94868	0.916906	0.00981039	Intron (ENSMUST00000041767.13/67016, intron 2 of 12)	Tbc1d2b
chr11	53769624	53770791	1168	*	7.55658	7.94349	7.02628	0.917208	0.000244716	Promoter (<=1kb)	Irf1
chr16	44767961	44768323	363	*	4.80038	5.18741	4.26984	0.917565	0.0216938	Promoter (2-3kb)	Cd200r1
chr13	64369754	64370891	1138	*	7.95893	8.34632	7.42772	0.918599	2.89821e-05	Promoter (<=1kb)	Ctsl
chr18	4333692	4333991	300	*	4.64929	5.03677	4.11792	0.918853	0.0406002	Promoter (1-2kb)	Map3k8
chr2	120652364	120653212	849	*	5.38263	5.77014	4.85118	0.918956	0.0302036	Intron (ENSMUST00000180041.8/668880, intron 3 of 31)	Stard9
chr9	105474927	105475440	514	*	4.76017	5.14777	4.22857	0.919208	0.0337035	Intron (ENSMUST00000188984.1/ENSMUST00000188984.1, intron 1 of 1)	Atp2c1
chr15	27960461	27960742	282	*	5.21196	5.59959	4.6803	0.91929	0.0170127	Intron (ENSMUST00000090247.6/223435, intron 1 of 56)	Trio
chr2	156966979	156967629	651	*	4.79631	5.18395	4.26464	0.91931	0.0371996	Intron (ENSMUST00000069600.12/29812, intron 2 of 16)	Ndrg3
chr17	28007173	28007503	331	*	4.84911	5.23677	4.31737	0.919403	0.0241754	Promoter (<=1kb)	Anks1
chr7	128523251	128524617	1367	*	6.86861	7.25636	6.33673	0.91963	0.000512913	Promoter (<=1kb)	Bag3
chr3	68646418	68646907	490	*	5.04905	5.43695	4.51687	0.920079	0.0353473	Distal Intergenic	Il12a
chr11	76622261	76622993	733	*	4.97728	5.36521	4.44505	0.920164	0.0309067	Promoter (<=1kb)	Abr
chr11	95258518	95258858	341	*	4.972	5.36023	4.4392	0.921029	0.040153	Promoter (2-3kb)	Tac4
chr11	43643098	43643775	678	*	5.63009	6.01833	5.09726	0.921065	0.018984	Distal Intergenic	Pwwp2a
chr5	146776800	146777414	615	*	5.04756	5.43582	4.51472	0.921097	0.0290242	Intron (ENSMUST00000085614.5/22217, intron 1 of 8)	Usp12
chr1	138982167	138982951	785	*	5.71644	6.10473	5.18353	0.921196	0.00314942	Intron (ENSMUST00000200533.4/329260, intron 2 of 9)	4930596I21Rik
chr5	113009357	113009835	479	*	4.92135	5.30971	4.38832	0.921384	0.0370072	Intron (ENSMUST00000065167.8/320129, intron 1 of 20)	Grk3
chr1	16687988	16689079	1092	*	7.05398	7.44233	6.52094	0.921397	0.000524886	Promoter (<=1kb)	Ly96
chr17	87531554	87531903	350	*	4.79284	5.18122	4.25976	0.921464	0.0265073	Distal Intergenic	Calm2
chr7	138919138	138919999	862	*	6.60343	6.99184	6.0703	0.921538	0.00052835	Distal Intergenic	Bnip3
chr5	122145503	122146567	1065	*	5.87319	6.26168	5.3399	0.921775	0.0151616	Distal Intergenic	Ccdc63
chr4	119719614	119720422	809	*	5.14651	5.53504	4.61315	0.921885	0.0193072	Distal Intergenic	Hivep3
chrX	20059165	20060326	1162	*	6.46296	6.85153	5.92954	0.921988	0.00118831	Promoter (<=1kb)	Chst7
chr8	45332719	45334021	1303	*	7.12684	7.5156	6.59306	0.922537	2.29971e-05	Promoter (<=1kb)	Cyp4v3
chr4	3712107	3712711	605	*	5.31102	5.69978	4.77721	0.922573	0.0192897	Intron (ENSMUST00000041377.12/17096, intron 1 of 12)	Lyn
chrX	134276498	134277134	637	*	5.44519	5.83426	4.91079	0.923475	0.00802287	Promoter (<=1kb)	Trmt2b
chr10	19185804	19186623	820	*	5.97032	6.35944	5.43583	0.923611	0.00457355	Intron (ENSMUST00000216041.1/100504265, intron 2 of 3)	Gm20139
chr1	152556130	152556519	390	*	5.6418	6.03096	5.10723	0.923731	0.00823554	Intron (ENSMUST00000111859.7/19731, intron 6 of 18)	Rgl1
chr2	118110978	118112075	1098	*	6.59967	6.98893	6.06492	0.924011	0.000254794	Promoter (<=1kb)	Thbs1
chr5	54098054	54098604	551	*	5.54109	5.93044	5.00616	0.924281	0.00455764	Intron (ENSMUST00000117661.8/116873, intron 3 of 11)	Stim2
chr14	14294290	14295172	883	*	5.92249	6.31187	5.38752	0.92435	0.0035567	Exon (ENSMUST00000224316.1/ENSMUST00000224316.1, exon 1 of 3)	Olfr31
chr6	125494321	125494971	651	*	6.33646	6.72592	5.80133	0.92459	0.00200082	Promoter (<=1kb)	Cd9
chr3	122419586	122420946	1361	*	7.06827	7.45775	6.53309	0.924668	7.24286e-05	Promoter (<=1kb)	Bcar3
chr10	77566463	77566998	536	*	4.953	5.34256	4.41767	0.924893	0.0243075	Distal Intergenic	Pttg1ip
chr16	31290112	31291330	1219	*	6.11207	6.50175	5.57653	0.925218	0.00188125	Exon (ENSMUST00000232175.1/ENSMUST00000232175.1, exon 1 of 2)	Apod
chr7	141008921	141009547	627	*	5.29085	5.68053	4.75529	0.92524	0.0211427	Promoter (1-2kb)	Ifitm3
chr12	110417152	110417629	478	*	4.92732	5.31723	4.39133	0.925906	0.0188617	Distal Intergenic	Ppp2r5c
chr15	78607330	78607988	659	*	6.37713	6.76731	5.84063	0.92668	0.00110884	Promoter (1-2kb)	Cyth4
chr3	129634262	129634852	591	*	6.48551	6.87574	5.94893	0.926807	0.000249177	3' UTR	Egf
chr8	35375289	35375904	616	*	5.9262	6.3165	5.38948	0.927026	0.00953634	Promoter (<=1kb)	Ppp1r3b
chr16	36723959	36724416	458	*	4.5421	4.93251	4.00518	0.927332	0.0484523	Intron (ENSMUST00000023617.12/106347, intron 7 of 7)	Ildr1
chr16	87705889	87706569	681	*	5.91831	6.30873	5.38136	0.927368	0.00942076	Intron (ENSMUST00000026703.5/12013, intron 1 of 4)	Bach1
chr8	110938811	110939667	857	*	6.72466	7.1151	6.18767	0.927428	0.00168631	Promoter (1-2kb)	St3gal2
chr11	35838374	35838659	286	*	5.5485	5.93909	5.01123	0.927863	0.00881789	3' UTR	Rars
chr4	141210282	141210833	552	*	4.58769	4.9783	4.05038	0.927919	0.03611	Distal Intergenic	Cplane2
chr1	127239914	127240308	395	*	5.38631	5.777	4.84886	0.928143	0.0131721	Intron (ENSMUST00000189427.6/107895, intron 1 of 7)	Mgat5
chr5	104358552	104359052	501	*	5.16236	5.55316	4.62468	0.928483	0.0256172	Distal Intergenic	Mepe
chr15	95963000	95963467	468	*	4.82894	5.21982	4.29111	0.928703	0.0188891	Intron (ENSMUST00000071874.7/105722, intron 17 of 19)	Ano6
chr1	152168201	152168681	481	*	5.01833	5.40929	4.48034	0.92895	0.0300582	Distal Intergenic	1700025G04Rik
chr2	180724852	180725425	574	*	5.31068	5.70165	4.77268	0.928969	0.0145668	Promoter (<=1kb)	Slc17a9
chr2	49744363	49744765	403	*	6.05362	6.44475	5.51531	0.929442	0.00478633	Promoter (<=1kb)	Kif5c
chr10	58350598	58351086	489	*	5.17051	5.56174	4.63202	0.929719	0.0141522	Intron (ENSMUST00000020078.13/110829, intron 1 of 9)	Lims1
chr19	10294414	10294986	573	*	6.6643	7.05559	6.12569	0.929903	0.000517475	Intron (ENSMUST00000039327.10/269060, intron 1 of 19)	Dagla
chr6	128856062	128856577	516	*	5.45578	5.84711	4.91708	0.930034	0.00561222	Intron (ENSMUST00000160290.7/232406, intron 2 of 2)	Klrb1b
chr10	99107940	99108533	594	*	6.71598	7.10738	6.17717	0.930208	0.00187858	Promoter (<=1kb)	Galnt4
chr1	165735987	165736725	739	*	6.17707	6.56855	5.63809	0.930465	0.00603054	Distal Intergenic	Rcsd1
chr11	88999030	88999756	727	*	6.18479	6.57634	5.64569	0.930648	0.00150111	Promoter (<=1kb)	Trim25
chr1	34485456	34486345	890	*	6.23409	6.62567	5.69494	0.930724	0.00462731	Exon (ENSMUST00000188292.6/ENSMUST00000188292.6, exon 1 of 5)	Prss39
chr17	35219500	35220071	572	*	4.91467	5.30641	4.37521	0.931199	0.0303261	Promoter (1-2kb)	Nfkbil1
chr2	157838197	157838741	545	*	5.54707	5.93889	5.00744	0.931454	0.00916266	Intron (ENSMUST00000029178.6/66642, intron 11 of 15)	Ctnnbl1
chr7	139273396	139273716	321	*	4.68364	5.07548	4.14399	0.93149	0.0460458	Distal Intergenic	Pwwp2b
chr16	93780642	93781248	607	*	5.12973	5.52161	4.59	0.93161	0.0200097	Exon (ENSMUST00000045004.10/70028, exon 24 of 37)	Dop1b
chr8	57589167	57589710	544	*	5.91021	6.30213	5.37042	0.931709	0.00185689	Intron (ENSMUST00000034021.11/108150, intron 1 of 11)	Galnt7
chr17	71195720	71196321	602	*	4.87217	5.26413	4.33227	0.931866	0.022633	Intron (ENSMUST00000142842.7/64898, intron 1 of 7)	Lpin2
chr17	75443070	75443707	638	*	5.93695	6.3294	5.39615	0.933245	0.00374571	Intron (ENSMUST00000235103.1/240168, intron 1 of 2)	Rasgrp3
chr11	98360866	98361677	812	*	6.30562	6.69807	5.76479	0.933284	0.0052365	Promoter (2-3kb)	Stard3
chr11	80489230	80490275	1046	*	6.93553	7.32809	6.39449	0.933605	0.000693759	Intron (ENSMUST00000041065.13/338367, intron 21 of 21)	Cdk5r1
chr4	134129566	134129837	272	*	5.27272	5.66533	4.73159	0.933741	0.0220438	Promoter (<=1kb)	Sh3bgrl3
chr2	25365044	25365974	931	*	6.7475	7.14012	6.20635	0.933771	0.000315316	Promoter (<=1kb)	Uap1l1
chr1	182461162	182461656	495	*	5.30244	5.69513	4.76115	0.933981	0.0347527	Intron (ENSMUST00000117245.1/209456, intron 17 of 17)	Trp53bp2
chr15	59263438	59263951	514	*	5.10718	5.50006	4.56553	0.934529	0.0219891	Distal Intergenic	Zfp572
chr18	75489000	75489733	734	*	7.18127	7.5742	6.63954	0.934656	4.49871e-05	Intron (ENSMUST00000165559.2/269037, intron 9 of 11)	Gm10532
chr2	32608383	32608999	617	*	6.15083	6.54382	5.60896	0.934859	0.00287847	Promoter (<=1kb)	St6galnac6
chr17	71250828	71251466	639	*	5.74365	6.13678	5.20154	0.935239	0.0116223	Distal Intergenic	Emilin2
chr2	160366564	160368214	1651	*	8.32143	8.71459	7.77924	0.935358	6.00656e-05	Promoter (<=1kb)	Mafb
chr10	83637332	83637726	395	*	6.13799	6.53121	5.5957	0.935505	0.00307419	Promoter (<=1kb)	Appl2
chr17	21733400	21734234	835	*	6.26373	6.65702	5.7213	0.935717	0.0035582	Promoter (<=1kb)	Zfp229
chr6	54039265	54040493	1229	*	7.02894	7.42232	6.48635	0.93597	0.000166063	Promoter (<=1kb)	Chn2
chr9	96437487	96438692	1206	*	6.90118	7.2947	6.35831	0.936391	0.00149445	Exon (ENSMUST00000185694.1/ENSMUST00000185694.1, exon 1 of 1)	Rnf7
chr5	115101012	115101669	658	*	5.22862	5.62232	4.6854	0.936915	0.00950828	Distal Intergenic	Sppl3
chr5	122643741	122644551	811	*	6.2096	6.60333	5.66634	0.936989	0.00601298	Promoter (<=1kb)	P2rx7
chr8	67494466	67495270	805	*	6.13934	6.5331	5.59603	0.937069	0.00211196	Promoter (<=1kb)	Nat2
chr4	141617254	141617803	550	*	5.20273	5.59649	4.65941	0.937072	0.0154944	Promoter (<=1kb)	Tmem82
chr13	113034960	113035427	468	*	5.20037	5.59423	4.65684	0.937389	0.0168753	Promoter (<=1kb)	Cdc20b
chr16	11697733	11698080	348	*	5.22767	5.62172	4.68377	0.937949	0.022195	Intron (ENSMUST00000180792.7/74478, intron 18 of 20)	4833415N18Rik
chr1	93071276	93071928	653	*	6.48217	6.87624	5.93825	0.937991	0.00214478	Promoter (2-3kb)	Kif1a
chr13	37778026	37779684	1659	*	6.88492	7.27901	6.34097	0.938039	0.00114699	Promoter (<=1kb)	Rreb1
chr2	167833517	167834120	604	*	4.82509	5.21934	4.28081	0.938525	0.0401431	Exon (ENSMUST00000143649.1/ENSMUST00000143649.1, exon 1 of 2)	Ptpn1
chr10	25331126	25332137	1012	*	6.29513	6.68947	5.75068	0.938793	0.00130467	Distal Intergenic	Akap7
chr10	121429128	121429409	282	*	4.64644	5.04079	4.10198	0.938802	0.0418574	Intron (ENSMUST00000026902.8/192678, intron 1 of 4)	Rassf3
chr11	115071663	115072235	573	*	4.63824	5.03263	4.09372	0.938902	0.0411034	Distal Intergenic	Cd300e
chr13	58999458	58999983	526	*	4.98402	5.37842	4.43946	0.938955	0.0275273	Intron (ENSMUST00000225488.1/18212, intron 13 of 17)	Ntrk2
chr17	47759719	47760288	570	*	5.94999	6.3444	5.40542	0.93898	0.00134764	Promoter (<=1kb)	Tfeb
chr11	32580381	32580885	505	*	4.91093	5.30539	4.36625	0.939142	0.0199377	Intron (ENSMUST00000102821.3/20868, intron 4 of 18)	Stk10
chr12	54203125	54204093	969	*	6.82946	7.22393	6.28477	0.93916	0.00186738	Promoter (<=1kb)	Egln3
chr16	33414123	33414621	499	*	5.34549	5.73998	4.80076	0.939217	0.00724856	Intron (ENSMUST00000165418.8/22661, intron 1 of 8)	Zfp148
chr18	12230034	12230483	450	*	5.3396	5.73419	4.79467	0.939521	0.0260558	Intron (ENSMUST00000025279.5/18145, intron 1 of 24)	Npc1
chr4	141655888	141656499	612	*	5.76639	6.16118	5.22107	0.940119	0.00519047	Intron (ENSMUST00000084203.10/69582, intron 1 of 19)	Plekhm2
chr10	111539810	111540370	561	*	5.86438	6.2592	5.31901	0.940182	0.00474885	Distal Intergenic	Phlda1
chr2	90574134	90574488	355	*	5.51384	5.90867	4.96847	0.940199	0.0128277	Intron (ENSMUST00000168621.2/19271, intron 1 of 23)	Ptprj
chr15	100636701	100637438	738	*	5.12818	5.52321	4.58241	0.9408	0.0308369	Promoter (<=1kb)	Smagp
chr9	105484382	105485044	663	*	5.86045	6.2555	5.31465	0.940851	0.0082114	Intron (ENSMUST00000176770.7/235574, intron 1 of 26)	Atp2c1
chr6	54718740	54720057	1318	*	7.26291	7.65815	6.71673	0.94142	0.000212612	Distal Intergenic	Mturn
chr13	34148205	34148572	368	*	5.15661	5.55187	4.61043	0.941437	0.0214078	Distal Intergenic	Psmg4
chr5	66523691	66524024	334	*	4.62853	5.0238	4.08232	0.941477	0.0394853	Intron (ENSMUST00000162366.7/11787, intron 2 of 15)	Apbb2
chr7	55891788	55892279	492	*	5.15197	5.54732	4.6056	0.941729	0.0114739	Exon (ENSMUST00000168271.8/20430, exon 12 of 12)	Cyfip1
chr8	61590805	61591713	909	*	6.21138	6.60678	5.66491	0.941867	0.000366812	Promoter (<=1kb)	Palld
chr14	31194914	31195432	519	*	5.73561	6.13101	5.18913	0.941879	0.00735448	Promoter (2-3kb)	Nisch
chr12	110775778	110776426	649	*	5.30306	5.6985	4.75653	0.94197	0.00976981	Intron (ENSMUST00000193053.5/69641, intron 1 of 2)	Wdr20
chr10	80678103	80678510	408	*	6.83151	7.22696	6.28496	0.941996	0.00381813	Promoter (<=1kb)	Mknk2
chr7	68070603	68070965	363	*	5.43806	5.83351	4.89151	0.941999	0.0162535	Intron (ENSMUST00000005671.9/16001, intron 2 of 20)	Igf1r
chr12	111165683	111166768	1086	*	6.72684	7.12229	6.18028	0.942007	0.000225564	Promoter (<=1kb)	Traf3
chr9	49485733	49486412	680	*	6.65406	7.04961	6.1073	0.942315	0.000549152	Promoter (<=1kb)	Ttc12
chr17	8147109	8148320	1212	*	5.03063	5.42622	4.48379	0.942423	0.0199697	Promoter (<=1kb)	Rnaset2a
chr8	69399191	69399978	788	*	5.97463	6.37022	5.4278	0.942423	0.00367961	Exon (ENSMUST00000157704.1/ENSMUST00000157704.1, exon 1 of 1)	Gm10033
chr1	33883150	33883874	725	*	5.92447	6.32009	5.37758	0.942503	0.00472513	Promoter (<=1kb)	Bend6
chr11	4989169	4989535	367	*	4.78351	5.17937	4.23615	0.943218	0.0209015	Promoter (2-3kb)	Ap1b1
chr10	81407546	81407879	334	*	5.87383	6.26982	5.3262	0.943623	0.00287093	Promoter (<=1kb)	Nfic
chr7	29232261	29232614	354	*	4.9904	5.38661	4.44237	0.944244	0.0185763	Promoter (<=1kb)	Kcnk6
chr4	16168940	16169174	235	*	5.33286	5.72915	4.78468	0.944462	0.0100782	Intron (ENSMUST00000151122.1/100415915, intron 1 of 6)	A530072M11Rik
chr15	76765843	76766130	288	*	4.91081	5.3071	4.36261	0.944493	0.0155588	5' UTR	Arhgap39
chr7	110773183	110774287	1105	*	6.61815	7.01446	6.06992	0.944537	0.0020313	Promoter (<=1kb)	Ampd3
chr12	111743893	111744384	492	*	5.41241	5.80879	4.86404	0.944757	0.00877767	Intron (ENSMUST00000163220.9/68020, intron 4 of 5)	Klc1
chr12	40543607	40544089	483	*	4.8965	5.29292	4.34807	0.944843	0.017609	Intron (ENSMUST00000037488.7/238130, intron 1 of 52)	Dock4
chr16	32164886	32165808	923	*	6.3616	6.75808	5.81307	0.945013	0.00283918	Promoter (<=1kb)	Nrros
chr10	81298734	81299120	387	*	5.90634	6.30286	5.35772	0.945149	0.00853749	Intron (ENSMUST00000163075.7/18717, intron 1 of 16)	Pip5k1c
chr16	38679339	38679979	641	*	4.85458	5.25113	4.30591	0.94522	0.043316	Intron (ENSMUST00000023487.4/12549, intron 1 of 11)	Arhgap31
chr14	66873250	66873918	669	*	6.62054	7.01715	6.07175	0.945408	0.000602085	Distal Intergenic	Gm5464
chr8	8992427	8993101	675	*	6.24552	6.64215	5.69669	0.945453	0.00168294	Distal Intergenic	4933430N04Rik
chr1	39969092	39969387	296	*	4.98859	5.38524	4.43971	0.945529	0.0233337	Intron (ENSMUST00000163854.8/26921, intron 3 of 30)	Map4k4
chr19	46707326	46708184	859	*	5.28495	5.68162	4.73605	0.945573	0.0287189	Promoter (<=1kb)	As3mt
chr15	84315340	84316132	793	*	6.18481	6.58152	5.63582	0.945696	0.0055533	3' UTR	Parvg
chr10	68282555	68283488	934	*	7.09928	7.49601	6.55023	0.94578	6.64543e-05	Distal Intergenic	Arid5b
chr10	80071030	80071637	608	*	6.2955	6.69225	5.74642	0.945834	0.00154004	3' UTR	Sbno2
chr11	117878282	117878677	396	*	5.35209	5.74885	4.803	0.945851	0.0153239	Intron (ENSMUST00000125607.1/ENSMUST00000125607.1, intron 3 of 3)	Tha1
chr8	10945830	10946533	704	*	6.74071	7.1375	6.19156	0.945947	0.00113515	Intron (ENSMUST00000208843.1/ENSMUST00000208843.1, intron 1 of 1)	3930402G23Rik
chr4	123572441	123573265	825	*	6.18668	6.5835	5.63749	0.946008	0.00335535	Promoter (<=1kb)	Macf1
chr6	86823729	86824126	398	*	5.40745	5.80427	4.85825	0.946015	0.00896296	Distal Intergenic	2610306M01Rik
chr14	19985113	19987547	2435	*	7.95225	8.34921	7.40277	0.946445	0.000142072	Distal Intergenic	Gng2
chr7	133123765	133124567	803	*	6.89914	7.29612	6.34963	0.946484	0.000366822	Promoter (<=1kb)	Ctbp2
chr16	5194955	5195488	534	*	4.89282	5.2899	4.34311	0.946789	0.0153183	Promoter (2-3kb)	Nagpa
chr5	21372401	21373052	652	*	6.01043	6.40755	5.46066	0.946883	0.00228982	Promoter (<=1kb)	Fgl2
chr11	5949616	5950160	545	*	5.25477	5.6519	4.70499	0.946905	0.0220058	Promoter (<=1kb)	Gck
chr2	49997229	49997668	440	*	4.76337	5.16058	4.21341	0.947163	0.0255021	Distal Intergenic	Lypd6
chr10	22699992	22700216	225	*	4.68072	5.07795	4.13073	0.94722	0.0381064	Intron (ENSMUST00000042261.4/353169, intron 4 of 4)	Tbpl1
chr8	13644269	13644620	352	*	5.80428	6.20175	5.25382	0.947927	0.0053648	Intron (ENSMUST00000117551.3/19414, intron 1 of 23)	Rasa3
chr5	54019347	54019918	572	*	5.35845	5.75612	4.80759	0.948532	0.00697052	Intron (ENSMUST00000117661.8/116873, intron 1 of 11)	Stim2
chr15	27783131	27784496	1366	*	7.70016	8.09785	7.14928	0.948578	0.000148012	Intron (ENSMUST00000090247.6/223435, intron 34 of 56)	Trio
chr9	107985110	107986113	1004	*	7.59563	7.99339	7.0446	0.948788	6.15131e-05	Promoter (<=1kb)	Inka1
chr15	78581289	78582247	959	*	6.36045	6.75851	5.80886	0.949652	0.000688078	Promoter (<=1kb)	Gm36738
chr16	97534644	97536497	1854	*	7.81813	8.21621	7.2665	0.949705	2.09603e-05	Promoter (<=1kb)	Mx2
chr14	55603746	55604641	896	*	7.3472	7.74531	6.79551	0.9498	2.49915e-06	Promoter (<=1kb)	Irf9
chr9	110653757	110654421	665	*	7.61662	8.01476	7.06486	0.949898	8.38337e-05	Promoter (<=1kb)	Nbeal2
chr2	166662487	166663361	875	*	6.74426	7.14243	6.19247	0.949958	0.000783232	Intron (ENSMUST00000036719.11/277360, intron 1 of 39)	Prex1
chr17	67200906	67201629	724	*	4.83196	5.23019	4.28005	0.950142	0.0434494	Intron (ENSMUST00000037974.9/19274, intron 1 of 32)	Ptprm
chr8	104340142	104341637	1496	*	7.74068	8.13903	7.18852	0.950508	1.79214e-05	Promoter (<=1kb)	Cmtm3
chr4	150136342	150137141	800	*	5.66342	6.06177	5.11126	0.950512	0.00525668	Promoter (2-3kb)	Slc2a5
chr1	59734054	59734506	453	*	4.66136	5.05987	4.10889	0.950977	0.0440921	Distal Intergenic	Bmpr2
chr14	21995037	21995845	809	*	5.89668	6.29521	5.34417	0.951044	0.00952654	Exon (ENSMUST00000194287.1/ENSMUST00000194287.1, exon 1 of 1)	Zfp503
chr3	136725031	136725796	766	*	6.53491	6.93353	5.98223	0.951304	0.00287718	Intron (ENSMUST00000124206.1/19055, intron 1 of 2)	Ppp3ca
chr11	103246353	103246791	439	*	5.42028	5.81895	4.86751	0.951447	0.0259696	Intron (ENSMUST00000021324.2/53859, intron 1 of 15)	Map3k14
chr13	32545210	32545666	457	*	4.55105	4.94976	3.99819	0.951564	0.0457667	Distal Intergenic	Gmds
chr8	64548313	64548805	493	*	4.94292	5.34167	4.39	0.951671	0.0339453	Distal Intergenic	Mir710
chr7	97764888	97765779	892	*	5.94505	6.34386	5.39201	0.951848	0.00385958	Distal Intergenic	Pak1
chr2	31171980	31172435	456	*	5.39409	5.79296	4.84092	0.952044	0.0117041	Promoter (<=1kb)	Gpr107
chr14	59893980	59894635	656	*	5.48589	5.88485	4.93255	0.952306	0.00622517	Intron (ENSMUST00000080368.12/50769, intron 24 of 35)	Atp8a2
chr10	10187977	10188844	868	*	5.49822	5.89719	4.94487	0.952323	0.00890818	Intron (ENSMUST00000219328.1/ENSMUST00000219328.1, intron 5 of 5)	Adgb
chr8	126824483	126824910	428	*	4.94871	5.34768	4.39536	0.952323	0.0172122	Intron (ENSMUST00000212406.1/ENSMUST00000212406.1, intron 5 of 8)	A630001O12Rik
chr13	24599407	24600064	658	*	5.22219	5.6212	4.66876	0.952438	0.0165025	Intron (ENSMUST00000238974.1/193385, intron 1 of 13)	Gm11346
chr19	41597221	41597861	641	*	5.46032	5.85951	4.90655	0.952954	0.00580182	Distal Intergenic	Mir8091
chr3	69559634	69560340	707	*	5.90553	6.30489	5.35142	0.953479	0.00675674	3' UTR	Ppm1l
chr3	139048748	139049263	516	*	5.27544	5.67497	4.721	0.953972	0.0150246	Exon (ENSMUST00000195953.1/229877, exon 2 of 2)	Rap1gds1
chr2	31108200	31108607	408	*	5.20561	5.60522	4.65101	0.954214	0.0329724	Promoter (2-3kb)	Fnbp1
chr12	69537306	69538913	1608	*	6.87358	7.27335	6.31868	0.954669	0.000439974	Distal Intergenic	Vcpkmt
chr13	94143321	94143694	374	*	5.47817	5.87798	4.92321	0.954767	0.01894	Intron (ENSMUST00000054274.7/218454, intron 2 of 3)	Lhfpl2
chr1	181921543	181922528	986	*	5.72794	6.12782	5.1728	0.95502	0.00334498	Promoter (1-2kb)	Enah
chr14	48086727	48087505	779	*	5.39334	5.79323	4.83821	0.955021	0.00309253	Distal Intergenic	Peli2
chr11	106819471	106819912	442	*	5.38163	5.78161	4.8263	0.955316	0.010555	Promoter (1-2kb)	Cep95
chr9	60998031	60998422	392	*	4.72841	5.12841	4.17305	0.955369	0.0199377	Distal Intergenic	Gm5122
chr16	91405819	91407200	1382	*	7.00545	7.40552	6.44998	0.955537	0.00243236	Promoter (<=1kb)	Il10rb
chr9	37420613	37421421	809	*	6.65592	7.05603	6.10037	0.955662	0.000193637	Promoter (1-2kb)	Robo3
chr11	103363226	103363602	377	*	5.41142	5.81154	4.85582	0.955717	0.0260739	Promoter (<=1kb)	Arhgap27
chr8	92846670	92847122	453	*	5.56355	5.96375	5.00781	0.955943	0.00760002	Promoter (2-3kb)	Mmp2
chr8	46868284	46868655	372	*	4.39341	4.79361	3.83767	0.955944	0.0438223	Distal Intergenic	Irf2
chr3	51788656	51789869	1214	*	7.09581	7.49635	6.5394	0.956951	1.25148e-05	Intron (ENSMUST00000118075.6/433586, intron 1 of 3)	Maml3
chr6	8412820	8413314	495	*	5.0705	5.47108	4.51404	0.95704	0.0227747	Intron (ENSMUST00000159335.7/100036521, intron 3 of 4)	Umad1
chr11	88131838	88132291	454	*	4.48027	4.88099	3.92353	0.957454	0.0478733	Intron (ENSMUST00000018522.12/103841, intron 1 of 10)	Cuedc1
chr4	141952039	141953223	1185	*	7.14014	7.54091	6.58328	0.957633	5.86145e-05	Promoter (<=1kb)	Fhad1
chr2	91476214	91476677	464	*	5.20691	5.60769	4.65005	0.957642	0.0194954	Promoter (<=1kb)	Lrp4
chr15	86363838	86364465	628	*	6.51594	6.91682	5.95888	0.957943	0.000907692	Intron (ENSMUST00000063414.8/223754, intron 9 of 12)	Tbc1d22a
chr16	45023973	45024258	286	*	4.65204	5.05293	4.09496	0.957971	0.033105	Distal Intergenic	Cd200r3
chr17	50677926	50678545	620	*	5.82568	6.22663	5.2685	0.958129	0.00603408	Intron (ENSMUST00000043938.7/224860, intron 5 of 5)	Btg3
chr5	114698122	114699698	1577	*	6.55083	6.95181	5.99357	0.958246	0.000719187	Distal Intergenic	Gltp
chr5	147751686	147751983	298	*	4.79893	5.20002	4.24147	0.958547	0.0499446	Distal Intergenic	Flt1
chr4	145199998	145200608	611	*	5.43005	5.83125	4.87238	0.958875	0.00908184	Distal Intergenic	Vps13d
chr13	99433231	99433644	414	*	4.68975	5.09116	4.13167	0.959489	0.0299945	Exon (ENSMUST00000064762.5/17755, exon 5 of 7)	Map1b
chr18	20740901	20741246	346	*	5.49947	5.90088	4.94138	0.959498	0.0130257	Intron (ENSMUST00000070080.5/56386, intron 1 of 8)	B4galt6
chr5	139364203	139365421	1219	*	7.36179	7.76321	6.80368	0.95953	0.000295273	Intron (ENSMUST00000066052.11/73212, intron 2 of 4)	Mir339
chr13	94381513	94382404	892	*	6.38488	6.78633	5.82672	0.959616	0.000301397	Intron (ENSMUST00000022196.4/11774, intron 1 of 26)	Ap3b1
chr1	133086910	133088160	1251	*	6.1257	6.52735	5.56714	0.960204	0.000434051	Exon (ENSMUST00000077730.6/240752, exon 15 of 33)	Pik3c2b
chr6	114890750	114891134	385	*	6.10431	6.50596	5.54575	0.96021	0.00577645	Exon (ENSMUST00000032459.13/232334, exon 2 of 5)	Vgll4
chr18	62191891	62192371	481	*	4.85342	5.25508	4.29483	0.960247	0.0330035	Distal Intergenic	Gm9949
chr18	82976621	82976909	289	*	4.53377	4.93544	3.97517	0.960271	0.0245616	Intron (ENSMUST00000171238.7/329003, intron 2 of 5)	Zfp516
chr18	35730158	35730872	715	*	6.44955	6.85133	5.89074	0.960589	0.000852475	3' UTR	1700066B19Rik
chr13	29984253	29985106	854	*	7.74065	8.14248	7.18174	0.960739	7.2745e-06	Promoter (<=1kb)	E2f3
chr5	32746121	32746652	532	*	6.76956	7.17143	6.21057	0.960851	0.00261593	Promoter (<=1kb)	Pisd
chr3	68980919	68981365	447	*	4.90664	5.30855	4.34757	0.960982	0.0179123	Intron (ENSMUST00000107812.7/68259, intron 5 of 19)	Ift80
chr12	35392051	35392766	716	*	5.0101	5.41227	4.45052	0.961757	0.0461444	Distal Intergenic	Ahr
chr5	120516529	120517018	490	*	5.0235	5.4257	4.46386	0.961844	0.0286997	Intron (ENSMUST00000068326.13/170756, intron 2 of 15)	Slc8b1
chr16	85148567	85149083	517	*	6.03286	6.43512	5.47312	0.962008	0.00475986	Exon (ENSMUST00000227036.1/ENSMUST00000227036.1, exon 1 of 3)	App
chr1	135554685	135555303	619	*	5.62766	6.03001	5.06774	0.962268	0.00489282	Intron (ENSMUST00000040599.14/215690, intron 1 of 29)	Gm4793
chr18	77944802	77945156	355	*	4.5723	4.97472	4.01224	0.962479	0.0416554	Intron (ENSMUST00000044622.6/100502841, intron 1 of 43)	Epg5
chr6	57743269	57743852	584	*	4.76182	5.16429	4.20167	0.962625	0.0194176	Intron (ENSMUST00000127485.7/232023, intron 4 of 4)	Lancl2
chr13	119836285	119836794	510	*	4.69435	5.0969	4.13404	0.962857	0.0281523	Intron (ENSMUST00000179131.1/ENSMUST00000179131.1, intron 1 of 1)	AF067063
chr7	105777810	105778978	1169	*	6.10167	6.50431	5.54117	0.963141	0.00256965	Intron (ENSMUST00000131504.1/ENSMUST00000131504.1, intron 4 of 4)	Dchs1
chr17	43032461	43033265	805	*	6.18806	6.59072	5.62755	0.963162	0.00345899	Intron (ENSMUST00000024708.5/94185, intron 1 of 5)	Tnfrsf21
chr8	33929138	33930657	1520	*	6.71784	7.12056	6.15721	0.963355	0.00490988	Promoter (<=1kb)	Rbpms
chr17	83645057	83645724	668	*	4.51961	4.9224	3.95884	0.963564	0.0428685	Distal Intergenic	Kcng3
chr6	17589540	17590557	1018	*	6.20219	6.60505	5.64128	0.963773	0.000504211	Distal Intergenic	Met
chr18	65000924	65001677	754	*	6.21316	6.61605	5.6522	0.963845	0.000635093	Exon (ENSMUST00000237218.1/ENSMUST00000237218.1, exon 1 of 3)	Nedd4l
chr3	87910696	87911183	488	*	6.32109	6.72403	5.76001	0.964019	0.000675862	Promoter (<=1kb)	Hdgf
chr18	56708769	56709213	445	*	6.16845	6.57142	5.60733	0.964097	0.00231817	Promoter (<=1kb)	Lmnb1
chr7	122087175	122087940	766	*	5.60232	6.00533	5.04112	0.964211	0.00672109	3' UTR	Ndufab1
chr14	101532230	101532825	596	*	5.20386	5.60699	4.64241	0.964586	0.0120227	Intron (ENSMUST00000161991.7/210789, intron 1 of 18)	Tbc1d4
chr13	51408511	51409024	514	*	4.89152	5.29473	4.32991	0.964823	0.0208992	Promoter (<=1kb)	S1pr3
chr4	150086979	150088002	1024	*	7.8554	8.25866	7.2937	0.964957	1.14535e-05	Promoter (<=1kb)	Gpr157
chr5	102054853	102055596	744	*	5.78788	6.19126	5.22595	0.965312	0.00269518	Intron (ENSMUST00000053177.13/72145, intron 1 of 66)	Wdfy3
chr1	13426202	13427137	936	*	6.0784	6.48182	5.51639	0.965427	0.00562438	Distal Intergenic	Ncoa2
chr7	16780977	16781633	657	*	5.48718	5.89063	4.9251	0.965529	0.00481053	Promoter (<=1kb)	Slc1a5
chr10	13300198	13300839	642	*	5.16687	5.57051	4.60444	0.966073	0.0317441	Intron (ENSMUST00000105545.11/215789, intron 1 of 12)	Phactr2
chr6	120193066	120193564	499	*	5.63107	6.03479	5.06848	0.966306	0.00898309	Promoter (<=1kb)	Ninj2
chr12	79864287	79865009	723	*	5.03071	5.43447	4.46804	0.966429	0.0422165	Distal Intergenic	9430078K24Rik
chr5	125273681	125274140	460	*	6.02709	6.43097	5.46421	0.966757	0.00357326	Distal Intergenic	Scarb1
chr1	156467665	156468130	466	*	5.06632	5.47021	4.50341	0.966792	0.0339641	Promoter (<=1kb)	Soat1
chr9	51076560	51077452	893	*	6.25649	6.66061	5.69311	0.967504	0.00101818	Promoter (<=1kb)	Layn
chr17	81536141	81536737	597	*	5.08128	5.48559	4.51754	0.968058	0.0285632	Intron (ENSMUST00000234131.1/20541, intron 1 of 7)	Slc8a1
chr4	46535706	46536336	631	*	5.37951	5.78389	4.81563	0.968268	0.00725974	Promoter (<=1kb)	Gm16731
chr15	102243488	102243788	301	*	5.25248	5.65709	4.68814	0.968953	0.00779808	Promoter (<=1kb)	Rarg
chr12	82355445	82355985	541	*	5.38886	5.79354	4.82437	0.969177	0.0097921	Intron (ENSMUST00000166429.8/217692, intron 4 of 22)	Sipa1l1
chr17	57334804	57335135	332	*	4.78231	5.18706	4.21769	0.969376	0.0186296	Distal Intergenic	Vav1
chr11	68417810	68418231	422	*	4.4804	4.88516	3.91577	0.969393	0.0353865	Distal Intergenic	Pik3r5
chr14	70329856	70330192	337	*	4.90807	5.31305	4.34301	0.970036	0.0301745	Promoter (1-2kb)	Slc39a14
chr3	51796252	51797174	923	*	6.3575	6.76249	5.79243	0.970061	4.3266e-05	Promoter (<=1kb)	Maml3
chr17	27056989	27057616	628	*	5.20097	5.60601	4.63581	0.970201	0.0231539	Promoter (<=1kb)	Itpr3
chr12	102646105	102647117	1013	*	6.30626	6.71137	5.74094	0.970438	0.000913984	Intron (ENSMUST00000046518.11/217837, intron 2 of 9)	Itpk1
chr10	81401009	81402486	1478	*	7.83258	8.23772	7.26721	0.97051	0.000124696	3' UTR	Nfic
chr13	37451544	37451840	297	*	5.14499	5.55024	4.57941	0.970822	0.018512	Distal Intergenic	Ly86
chr17	51477243	51478182	940	*	5.91175	6.31713	5.34593	0.971194	0.00513373	Distal Intergenic	C330011F03Rik
chr1	58618106	58618602	497	*	4.87096	5.27652	4.30476	0.97176	0.0194441	Distal Intergenic	Ndufb3
chr7	31082808	31083532	725	*	6.66668	7.07225	6.10047	0.971781	0.000574565	Distal Intergenic	Fxyd3
chr6	125313501	125314507	1007	*	6.67335	7.07914	6.10671	0.972425	0.000286517	Promoter (<=1kb)	Ltbr
chr1	135280736	135281040	305	*	5.6144	6.02023	5.04769	0.972539	0.00613316	Promoter (1-2kb)	Rnpep
chr14	121987175	121987748	574	*	5.80695	6.2128	5.24018	0.97262	0.00463601	Intron (ENSMUST00000039803.6/68889, intron 6 of 8)	Gpr183
chr6	114920607	114921040	434	*	5.788	6.19393	5.22108	0.972853	0.0107113	Promoter (<=1kb)	Vgll4
chr3	97628685	97629083	399	*	4.79536	5.2013	4.22842	0.972882	0.0400221	Promoter (<=1kb)	Fmo5
chr2	168588911	168590853	1943	*	6.84206	7.24809	6.27496	0.973137	0.000305768	Promoter (<=1kb)	Nfatc2
chr13	74770314	74771048	735	*	6.80776	7.21382	6.24058	0.973237	0.000191969	Promoter (<=1kb)	Cast
chr3	107852794	107853714	921	*	6.15141	6.55752	5.58413	0.973388	0.00721652	Distal Intergenic	Eps8l3
chr5	136427755	136428451	697	*	5.44918	5.85531	4.88188	0.97343	0.0207444	Intron (ENSMUST00000176216.8/13047, intron 2 of 22)	Mir721
chr14	121648575	121649054	480	*	5.11403	5.52017	4.5467	0.973471	0.0398834	Intron (ENSMUST00000212376.2/105445, intron 9 of 54)	Dock9
chr17	83732046	83732586	541	*	5.64717	6.05339	5.07968	0.973702	0.00834234	Promoter (2-3kb)	Mta3
chr19	3935014	3935561	548	*	5.90651	6.31279	5.33891	0.973878	0.00205555	Promoter (<=1kb)	Unc93b1
chr14	44988078	44989633	1556	*	6.26401	6.67029	5.69639	0.973898	0.000161138	Promoter (<=1kb)	Ptger2
chr6	125137085	125137788	704	*	5.42805	5.83437	4.86036	0.974015	0.00766589	Exon (ENSMUST00000044200.10/110109, exon 7 of 16)	Nop2
chr12	117628560	117629210	651	*	5.15971	5.56604	4.592	0.974043	0.0363928	Intron (ENSMUST00000109691.3/217944, intron 9 of 27)	Rapgef5
chr13	98914966	98915323	358	*	4.76817	5.17451	4.20045	0.97406	0.017451	Intron (ENSMUST00000109401.7/238799, intron 1 of 23)	Tnpo1
chr1	127260992	127261358	367	*	4.76381	5.17016	4.19605	0.974111	0.0231197	Intron (ENSMUST00000189427.6/107895, intron 1 of 7)	Mgat5
chr5	99215307	99215904	598	*	5.18867	5.59515	4.62069	0.974456	0.0476862	Distal Intergenic	Rasgef1b
chr6	66910648	66911305	658	*	5.24911	5.65561	4.68106	0.974555	0.00998733	Intron (ENSMUST00000043148.12/14701, intron 1 of 4)	Gng12
chr6	113644696	113645242	547	*	5.85211	6.25862	5.28405	0.97457	0.00869205	Intron (ENSMUST00000059286.13/108960, intron 1 of 12)	Irak2
chr15	64023765	64024302	538	*	5.53926	5.94578	4.9712	0.974578	0.0148322	Intron (ENSMUST00000063838.10/223601, intron 1 of 11)	Cyrib
chr6	100162793	100163750	958	*	7.40724	7.81386	6.83898	0.974882	4.11039e-05	Distal Intergenic	Rybp
chr9	105612010	105612700	691	*	5.3901	5.79673	4.8218	0.97493	0.00637483	Distal Intergenic	Pik3r4
chr19	12833244	12834038	795	*	5.16434	5.57109	4.5958	0.975292	0.028505	3' UTR	Olfr1444
chr3	38202276	38202607	332	*	4.75558	5.16238	4.18696	0.975419	0.0216204	Distal Intergenic	5430434I15Rik
chr19	43667125	43667594	470	*	4.52438	4.93136	3.95541	0.975949	0.0370629	Promoter (<=1kb)	Slc25a28
chr13	44952177	44952766	590	*	5.01197	5.4192	4.44248	0.976718	0.0219661	3' UTR	Dtnbp1
chr7	45865895	45866596	702	*	5.79927	6.20651	5.22979	0.976719	0.010328	Promoter (<=1kb)	Grin2d
chr1	105779943	105782016	2074	*	7.27323	7.6805	6.70368	0.976813	4.42511e-05	Promoter (<=1kb)	Tnfrsf11a
chr18	37998341	37998897	557	*	5.35416	5.76147	4.78453	0.976939	0.0237705	Promoter (<=1kb)	Arap3
chr10	66953721	66954558	838	*	5.40073	5.80806	4.83108	0.976982	0.00341835	Distal Intergenic	1110002J07Rik
chr15	79455431	79455904	474	*	5.42502	5.83236	4.85534	0.977016	0.0064006	Promoter (<=1kb)	Csnk1e
chr8	35205397	35206191	795	*	4.53641	4.94381	3.9666	0.977214	0.0375835	Distal Intergenic	Ppp1r3b
chr13	74807581	74808962	1382	*	6.53322	6.94062	5.9634	0.977218	0.000614733	Promoter (<=1kb)	Cast
chr7	74091142	74092024	883	*	5.77617	6.1837	5.20613	0.977568	0.00896472	Distal Intergenic	St8sia2
chr11	109860075	109861007	933	*	6.2953	6.70302	5.72487	0.978147	0.000449495	Distal Intergenic	1700023C21Rik
chr7	99795254	99795924	671	*	4.85204	5.25989	4.28136	0.978531	0.042223	Distal Intergenic	Olfr521
chr15	102315254	102316009	756	*	5.67736	6.08543	5.10623	0.979195	0.00141969	Promoter (<=1kb)	Espl1
chr8	78717086	78717609	524	*	5.09652	5.50466	4.52525	0.979407	0.0143609	Intron (ENSMUST00000209490.1/76775, intron 8 of 9)	Slc10a7
chr16	33830127	33830385	259	*	5.0863	5.49444	4.51503	0.97941	0.016347	Promoter (<=1kb)	Itgb5
chr7	24441892	24442140	249	*	4.81605	5.22422	4.24474	0.979479	0.0223658	Intron (ENSMUST00000205776.1/210145, intron 1 of 2)	Irgc1
chr19	34290334	34291178	845	*	5.64012	6.04831	5.06875	0.97956	0.0158788	Promoter (<=1kb)	Fas
chr11	106159335	106159584	250	*	5.30296	5.71132	4.73126	0.980063	0.00590987	Promoter (<=1kb)	Limd2
chr4	46086752	46087413	662	*	5.98098	6.38941	5.40914	0.980269	0.00590304	Intron (ENSMUST00000107773.2/21916, intron 4 of 9)	Tmod1
chr4	8725920	8726302	383	*	4.93781	5.34645	4.36555	0.980905	0.0135267	Intron (ENSMUST00000170457.1/320790, intron 1 of 1)	Chd7
chr7	43465207	43466096	890	*	7.07853	7.48724	6.50614	0.981098	0.000652898	Promoter (<=1kb)	Vsig10l
chr2	145196034	145197373	1340	*	6.67248	7.08125	6.09998	0.981272	0.000410102	Intron (ENSMUST00000110007.7/94249, intron 1 of 16)	Slc24a3
chr17	84342290	84342770	481	*	5.08021	5.48904	4.50758	0.981467	0.00939155	Intron (ENSMUST00000047524.9/240174, intron 26 of 37)	Thada
chr8	22124152	22125300	1149	*	5.91597	6.32482	5.34332	0.981494	0.00341762	Promoter (<=1kb)	Nek5
chr2	25852605	25853145	541	*	5.76739	6.17627	5.19466	0.981605	0.00125814	Distal Intergenic	Sohlh1
chr8	126805637	126806287	651	*	6.01397	6.4229	5.44113	0.981776	0.00203468	Distal Intergenic	A630001O12Rik
chr17	5302968	5303643	676	*	5.70599	6.11494	5.13312	0.981825	0.00481974	Intron (ENSMUST00000092723.10/239985, intron 8 of 18)	Ldhal6b
chr4	125115782	125116896	1115	*	7.54334	7.95237	6.97032	0.98205	1.96313e-05	Distal Intergenic	Zc3h12a
chr5	100663736	100664330	595	*	5.31714	5.72623	4.74402	0.982204	0.00396321	Promoter (<=1kb)	Coq2
chr7	4026733	4027295	563	*	4.5903	4.99939	4.01716	0.982231	0.0244759	Promoter (<=1kb)	Lair1
chr17	21679317	21680339	1023	*	7.36891	7.77803	6.79571	0.982323	1.6554e-06	Distal Intergenic	Zfp983
chr6	37143531	37144387	857	*	5.47649	5.88566	4.90319	0.982479	0.00853873	Intron (ENSMUST00000101532.9/320127, intron 2 of 33)	Dgki
chr7	35118052	35119707	1656	*	8.41087	8.82009	7.83746	0.982629	1.14187e-05	Promoter (<=1kb)	Cebpa
chr11	101587648	101588075	428	*	4.92479	5.33413	4.35114	0.982998	0.0172196	Promoter (1-2kb)	Tmem106a
chr17	37270003	37271296	1294	*	7.08709	7.49645	6.51341	0.983045	5.83034e-05	Promoter (<=1kb)	H2-M3
chr2	33755074	33756074	1001	*	6.9203	7.32973	6.34648	0.983252	0.000120195	Intron (ENSMUST00000041555.9/72543, intron 7 of 9)	Nron
chr16	18424757	18425063	307	*	5.13336	5.54281	4.55951	0.983296	0.0135674	Promoter (1-2kb)	Txnrd2
chr4	95353829	95354560	732	*	5.44931	5.85877	4.87545	0.983316	0.0134623	Distal Intergenic	Fggy
chr2	30928926	30929362	437	*	4.74031	5.1498	4.16637	0.983428	0.0198512	Intron (ENSMUST00000132244.1/ENSMUST00000132244.1, intron 1 of 2)	Tor1b
chr1	134803617	134804141	525	*	4.76813	5.17769	4.19407	0.983622	0.0329132	Promoter (<=1kb)	Ppp1r12b
chr11	3931893	3932331	439	*	5.00683	5.41649	4.43254	0.983955	0.0210048	Promoter (<=1kb)	Tcn2
chr2	132873857	132874268	412	*	4.26109	4.67076	3.6868	0.98396	0.0420504	Intron (ENSMUST00000049787.2/320974, intron 3 of 4)	Lrrn4
chr14	30353612	30354022	411	*	4.78742	5.1971	4.21311	0.98398	0.0484106	Promoter (<=1kb)	Cacna1d
chr2	173229568	173230290	723	*	6.66304	7.07273	6.08871	0.984017	6.459e-05	Intron (ENSMUST00000036248.12/65112, intron 2 of 3)	Pmepa1
chr15	58323849	58324569	721	*	5.57575	5.98544	5.0014	0.984041	0.0242753	Promoter (<=1kb)	Klhl38
chr13	30041520	30041855	336	*	5.46082	5.87057	4.88638	0.984182	0.0109666	Distal Intergenic	E2f3
chr17	65683398	65684138	741	*	5.97521	6.38499	5.40069	0.984298	0.0144687	Intron (ENSMUST00000070673.8/106572, intron 5 of 6)	Txndc2
[truncated: 10,293 more rows]

## Sheet: Down_DARs
seqnames	start	end	width	strand	Conc	Conc_tr	Conc_co	Log10(Fold change)	FDR	annotation	SYMBOL
chr1	3094943	3095349	407	*	4.20665	3.53115	4.66491	-1.13376	0.0236523	Distal Intergenic	Xkr4
chr1	3119499	3120150	652	*	5.15603	4.63767	5.53658	-0.89891	0.0326168	Distal Intergenic	Xkr4
chr1	3407384	3407753	370	*	5.02559	4.4799	5.42058	-0.940676	0.0282152	Intron (ENSMUST00000070533.4/497097, intron 2 of 2)	Xkr4
chr1	3433793	3434442	650	*	5.18692	4.65352	5.57547	-0.921951	0.0291764	Intron (ENSMUST00000070533.4/497097, intron 1 of 2)	Xkr4
chr1	4414642	4415162	521	*	4.33546	3.51344	4.85586	-1.34243	0.0290804	Distal Intergenic	Rp1
chr1	5177138	5177526	389	*	4.47802	3.42043	5.08168	-1.66124	0.00207661	Distal Intergenic	Atp6v1h
chr1	8582918	8583478	561	*	5.05324	4.50084	5.45172	-0.95088	0.0225831	3' UTR	Sntg1
chr1	9993832	9994160	329	*	4.47154	3.78379	4.93535	-1.15156	0.0195033	Intron (ENSMUST00000124874.7/69312, intron 4 of 7)	Ppp1r42
chr1	11997598	11998063	466	*	4.50953	3.86832	4.95189	-1.08357	0.0344923	Distal Intergenic	A830018L16Rik
chr1	12008991	12009406	416	*	4.42581	3.11416	5.1013	-1.98714	0.000327557	Distal Intergenic	Mir6341
chr1	12010516	12011119	604	*	5.29736	4.72123	5.70797	-0.986741	0.0309817	Distal Intergenic	Mir6341
chr1	12453004	12453377	374	*	4.18653	3.54827	4.62749	-1.07921	0.0478799	Distal Intergenic	Mir6341
chr1	13299599	13299891	293	*	4.71097	4.18809	5.09394	-0.905845	0.0478761	Promoter (<=1kb)	Ncoa2
chr1	14234138	14234528	391	*	4.2381	3.49506	4.72613	-1.23107	0.0184369	Promoter (2-3kb)	Eya1
chr1	15538984	15539485	502	*	4.53756	4.00186	4.92733	-0.925472	0.0425721	Intron (ENSMUST00000175681.2/98741, intron 2 of 2)	Kcnb2
chr1	16987448	16988038	591	*	4.70748	4.11899	5.12428	-1.00529	0.0325831	Intron (ENSMUST00000186604.1/ENSMUST00000186604.1, intron 1 of 2)	Jph1
chr1	16996759	16997092	334	*	3.62342	2.46465	4.25765	-1.793	0.0120036	3' UTR	Jph1
chr1	17309961	17310220	260	*	4.17909	3.42828	4.67041	-1.24212	0.0202943	Distal Intergenic	Gdap1
chr1	17601335	17601715	381	*	4.4102	3.74472	4.86387	-1.11914	0.0326876	Promoter (<=1kb)	Pi15
chr1	19421265	19421944	680	*	4.51794	3.84713	4.97405	-1.12692	0.0336197	Distal Intergenic	Tfap2b
chr1	19459861	19460459	599	*	5.31915	4.90279	5.64186	-0.739067	0.0374939	Distal Intergenic	Tfap2b
chr1	21214041	21214348	308	*	4.7997	4.06405	5.28456	-1.22051	0.0103351	Distal Intergenic	Tmem14a
chr1	21305594	21305895	302	*	3.94985	3.12933	4.46965	-1.34032	0.0185561	Distal Intergenic	Gm4956
chr1	21676680	21677188	509	*	5.17554	4.64476	5.56271	-0.91795	0.0390901	Intron (ENSMUST00000029667.12/226922, intron 1 of 13)	Kcnq5
chr1	21729149	21729461	313	*	4.12878	3.34453	4.634	-1.28948	0.0177613	Intron (ENSMUST00000029667.12/226922, intron 1 of 13)	Kcnq5
chr1	21805018	21805329	312	*	3.80866	3.00346	4.32237	-1.31891	0.0255042	Intron (ENSMUST00000029667.12/226922, intron 1 of 13)	Kcnq5
chr1	21868428	21868857	430	*	3.98271	3.14196	4.51043	-1.36847	0.0109096	Intron (ENSMUST00000029667.12/226922, intron 1 of 13)	Kcnq5
chr1	22596832	22597291	460	*	5.0841	4.38329	5.55375	-1.17045	0.00957717	Intron (ENSMUST00000081544.12/116837, intron 3 of 31)	Rims1
chr1	22655934	22656326	393	*	4.76002	4.19449	5.16524	-0.970746	0.0219691	Intron (ENSMUST00000081544.12/116837, intron 2 of 31)	Rims1
chr1	22709362	22709833	472	*	5.08889	4.62117	5.44153	-0.820366	0.0274851	Intron (ENSMUST00000081544.12/116837, intron 2 of 31)	Rims1
chr1	23023465	23023997	533	*	4.86208	4.31217	5.25926	-0.947097	0.0302036	Distal Intergenic	Ppp1r14bl
chr1	23629376	23629634	259	*	4.08587	3.3867	4.55479	-1.16809	0.0326168	Distal Intergenic	Gm28822
chr1	23978181	23978856	676	*	5.05364	4.58727	5.40551	-0.818248	0.0421175	Distal Intergenic	Sdhaf4
chr1	24335896	24336386	491	*	4.08081	3.20759	4.62091	-1.41332	0.0122395	Intron (ENSMUST00000144297.1/12823, intron 7 of 39)	Col9a1
chr1	25008628	25009239	612	*	5.34671	4.81753	5.73302	-0.915487	0.0303944	Distal Intergenic	Adgrb3
chr1	25043865	25044204	340	*	3.69049	2.66107	4.28513	-1.62405	0.0147355	Distal Intergenic	Adgrb3
chr1	25082305	25082777	473	*	5.68678	5.23331	6.03129	-0.797981	0.0437429	Intron (ENSMUST00000126626.7/210933, intron 14 of 15)	Adgrb3
chr1	25146181	25146779	599	*	5.50333	4.95534	5.89952	-0.944186	0.0120931	Intron (ENSMUST00000126626.7/210933, intron 4 of 15)	Adgrb3
chr1	25166025	25166838	814	*	6.56211	6.11526	6.9028	-0.78754	0.0233791	Intron (ENSMUST00000126626.7/210933, intron 4 of 15)	Adgrb3
chr1	25490073	25490926	854	*	6.29445	5.83604	6.64179	-0.805751	0.0120433	Intron (ENSMUST00000146592.7/210933, intron 8 of 28)	Gm20172
chr1	25504268	25504702	435	*	6.01539	5.61451	6.32876	-0.714251	0.027901	Exon (ENSMUST00000146592.7/210933, exon 8 of 29)	Gm20172
chr1	25698628	25699165	538	*	5.5196	4.85406	5.9733	-1.11924	0.000829457	Intron (ENSMUST00000146592.7/210933, intron 1 of 28)	Adgrb3
chr1	26559539	26559949	411	*	4.6953	4.10271	5.11414	-1.01144	0.016696	Distal Intergenic	4931408C20Rik
chr1	26909782	26910763	982	*	6.40832	5.96554	6.74664	-0.781092	0.0021742	Distal Intergenic	4931408C20Rik
chr1	27025401	27026066	666	*	4.52479	3.61519	5.07832	-1.46312	0.000581824	Distal Intergenic	4931408C20Rik
chr1	27062274	27062671	398	*	3.93339	3.19359	4.42003	-1.22644	0.0387354	Distal Intergenic	4931408C20Rik
chr1	27479012	27479493	482	*	4.4896	3.91625	4.8988	-0.982551	0.0274515	Distal Intergenic	Gm5524
chr1	30204721	30205222	502	*	4.73976	4.14356	5.16038	-1.01682	0.0267308	Distal Intergenic	Phf3
chr1	30590655	30591216	562	*	5.7361	5.15052	6.15145	-1.00093	0.00408245	Distal Intergenic	Phf3
chr1	31065205	31065778	574	*	4.56928	3.91645	5.01709	-1.10064	0.0316265	Intron (ENSMUST00000233331.1/70988, intron 2 of 4)	Gm29669
chr1	32639020	32639785	766	*	5.07988	4.5727	5.4544	-0.881702	0.0359229	Intron (ENSMUST00000027226.11/170771, intron 7 of 8)	Semp2l1
chr1	32689489	32689810	322	*	4.45458	3.83968	4.88435	-1.04467	0.01995	Distal Intergenic	Semp2l1
chr1	32701075	32701594	520	*	4.84788	4.12706	5.32633	-1.19926	0.0120504	Distal Intergenic	Semp2l1
chr1	32902435	32902971	537	*	4.35687	3.14202	5.00688	-1.86486	0.00238186	Distal Intergenic	Semp2l1
chr1	33645717	33646051	335	*	4.67508	3.9388	5.16021	-1.22141	0.00836805	Intron (ENSMUST00000027312.10/19076, intron 5 of 13)	Prim2
chr1	33701158	33701574	417	*	4.44249	3.79618	4.88725	-1.09107	0.0259217	Distal Intergenic	Rab23
chr1	33776104	33776994	891	*	5.87088	5.41083	6.21915	-0.808326	0.00986303	3' UTR	Zfp451
chr1	33946762	33947479	718	*	6.56275	6.22157	6.83848	-0.61691	0.0440024	Intron (ENSMUST00000183034.4/13518, intron 2 of 102)	Dst
chr1	34016833	34017182	350	*	5.10289	4.61943	5.46437	-0.844935	0.0292823	Intron (ENSMUST00000183034.4/13518, intron 4 of 102)	Dst
chr1	34143138	34143469	332	*	4.89695	4.35134	5.29189	-0.940556	0.0283773	Intron (ENSMUST00000183034.4/13518, intron 9 of 102)	Dst
chr1	35243353	35243679	327	*	3.54929	2.47207	4.15909	-1.68702	0.0180379	Distal Intergenic	Plekhb2
chr1	35802792	35803203	412	*	4.44412	3.31767	5.06888	-1.75121	0.000116911	Distal Intergenic	Hs6st1
chr1	36441106	36441518	413	*	5.91131	5.35794	6.31029	-0.952352	0.00300757	Promoter (<=1kb)	Lman2l
chr1	36764288	36764614	327	*	4.02687	2.99466	4.62242	-1.62776	0.0164742	Promoter (2-3kb)	Zap70
chr1	37350818	37351396	579	*	6.84869	6.56478	7.08581	-0.521037	0.0435946	Intron (ENSMUST00000027287.10/269180, intron 1 of 25)	Inpp4a
chr1	37663478	37663914	437	*	4.9988	4.47115	5.3843	-0.913153	0.0344031	Intron (ENSMUST00000162875.7/72097, intron 1 of 9)	Cracdl
chr1	37678053	37678854	802	*	6.74508	6.34529	7.05778	-0.71249	0.031058	Intron (ENSMUST00000162875.7/72097, intron 1 of 9)	Cracdl
chr1	37725806	37726326	521	*	6.1142	5.57462	6.506	-0.931383	0.00317696	Distal Intergenic	Cracdl
chr1	37881874	37882089	216	*	3.38793	2.42107	3.96168	-1.5406	0.0310156	Promoter (<=1kb)	Mitd1
chr1	37918134	37918469	336	*	4.06076	2.93854	4.68426	-1.74573	0.000498861	Promoter (1-2kb)	Lyg2
chr1	38247514	38248391	878	*	4.76841	4.25755	5.14491	-0.887363	0.042411	Intron (ENSMUST00000095027.8/16764, intron 10 of 21)	Aff3
chr1	38288774	38289154	381	*	4.8917	4.2264	5.34529	-1.11889	0.00519335	Intron (ENSMUST00000095027.8/16764, intron 8 of 21)	Aff3
chr1	38324245	38324555	311	*	4.11417	3.39215	4.59314	-1.20099	0.0339678	Intron (ENSMUST00000095027.8/16764, intron 7 of 21)	Aff3
chr1	38478271	38478662	392	*	4.39995	3.30114	5.0164	-1.71526	0.000317572	Intron (ENSMUST00000095027.8/16764, intron 4 of 21)	Aff3
chr1	38496943	38497394	452	*	4.32727	3.69172	4.76695	-1.07523	0.0441674	Intron (ENSMUST00000095027.8/16764, intron 4 of 21)	Aff3
chr1	38601929	38602356	428	*	4.47217	3.91985	4.87061	-0.950764	0.0313193	Intron (ENSMUST00000095027.8/16764, intron 1 of 21)	Aff3
chr1	38730044	38730841	798	*	5.69386	5.23935	6.03896	-0.799605	0.038571	Distal Intergenic	Aff3
chr1	38848745	38849322	578	*	4.8729	4.26437	5.29958	-1.03521	0.0122101	Distal Intergenic	Lonrf2
chr1	38929224	38929937	714	*	5.26595	4.74218	5.64938	-0.907204	0.0161455	Distal Intergenic	Nms
chr1	39063478	39064447	970	*	5.90321	5.36289	6.29539	-0.932501	0.00636061	Distal Intergenic	Pdcl3
chr1	39084102	39084735	634	*	4.99694	4.44227	5.3966	-0.954329	0.0226481	Distal Intergenic	Pdcl3
chr1	39312545	39312879	335	*	4.34393	3.65778	4.80702	-1.14923	0.0147864	Intron (ENSMUST00000056815.8/18143, intron 6 of 20)	Npas2
chr1	39663009	39663612	604	*	4.86686	4.17422	5.33287	-1.15865	0.0124534	Distal Intergenic	Creg2
chr1	40235448	40236331	884	*	6.02489	5.57302	6.36847	-0.795448	0.00573764	Intron (ENSMUST00000027241.10/16177, intron 1 of 10)	Il1r1
chr1	40628310	40628878	569	*	5.27449	4.57856	5.74197	-1.16341	0.00903701	Intron (ENSMUST00000027233.8/110895, intron 11 of 11)	Slc9a4
chr1	40820720	40821275	556	*	4.94096	4.37525	5.34627	-0.97102	0.0256274	Intron (ENSMUST00000114765.3/381339, intron 3 of 4)	Tmem182
chr1	40945581	40945944	364	*	3.93825	3.20106	4.42377	-1.22271	0.0481909	Distal Intergenic	Tmem182
chr1	42006195	42006600	406	*	4.29023	3.24256	4.89074	-1.64818	0.00113251	Distal Intergenic	Pantr1
chr1	43137286	43137882	597	*	6.26574	5.81444	6.609	-0.794557	0.0209419	Intron (ENSMUST00000008280.13/14200, intron 3 of 5)	Fhl2
chr1	43178318	43179518	1201	*	6.04418	5.31258	6.52729	-1.21471	2.66228e-05	Intron (ENSMUST00000185893.1/14200, intron 1 of 5)	Fhl2
chr1	43347220	43347533	314	*	3.73896	2.81493	4.29769	-1.48275	0.0195274	Distal Intergenic	Nck2
chr1	43637918	43638299	382	*	4.21728	3.46212	4.71043	-1.24831	0.0216387	Distal Intergenic	Ecrg4
chr1	51590808	51591445	638	*	5.28468	4.67581	5.71152	-1.03571	0.00968464	Intron (ENSMUST00000189410.1/100045066, intron 1 of 3)	Gm17767
chr1	52280110	52280773	664	*	5.52967	5.04943	5.88936	-0.83993	0.0126839	Distal Intergenic	Gls
chr1	52465297	52465789	493	*	5.14988	4.66096	5.51439	-0.853427	0.0399115	Promoter (1-2kb)	Nab1
chr1	53952427	53952854	428	*	4.83446	4.20593	5.27079	-1.06486	0.0148369	Intron (ENSMUST00000120904.7/329152, intron 2 of 28)	Hecw2
chr1	53970307	53970706	400	*	4.27628	3.60388	4.73312	-1.12924	0.0426649	Intron (ENSMUST00000120904.7/329152, intron 2 of 28)	Hecw2
chr1	54133890	54134159	270	*	3.84915	2.9102	4.41317	-1.50297	0.0162974	Intron (ENSMUST00000120904.7/329152, intron 1 of 28)	Hecw2
chr1	54596006	54596595	590	*	5.42549	4.83472	5.84343	-1.00871	0.00965944	Distal Intergenic	Pgap1
chr1	56839374	56839850	477	*	4.93073	4.12177	5.44595	-1.32418	0.00162317	Intron (ENSMUST00000042857.13/212712, intron 8 of 9)	Satb2
chr1	57224398	57225116	719	*	5.63356	5.20792	5.96181	-0.753889	0.0262886	Distal Intergenic	BC055402
chr1	57789852	57790333	482	*	4.94221	4.4827	5.29018	-0.807489	0.0489498	Intron (ENSMUST00000172287.7/67198, intron 1 of 6)	Spats2l
chr1	59847976	59848708	733	*	4.92166	4.37032	5.31958	-0.94926	0.0150114	Promoter (1-2kb)	Bmpr2
chr1	59987467	59988035	569	*	5.43522	4.98445	5.77816	-0.793714	0.0222245	Intron (ENSMUST00000185891.1/ENSMUST00000185891.1, intron 1 of 2)	Fam117b
chr1	60381996	60382258	263	*	3.8035	3.05828	4.29245	-1.23417	0.0356343	Intron (ENSMUST00000060608.12/77951, intron 10 of 12)	Abi2
chr1	60645151	60645512	362	*	4.20257	2.95618	4.86113	-1.90495	0.00102153	Distal Intergenic	Cd28
chr1	60898151	60898442	292	*	4.18336	2.98228	4.82957	-1.84728	0.000852938	Intron (ENSMUST00000124816.1/12477, intron 2 of 3)	Ctla4
chr1	62687446	62688106	661	*	5.83778	5.49545	6.11426	-0.618812	0.04632	Distal Intergenic	Nrp2
chr1	63213983	63214636	654	*	4.99527	4.49467	5.36621	-0.871534	0.024145	Promoter (<=1kb)	Gpr1
chr1	63574060	63574501	442	*	4.24652	3.62926	4.67743	-1.04817	0.0370466	Intron (ENSMUST00000087374.9/23792, intron 24 of 25)	Adam23
chr1	63640030	63640296	267	*	4.02597	2.90509	4.64908	-1.74399	0.00210249	Intron (ENSMUST00000090313.4/241073, intron 13 of 14)	Gm39653
chr1	65333937	65334429	493	*	4.99472	4.48954	5.36814	-0.878601	0.0283773	Intron (ENSMUST00000140190.7/213527, intron 2 of 5)	Pth2r
chr1	66431603	66431950	348	*	4.16261	3.44796	4.63837	-1.19041	0.031408	Promoter (1-2kb)	Map2
chr1	66552378	66553020	643	*	5.7521	5.15439	6.17347	-1.01908	0.00141422	Intron (ENSMUST00000061620.16/329178, intron 21 of 64)	Unc80
chr1	68142471	68142771	301	*	3.77987	2.88785	4.32696	-1.43911	0.0280142	Intron (ENSMUST00000119142.7/13869, intron 20 of 27)	Erbb4
chr1	69124015	69124790	776	*	5.10147	4.29406	5.61607	-1.32201	0.000324422	Distal Intergenic	Erbb4
chr1	69440937	69441436	500	*	5.37798	4.76818	5.80528	-1.0371	0.0114466	Exon (ENSMUST00000189646.1/ENSMUST00000189646.1, exon 1 of 1)	Ikzf2
chr1	70012840	70013424	585	*	4.99247	4.31996	5.44937	-1.12941	0.00863879	Intron (ENSMUST00000187159.6/66722, intron 11 of 12)	Spag16
chr1	71742357	71742655	299	*	3.99569	3.10862	4.54096	-1.43234	0.0148457	Distal Intergenic	Apol7d
chr1	71891397	71891850	454	*	4.3259	3.68389	4.76864	-1.08475	0.0484439	Promoter (2-3kb)	Gm8883
chr1	72091408	72091715	308	*	3.76854	2.88069	4.3141	-1.43341	0.0311114	Distal Intergenic	4933417E11Rik
chr1	72165714	72166414	701	*	5.34434	4.84811	5.71287	-0.864762	0.0369573	Intron (ENSMUST00000048860.8/381269, intron 2 of 4)	Mreg
chr1	72295390	72296153	764	*	5.48412	4.97846	5.85781	-0.879347	0.0166361	Intron (ENSMUST00000027380.11/271711, intron 1 of 2)	Tmem169
chr1	72596591	72596877	287	*	4.57972	3.89328	5.04294	-1.14966	0.0226385	Intron (ENSMUST00000156797.7/54380, intron 6 of 7)	Smarcal1
chr1	72746382	72746860	479	*	5.2599	4.655	5.68481	-1.02981	0.012331	Distal Intergenic	Rpl37a
chr1	73903109	73903347	239	*	4.61384	4.0057	5.04033	-1.03463	0.0180065	Distal Intergenic	Tns1
chr1	74141900	74142376	477	*	4.62593	3.37311	5.28619	-1.91308	0.000494547	Intron (ENSMUST00000080167.10/435626, intron 10 of 11)	Cxcr2
chr1	74207886	74208318	433	*	5.65384	5.19462	6.00163	-0.807013	0.0154007	Promoter (1-2kb)	Mir1928
chr1	74704052	74704517	466	*	4.96258	4.40324	5.36463	-0.961387	0.0240971	Distal Intergenic	Ttll4
chr1	74763151	74763426	276	*	4.18494	3.50033	4.64733	-1.147	0.0454797	Distal Intergenic	Wnt6
chr1	74854453	74855114	662	*	7.2384	6.97012	7.46453	-0.494409	0.044333	Promoter (<=1kb)	Cdk5r2
chr1	74858168	74858780	613	*	6.70788	6.39321	6.96605	-0.572848	0.0442422	Intron (ENSMUST00000159627.1/102634844, intron 2 of 3)	Cdk5r2
chr1	75289348	75289765	418	*	4.82933	4.31132	5.2097	-0.89838	0.0392853	Distal Intergenic	Resp18
chr1	76070687	76071404	718	*	6.09888	5.55573	6.49255	-0.936812	0.00240872	Distal Intergenic	Gm17751
chr1	76420609	76420940	332	*	3.68256	2.69408	4.26367	-1.56959	0.0156063	Exon (ENSMUST00000185857.1/ENSMUST00000185857.1, exon 1 of 2)	Gm17751
chr1	76427470	76427938	469	*	5.02882	4.36465	5.48189	-1.11724	0.00824546	Intron (ENSMUST00000185857.1/ENSMUST00000185857.1, intron 1 of 1)	Gm17751
chr1	76872858	76873829	972	*	6.03667	5.55273	6.39841	-0.845686	0.0142045	Distal Intergenic	Mir6343
chr1	77027772	77028118	347	*	4.44329	3.85408	4.86044	-1.00637	0.0265476	Exon (ENSMUST00000191156.1/ENSMUST00000191156.1, exon 1 of 2)	Epha4
chr1	77346455	77346901	447	*	4.85905	4.168	5.32435	-1.15635	0.00461424	Distal Intergenic	Epha4
chr1	77485038	77485430	393	*	4.92968	4.36399	5.33499	-0.971004	0.0142254	Intron (ENSMUST00000027451.12/13838, intron 3 of 17)	Mir6352
chr1	78228766	78229146	381	*	4.28438	3.62985	4.73298	-1.10313	0.0245968	Distal Intergenic	Pax3
chr1	79697372	79697902	531	*	5.42404	4.89257	5.81156	-0.918989	0.00810235	Distal Intergenic	Ap1s3
chr1	79902857	79903259	403	*	4.44182	3.58536	4.97557	-1.39021	0.00324725	Distal Intergenic	Serpine2
chr1	80073847	80074297	451	*	4.62605	4.01184	5.05549	-1.04365	0.0160161	Distal Intergenic	Fam124b
chr1	82536466	82536899	434	*	4.09378	3.14525	4.66117	-1.51592	0.00547862	Intron (ENSMUST00000087050.6/12829, intron 7 of 47)	Col4a4
chr1	82794027	82794398	372	*	4.84731	4.36293	5.2093	-0.846374	0.0452028	Distal Intergenic	Tm4sf20
chr1	85857408	85857716	309	*	4.60542	4.00974	5.02578	-1.01604	0.0194954	Distal Intergenic	Itm2c
chr1	85999575	86000633	1059	*	5.2561	4.47573	5.75974	-1.28401	0.00124691	Distal Intergenic	Spata3
chr1	87733109	87733687	579	*	5.49779	4.99039	5.87242	-0.882035	0.0310594	Distal Intergenic	Atg16l1
chr1	87786167	87786791	625	*	5.50272	4.92763	5.91279	-0.985165	0.00403722	Promoter (1-2kb)	Scarna6
chr1	87798029	87798690	662	*	5.56211	5.09174	5.91626	-0.82452	0.0370133	Distal Intergenic	Sag
chr1	88320692	88321310	619	*	4.82374	4.01448	5.33907	-1.32459	0.00114952	Promoter (1-2kb)	Trpm8
chr1	88916397	88916817	421	*	4.15613	3.30369	4.68835	-1.38467	0.018445	Distal Intergenic	1700067G17Rik
chr1	88929510	88929989	480	*	4.1142	3.05333	4.7189	-1.66557	0.000909903	Distal Intergenic	1700067G17Rik
chr1	88996017	88996354	338	*	3.87902	3.18207	4.34696	-1.16489	0.0369893	Distal Intergenic	1700067G17Rik
chr1	89035056	89035504	449	*	4.38558	3.73011	4.83461	-1.10451	0.0233079	Distal Intergenic	1700067G17Rik
chr1	89049866	89050163	298	*	3.96707	3.11469	4.49927	-1.38459	0.0238784	Distal Intergenic	Sh3bp4
chr1	89171194	89171736	543	*	4.95318	4.43799	5.33202	-0.894039	0.0407346	Distal Intergenic	Sh3bp4
chr1	89302323	89303130	808	*	6.05338	5.44	6.48242	-1.04242	0.00044409	Exon (ENSMUST00000190308.1/ENSMUST00000190308.1, exon 3 of 3)	C030007H22Rik
chr1	89416940	89417393	454	*	5.28694	4.34987	5.85029	-1.50042	0.000149217	Distal Intergenic	C030007H22Rik
chr1	89550198	89550569	372	*	4.79751	4.2652	5.18548	-0.920276	0.0374939	Intron (ENSMUST00000027521.14/347722, intron 1 of 17)	Agap1
chr1	89878458	89879040	583	*	4.83137	3.99319	5.35809	-1.3649	0.00853879	Intron (ENSMUST00000027521.14/347722, intron 16 of 17)	Gbx2
chr1	90054812	90055420	609	*	6.01832	5.58256	6.35255	-0.769989	0.0244676	Promoter (<=1kb)	Iqca
chr1	90284265	90284789	525	*	5.10565	4.63044	5.46252	-0.832079	0.0448004	Distal Intergenic	Ackr3
chr1	90356281	90357113	833	*	5.71555	5.29739	6.03934	-0.741953	0.0216001	Distal Intergenic	Ackr3
chr1	90461771	90462167	397	*	4.6671	4.0856	5.08039	-0.994789	0.0418939	Distal Intergenic	Cops8
chr1	90486280	90486959	680	*	5.38451	4.76278	5.81759	-1.05481	0.00835387	Distal Intergenic	Cops8
chr1	90657697	90657992	296	*	4.59548	4.00276	5.01438	-1.01162	0.0258759	Distal Intergenic	Cops8
chr1	90733961	90734612	652	*	5.134	4.68434	5.47631	-0.791969	0.0354269	Distal Intergenic	Col6a3
chr1	90838166	90838763	598	*	5.94242	5.42099	6.32461	-0.903625	0.00277309	Exon (ENSMUST00000193688.1/ENSMUST00000193688.1, exon 1 of 1)	Col6a3
chr1	90980469	90981229	761	*	4.8767	4.33268	5.27083	-0.938152	0.0401512	Distal Intergenic	Rab17
chr1	91088086	91088542	457	*	4.78259	4.2415	5.17519	-0.933684	0.0476382	Intron (ENSMUST00000189505.6/16978, intron 7 of 12)	Lrrfip1
chr1	91199791	91200207	417	*	5.51546	5.10996	5.83163	-0.721669	0.0468208	Intron (ENSMUST00000165855.7/51801, intron 2 of 2)	Ramp1
chr1	91622943	91623302	360	*	3.66442	2.52921	4.29177	-1.76256	0.00620494	Intron (ENSMUST00000188800.1/ENSMUST00000188800.1, intron 2 of 2)	Asb1
chr1	91801527	91802145	619	*	4.79713	4.28587	5.17385	-0.887984	0.0470014	Promoter (<=1kb)	Twist2
chr1	91839505	91840341	837	*	5.24589	4.49659	5.73657	-1.23999	0.000455961	Intron (ENSMUST00000007949.3/13345, intron 1 of 1)	Twist2
chr1	91873564	91873840	277	*	3.81107	2.73813	4.41955	-1.68142	0.00881522	Distal Intergenic	Hdac4
chr1	92143328	92143794	467	*	5.20558	4.38737	5.72447	-1.33711	0.000469032	Intron (ENSMUST00000097644.8/208727, intron 2 of 26)	Hdac4
chr1	92170497	92171081	585	*	5.85815	5.4299	6.18795	-0.758052	0.0377804	Intron (ENSMUST00000097644.8/208727, intron 1 of 26)	Hdac4
chr1	92393214	92393577	364	*	4.21834	3.46525	4.71063	-1.24538	0.0123193	Distal Intergenic	Ndufa10
chr1	92519093	92519398	306	*	4.29874	3.50806	4.80659	-1.29853	0.0115266	Promoter (<=1kb)	Olfr1414
chr1	92781845	92782245	401	*	4.56849	3.71253	5.10206	-1.38952	0.00163109	Distal Intergenic	Gpc1
chr1	92879322	92879641	320	*	4.29726	3.61804	4.7572	-1.13916	0.0405463	Exon (ENSMUST00000112998.1/241158, exon 12 of 18)	Ankmy1
chr1	93216822	93217210	389	*	4.68363	4.11275	5.09157	-0.978821	0.0389384	Exon (ENSMUST00000138595.2/381284, exon 27 of 32)	Sned1
chr1	94263174	94263749	576	*	4.70875	4.13943	5.11591	-0.97648	0.0184314	Distal Intergenic	Pdcd1
chr1	95223177	95223827	651	*	5.43762	4.93541	5.80943	-0.87402	0.0399838	Distal Intergenic	Fam174a
chr1	97827578	97828418	841	*	6.24271	5.74523	6.61193	-0.866697	0.00510854	Promoter (1-2kb)	Pam
chr1	100681985	100682271	287	*	4.07153	3.39315	4.53111	-1.13796	0.0375797	Distal Intergenic	Cntnap5b
chr1	101430964	101431547	584	*	4.42916	3.6786	4.92037	-1.24177	0.0139816	Distal Intergenic	Gm20268
chr1	105580837	105581298	462	*	4.66775	4.01225	5.11681	-1.10456	0.0083166	Intron (ENSMUST00000070699.14/27392, intron 19 of 28)	Pign
chr1	105944940	105945514	575	*	5.09237	4.5115	5.50536	-0.993861	0.0209682	Distal Intergenic	Gm7160
chr1	106352867	106353598	732	*	5.53122	4.84276	5.99535	-1.15259	0.00196746	Intron (ENSMUST00000061047.6/98432, intron 10 of 16)	Phlpp1
chr1	110605807	110606049	243	*	3.56162	2.72161	4.08905	-1.36744	0.0359087	Distal Intergenic	Cdh19
chr1	118552102	118552476	375	*	5.21089	4.74277	5.56376	-0.820991	0.0491481	3' UTR	Clasp1
chr1	118802303	118802720	418	*	4.61683	3.93546	5.07776	-1.1423	0.0203428	Distal Intergenic	Mir6346
chr1	118907412	118907986	575	*	5.10433	4.57786	5.4892	-0.911342	0.0274982	Intron (ENSMUST00000062483.14/14633, intron 2 of 13)	Mir6346
chr1	118996954	118997577	624	*	4.96101	4.50415	5.30747	-0.803323	0.0442507	Intron (ENSMUST00000062483.14/14633, intron 2 of 13)	Gli2
chr1	118999051	118999467	417	*	4.36629	3.70013	4.82027	-1.12014	0.0461505	Intron (ENSMUST00000062483.14/14633, intron 2 of 13)	Gli2
chr1	119863767	119864289	523	*	4.36869	3.74047	4.80488	-1.06441	0.0284745	Distal Intergenic	Ptpn4
chr1	120587679	120588190	512	*	4.97995	4.13876	5.50784	-1.36909	0.00101451	Distal Intergenic	En1
chr1	120707443	120707780	338	*	3.91846	2.32525	4.65707	-2.33181	0.000219432	Distal Intergenic	En1
chr1	121047406	121047819	414	*	4.72623	4.17746	5.12283	-0.945365	0.0410204	Distal Intergenic	Celrr
chr1	121254178	121254488	311	*	4.45196	3.81721	4.89127	-1.07406	0.0206503	Distal Intergenic	Insig2
chr1	121296888	121297211	324	*	4.62634	4.02763	5.0482	-1.02057	0.0385938	Distal Intergenic	Insig2
chr1	121540308	121540896	589	*	5.0826	4.54661	5.47252	-0.925918	0.0252357	Distal Intergenic	Htr5b
chr1	123156957	123157166	210	*	3.65364	2.51159	4.28301	-1.77142	0.0120629	Distal Intergenic	Dpp10
chr1	124148324	124149023	700	*	5.66493	5.14969	6.0438	-0.894115	0.0419812	Intron (ENSMUST00000239072.1/269109, intron 1 of 25)	Dpp10
chr1	125236815	125237526	712	*	5.10427	4.42768	5.56303	-1.13535	0.00997027	Distal Intergenic	Actr3
chr1	125372894	125373162	269	*	4.29506	3.59362	4.76499	-1.17137	0.0245887	Distal Intergenic	Actr3
chr1	125823526	125824000	475	*	4.75417	4.10678	5.19943	-1.09265	0.0158379	Intron (ENSMUST00000027581.6/71111, intron 1 of 1)	Gpr39
chr1	126674179	126674542	364	*	4.00557	2.88489	4.62862	-1.74373	0.00198159	Intron (ENSMUST00000094609.9/210356, intron 2 of 12)	Nckap5
chr1	126688687	126689089	403	*	4.8988	4.02184	5.4403	-1.41846	0.00150279	Intron (ENSMUST00000094609.9/210356, intron 2 of 12)	Nckap5
chr1	127716331	127716989	659	*	5.71003	5.22947	6.06989	-0.840423	0.0352738	Distal Intergenic	Acmsd
chr1	127795192	127795665	474	*	5.21961	4.74925	5.57374	-0.824496	0.0303961	Promoter (<=1kb)	Ccnt2
chr1	127975598	127976275	678	*	5.7094	5.18921	6.09093	-0.901716	0.0474318	Promoter (2-3kb)	Zranb3
chr1	128077826	128078159	334	*	4.56266	3.60322	5.13384	-1.53063	0.00152753	Intron (ENSMUST00000086614.11/226409, intron 2 of 20)	Zranb3
chr1	128440886	128441500	615	*	5.59706	5.14333	5.94172	-0.798383	0.0384727	Distal Intergenic	Dars
chr1	128496287	128496522	236	*	3.53125	2.50425	4.1251	-1.62085	0.032798	Distal Intergenic	Dars
chr1	129169760	129170440	681	*	5.33772	4.50272	5.8632	-1.36047	0.000145542	Distal Intergenic	Thsd7b
chr1	130082698	130082984	287	*	4.09488	2.94957	4.7252	-1.77563	0.000471229	Intron (ENSMUST00000073527.12/210417, intron 15 of 27)	Thsd7b
chr1	130085874	130086330	457	*	4.77063	4.16292	5.19691	-1.034	0.0398925	Intron (ENSMUST00000073527.12/210417, intron 15 of 27)	Thsd7b
chr1	130576368	130576783	416	*	5.03479	4.40937	5.46964	-1.06027	0.0172779	3' UTR	Zp3r
chr1	130740647	130741512	866	*	6.23318	5.78905	6.57229	-0.783241	0.0250695	Promoter (<=1kb)	AA986860
chr1	131195921	131196445	525	*	5.36689	4.82968	5.75744	-0.927759	0.00605449	Intron (ENSMUST00000068564.14/54354, intron 1 of 4)	Rassf5
chr1	131586841	131587451	611	*	5.76037	5.29186	6.11345	-0.821589	0.0107113	Distal Intergenic	Avpr1b
chr1	131737063	131737779	717	*	5.61796	5.00423	6.04717	-1.04294	0.0227358	Distal Intergenic	Slc26a9
chr1	131820340	131821304	965	*	5.71712	5.32104	6.02755	-0.706502	0.0442345	3' UTR	Slc41a1
chr1	132012869	132013233	365	*	4.66308	3.58292	5.2738	-1.69087	5.53383e-05	5' UTR	Elk4
chr1	132043487	132044210	724	*	6.14022	5.55621	6.55479	-0.998576	0.00609745	Promoter (1-2kb)	Mfsd4a
chr1	132130916	132131399	484	*	4.34795	3.68472	4.80058	-1.11586	0.0227498	Intron (ENSMUST00000027697.11/18557, intron 1 of 15)	Cdk18
chr1	132390288	132390522	235	*	5.96784	5.61638	6.25023	-0.633851	0.0326911	Promoter (<=1kb)	Tmcc2
chr1	132565715	132566187	473	*	5.50742	5.05285	5.85256	-0.799706	0.0378587	3' UTR	Nfasc
chr1	132591298	132592094	797	*	6.24871	5.85821	6.55571	-0.697498	0.0152276	Intron (ENSMUST00000094569.10/269116, intron 24 of 29)	Nfasc
chr1	132659612	132660096	485	*	5.98608	5.3618	6.42038	-1.05859	0.00167899	Intron (ENSMUST00000094569.10/269116, intron 2 of 29)	Nfasc
chr1	132732317	132732698	382	*	5.28812	4.78126	5.66245	-0.88119	0.0238107	Promoter (2-3kb)	Gm10538
chr1	132758503	132759758	1256	*	7.0726	6.71375	7.35974	-0.645989	0.0215774	Distal Intergenic	Nfasc
chr1	132765879	132766486	608	*	5.51516	4.97482	5.90736	-0.932531	0.00611302	Distal Intergenic	Nfasc
chr1	132892107	132892423	317	*	4.73645	3.95475	5.24063	-1.28588	0.00379106	Intron (ENSMUST00000027706.3/16980, intron 1 of 1)	Lrrn2
chr1	132893346	132893589	244	*	4.56377	4.00091	4.96763	-0.966718	0.0477632	Intron (ENSMUST00000027706.3/16980, intron 1 of 1)	Lrrn2
chr1	132915855	132916661	807	*	6.60773	6.21734	6.91467	-0.697324	0.0473616	Intron (ENSMUST00000027706.3/16980, intron 1 of 1)	Lrrn2
chr1	133209846	133210574	729	*	6.14515	5.73164	6.46616	-0.734515	0.00664949	Intron (ENSMUST00000212252.1/240753, intron 3 of 9)	Plekha6
chr1	133311865	133312432	568	*	5.40345	4.78335	5.83574	-1.05239	0.00173745	Promoter (1-2kb)	Golt1a
chr1	133387798	133388275	478	*	4.76214	4.04035	5.24101	-1.20066	0.0187774	Promoter (1-2kb)	Sox13
chr1	133712322	133713068	747	*	5.01073	4.44634	5.41537	-0.969032	0.0366586	Intron (ENSMUST00000143567.7/381290, intron 20 of 20)	Atp2b4
chr1	133886563	133887454	892	*	6.16946	5.63679	6.55763	-0.920835	0.0124697	Distal Intergenic	Optc
chr1	133908070	133909252	1183	*	6.69499	6.37843	6.95443	-0.575998	0.0325332	Promoter (<=1kb)	Optc
chr1	134204254	134204620	367	*	5.52396	5.01367	5.90017	-0.886498	0.0186609	Intron (ENSMUST00000169927.1/11539, intron 1 of 2)	Mybph
chr1	134771457	134771784	328	*	4.15803	3.52293	4.5975	-1.07457	0.028118	Intron (ENSMUST00000045665.12/329251, intron 23 of 23)	Ppp1r12b
chr1	134889557	134890016	460	*	4.26084	3.46152	4.77218	-1.31067	0.00682841	Intron (ENSMUST00000045665.12/329251, intron 6 of 23)	Ppp1r12b
chr1	134909437	134909928	492	*	5.92848	5.52293	6.24469	-0.721761	0.0309686	Intron (ENSMUST00000045665.12/329251, intron 1 of 23)	Ppp1r12b
chr1	135019168	135019484	317	*	4.57742	3.942	5.01704	-1.07504	0.0226712	Promoter (1-2kb)	Lgr6
chr1	135906576	135907343	768	*	5.82075	5.34438	6.17826	-0.833883	0.0312811	Intron (ENSMUST00000027667.12/18772, intron 2 of 13)	Pkp1
chr1	136066241	136066717	477	*	5.16793	4.58181	5.58354	-1.00173	0.0305812	Intron (ENSMUST00000160641.7/12292, intron 2 of 43)	Cacna1s
chr1	136241754	136242211	458	*	4.89749	4.19554	5.36765	-1.17211	0.00379556	Distal Intergenic	Inava
chr1	136444170	136444690	521	*	4.05975	3.16529	4.60775	-1.44246	0.0203192	Distal Intergenic	Ddx59
chr1	136527167	136527719	553	*	5.42711	4.9305	5.79585	-0.865348	0.0349701	3' UTR	Kif14
chr1	136971309	136971883	575	*	4.23267	3.21789	4.82253	-1.60464	0.00126459	Distal Intergenic	Nr5a2
chr1	137545703	137546422	720	*	5.36169	4.93329	5.69158	-0.758287	0.0467775	Distal Intergenic	Mir181a-1
chr1	140338490	140339019	530	*	4.92655	4.4864	5.26333	-0.776933	0.0466653	Intron (ENSMUST00000120709.7/240776, intron 1 of 26)	Kcnt2
chr1	140468297	140468715	419	*	4.62674	3.80624	5.14655	-1.34031	0.00375904	Intron (ENSMUST00000120709.7/240776, intron 13 of 26)	Kcnt2
chr1	141968167	141968618	452	*	4.52684	3.81718	5.00041	-1.18323	0.0329106	Distal Intergenic	4930590L20Rik
chr1	143200179	143200721	543	*	5.29088	4.70365	5.70706	-1.00341	0.00381004	Distal Intergenic	Cdc73
chr1	145015654	145015880	227	*	3.96315	3.18259	4.46687	-1.28428	0.0188052	Distal Intergenic	Rgs18
chr1	145707956	145708321	366	*	4.2194	3.45118	4.71801	-1.26683	0.0094046	Distal Intergenic	Brinp3
chr1	150512383	150512781	399	*	4.18675	3.30931	4.72843	-1.41912	0.0139443	Distal Intergenic	Prg4
chr1	151550741	151551442	702	*	5.01836	4.52823	5.38353	-0.855299	0.0439286	Exon (ENSMUST00000191460.1/ENSMUST00000191460.1, exon 1 of 3)	Niban1
chr1	151845964	151846403	440	*	4.43166	3.75382	4.89098	-1.13716	0.0221559	Distal Intergenic	1700025G04Rik
chr1	152830777	152831486	710	*	6.87668	6.46614	7.19591	-0.729775	0.0255939	Intron (ENSMUST00000186568.6/17970, intron 10 of 15)	Smg7
chr1	153225667	153226296	630	*	5.79176	5.2891	6.16382	-0.874718	0.00701466	Promoter (2-3kb)	Lamc1
chr1	153652666	153653596	931	*	6.01717	5.6403	6.3157	-0.675402	0.0458413	Promoter (<=1kb)	Rgs8
chr1	153679149	153679870	722	*	5.97937	5.5721	6.29662	-0.724525	0.0203968	Intron (ENSMUST00000041776.11/67792, intron 5 of 6)	Rgs8
chr1	153854967	153855228	262	*	3.74681	2.99856	4.23704	-1.23848	0.0438875	Intron (ENSMUST00000123490.1/ENSMUST00000123490.1, intron 2 of 2)	Teddm2
chr1	154149845	154150764	920	*	6.6733	6.35649	6.93292	-0.576438	0.0322559	Distal Intergenic	Zfp648
chr1	154156451	154157460	1010	*	6.42386	6.05875	6.71497	-0.656222	0.0361121	Distal Intergenic	Zfp648
chr1	154256643	154257107	465	*	4.84653	3.88186	5.41952	-1.53766	0.000426602	Promoter (<=1kb)	4930452N14Rik
chr1	154258435	154259098	664	*	5.4227	4.89953	5.80582	-0.906295	0.0259806	Promoter (1-2kb)	4930532M18Rik
chr1	154565759	154566428	670	*	5.30702	4.87461	5.63927	-0.764657	0.0293144	Intron (ENSMUST00000187541.6/12290, intron 6 of 46)	Cacna1e
chr1	154791510	154792273	764	*	6.34361	5.9311	6.66401	-0.732911	0.0437982	Intron (ENSMUST00000211821.1/12290, intron 1 of 46)	Cacna1e
chr1	155192931	155193552	622	*	5.73471	5.18421	6.13221	-0.947994	0.00427273	Promoter (1-2kb)	Stx6
chr1	155215049	155215580	532	*	5.98409	5.56962	6.30568	-0.736064	0.0439925	Intron (ENSMUST00000186156.6/207792, intron 9 of 9)	BC034090
chr1	155672891	155673212	322	*	4.1085	3.17127	4.67192	-1.50065	0.0147726	Intron (ENSMUST00000035560.8/72482, intron 6 of 7)	Lhx4
chr1	156057199	156057576	378	*	4.25373	3.54509	4.72685	-1.18176	0.0460318	Intron (ENSMUST00000111757.9/240832, intron 3 of 6)	Tor1aip2
chr1	156801282	156801669	388	*	4.64071	3.95129	5.10527	-1.15398	0.0048613	Distal Intergenic	Ralgps2
chr1	157114485	157114941	457	*	4.82968	4.10351	5.31046	-1.20694	0.00232356	Distal Intergenic	Tex35
chr1	157168932	157169876	945	*	6.00152	5.56585	6.33569	-0.769841	0.0167112	Intron (ENSMUST00000078308.12/226525, intron 9 of 17)	Rasal2
chr1	157182990	157183450	461	*	5.13393	4.5753	5.53561	-0.960305	0.0262737	Promoter (1-2kb)	Rasal2
chr1	157470610	157471306	697	*	5.9174	5.39124	6.30212	-0.910878	0.00708862	Promoter (<=1kb)	Cryzl2
chr1	157578280	157579019	740	*	4.91179	4.34543	5.31744	-0.972016	0.0260997	Distal Intergenic	Sec16b
chr1	157719880	157720124	245	*	4.37396	3.7335	4.81596	-1.08246	0.0499814	Distal Intergenic	Sec16b
chr1	157888384	157889073	690	*	5.76956	5.2029	6.17536	-0.972456	0.00404039	Distal Intergenic	Sec16b
chr1	158192596	158193201	606	*	4.76808	4.24578	5.15074	-0.904964	0.0349431	Distal Intergenic	Brinp2
chr1	158296164	158296799	636	*	5.43211	4.62198	5.94779	-1.32581	0.00010012	Promoter (<=1kb)	Brinp2
chr1	158513436	158514121	686	*	6.07789	5.50412	6.4873	-0.983176	0.00301612	Intron (ENSMUST00000193042.5/11899, intron 7 of 22)	Astn1
chr1	158545100	158545439	340	*	4.49145	3.75562	4.97639	-1.22077	0.0124638	Intron (ENSMUST00000193042.5/11899, intron 8 of 22)	Astn1
chr1	158581625	158582178	554	*	5.11449	4.52238	5.53309	-1.01071	0.0104488	Intron (ENSMUST00000193042.5/11899, intron 11 of 22)	Astn1
chr1	159163079	159163529	451	*	4.17728	3.47334	4.64832	-1.17498	0.0244676	Intron (ENSMUST00000195279.1/ENSMUST00000195279.1, intron 3 of 4)	Cop1
chr1	159580517	159580867	351	*	4.62253	3.79547	5.14491	-1.34944	0.00791628	Intron (ENSMUST00000192069.5/21960, intron 1 of 22)	Tnr
chr1	159614704	159615726	1023	*	6.35919	5.9447	6.68079	-0.736085	0.0266595	Exon (ENSMUST00000097514.7/ENSMUST00000097514.7, exon 1 of 2)	Tnr
chr1	159670544	159671296	753	*	6.37886	6.051	6.64584	-0.594834	0.0312569	Intron (ENSMUST00000192069.5/21960, intron 1 of 22)	Tnr
chr1	159739421	159739810	390	*	5.29388	4.66143	5.73208	-1.07065	0.00480103	Promoter (1-2kb)	Tnr
chr1	160149286	160150055	770	*	5.93368	5.47514	6.28109	-0.805953	0.0173777	Promoter (1-2kb)	Tnn
chr1	160176826	160177267	442	*	4.09544	3.49899	4.51619	-1.01721	0.0490798	Distal Intergenic	Mrps14
chr1	160286586	160287502	917	*	6.04761	5.66857	6.3475	-0.678926	0.0281182	Promoter (<=1kb)	Rabgap1l
chr1	162142258	162142648	391	*	4.64909	3.87124	5.1517	-1.28046	0.00233426	Intron (ENSMUST00000159763.7/103967, intron 3 of 8)	Dnm3
chr1	162305404	162305683	280	*	4.44783	3.89481	4.84663	-0.951825	0.035367	Intron (ENSMUST00000086074.11/103967, intron 10 of 20)	Dnm3
chr1	162353907	162354168	262	*	4.08189	3.43235	4.52816	-1.09581	0.0455952	Intron (ENSMUST00000086074.11/103967, intron 3 of 20)	Dnm3
chr1	162819252	162819803	552	*	5.20829	4.34033	5.74641	-1.40608	0.0002113	Distal Intergenic	Fmo4
chr1	163126118	163126615	498	*	5.26699	4.7727	5.63446	-0.861762	0.024396	Distal Intergenic	Mroh9
chr1	164231902	164232564	663	*	4.78332	4.12494	5.23371	-1.10878	0.0164241	Distal Intergenic	Slc19a2
chr1	164395094	164395859	766	*	6.24179	5.84206	6.55446	-0.712403	0.0152742	Intron (ENSMUST00000193808.5/171567, intron 13 of 15)	Nme7
chr1	164605835	164606797	963	*	5.60026	5.14367	5.94656	-0.802888	0.0203334	Distal Intergenic	Gm26685
chr1	164681584	164681991	408	*	5.27925	4.8007	5.63799	-0.837286	0.0317441	Exon (ENSMUST00000194720.1/ENSMUST00000194720.1, exon 1 of 3)	Dpt
chr1	164689138	164689830	693	*	6.16517	5.60528	6.56751	-0.962235	0.00474554	Intron (ENSMUST00000194720.1/ENSMUST00000194720.1, intron 1 of 2)	Dpt
chr1	164721967	164722481	515	*	5.31624	4.78744	5.70235	-0.914909	0.0122478	Distal Intergenic	Dpt
chr1	164988027	164988563	537	*	5.49993	5.12071	5.79994	-0.679228	0.0467694	Distal Intergenic	Xcl1
chr1	165288143	165288553	411	*	4.71575	3.99702	5.19329	-1.19626	0.00876535	Distal Intergenic	Gpr161
chr1	165301498	165301984	487	*	5.23927	4.63461	5.66405	-1.02945	0.0115232	Promoter (<=1kb)	Gpr161
chr1	165304411	165304716	306	*	4.93105	4.32269	5.35765	-1.03496	0.00852864	Promoter (1-2kb)	Gpr161
chr1	165556802	165557049	248	*	4.13688	3.52407	4.56565	-1.04158	0.0488182	3' UTR	Adcy10
chr1	167380942	167381381	440	*	4.20366	3.54122	4.65593	-1.11471	0.0406752	Intron (ENSMUST00000028005.2/66447, intron 1 of 5)	Mgst3
chr1	167608119	167608796	678	*	5.46643	4.97732	5.83105	-0.853732	0.00847991	Intron (ENSMUST00000015987.9/20183, intron 1 of 9)	Rxrg
chr1	168408822	168409073	252	*	4.06811	3.22047	4.59849	-1.37802	0.00890148	Intron (ENSMUST00000188912.6/18514, intron 2 of 7)	Pbx1
chr1	168418892	168419406	515	*	5.78413	5.43248	6.06664	-0.634154	0.0491072	Intron (ENSMUST00000188912.6/18514, intron 2 of 7)	Pbx1
chr1	169346820	169347399	580	*	5.08199	4.53829	5.47595	-0.937668	0.0426649	Exon (ENSMUST00000192576.1/ENSMUST00000192576.1, exon 2 of 3)	Nuf2
chr1	169519247	169520071	825	*	5.99305	5.45378	6.38469	-0.930903	0.0028909	Promoter (2-3kb)	Nuf2
chr1	170186428	170187051	624	*	5.35722	4.80842	5.75384	-0.945423	0.0232703	Distal Intergenic	Uap1
chr1	170367241	170367612	372	*	4.77612	3.93042	5.30576	-1.37533	0.00266406	Intron (ENSMUST00000160456.7/70729, intron 4 of 9)	Nos1ap
chr1	170440364	170440854	491	*	5.13439	4.20627	5.69458	-1.48831	0.000121841	Intron (ENSMUST00000160456.7/70729, intron 2 of 9)	Nos1ap
chr1	170548252	170548763	512	*	5.64813	5.18553	5.99786	-0.812336	0.035355	Intron (ENSMUST00000160456.7/70729, intron 1 of 9)	Nos1ap
chr1	170651073	170651373	301	*	5.00941	4.41299	5.43014	-1.01716	0.0272625	Intron (ENSMUST00000046792.8/320078, intron 3 of 7)	Olfml2b
chr1	174482487	174483062	576	*	5.27074	4.77095	5.64122	-0.870266	0.0242458	Distal Intergenic	Fmn2
chr1	174558530	174558851	322	*	4.66258	3.77762	5.20707	-1.42944	0.00298117	Intron (ENSMUST00000030039.12/54418, intron 2 of 17)	Fmn2
chr1	174597997	174598822	826	*	5.93812	5.51	6.26783	-0.75783	0.0281125	Intron (ENSMUST00000030039.12/54418, intron 4 of 17)	Fmn2
chr1	175319210	175319656	447	*	4.63191	4.08408	5.02801	-0.943933	0.0319763	Intron (ENSMUST00000194555.5/24012, intron 2 of 17)	Rgs7
chr1	175355626	175356125	500	*	4.38061	3.67425	4.85272	-1.17847	0.0333113	Intron (ENSMUST00000194555.5/24012, intron 2 of 17)	Rgs7
chr1	175550510	175551079	570	*	5.40016	4.87675	5.78341	-0.906664	0.0284467	Distal Intergenic	Fh1
chr1	176446697	176447080	384	*	4.36462	3.8087	4.76491	-0.956211	0.0452467	Intron (ENSMUST00000194241.1/102640488, intron 3 of 3)	Gm36536
chr1	176851394	176851772	379	*	4.32437	3.50624	4.84322	-1.33698	0.00615444	Intron (ENSMUST00000056773.14/76816, intron 7 of 8)	Sdccag8
chr1	177027742	177028264	523	*	5.12424	4.38566	5.61035	-1.22469	0.000607668	Intron (ENSMUST00000019843.14/23797, intron 12 of 12)	Sdccag8
chr1	177126623	177127075	453	*	5.07138	4.5525	5.45221	-0.899711	0.0227835	Intron (ENSMUST00000019843.14/23797, intron 2 of 12)	Akt3
chr1	177545223	177545866	644	*	5.17672	4.56684	5.60405	-1.03721	0.00952196	Distal Intergenic	2310043L19Rik
chr1	178590439	178591312	874	*	5.2502	4.73655	5.62822	-0.891661	0.0469746	Intron (ENSMUST00000193931.1/269152, intron 2 of 3)	Kif26b
chr1	179326386	179327147	762	*	5.60775	5.15525	5.95169	-0.796442	0.0247227	Intron (ENSMUST00000128302.7/69726, intron 5 of 11)	Smyd3
chr1	179715212	179715636	425	*	3.84853	2.83898	4.43666	-1.59767	0.00755226	Intron (ENSMUST00000131716.3/383592, intron 8 of 22)	Kif28
chr1	179814528	179815109	582	*	5.0825	4.3379	5.57118	-1.23328	0.00236685	Distal Intergenic	Ahctf1
chr1	179854284	179854701	418	*	5.68732	5.02314	6.14039	-1.11725	0.00119631	Distal Intergenic	Ahctf1
chr1	179876423	179876711	289	*	3.96086	3.24539	4.43697	-1.19159	0.0402887	Distal Intergenic	Ahctf1
chr1	180104601	180105101	501	*	4.97035	4.44909	5.35246	-0.903371	0.0136907	Promoter (1-2kb)	Cdc42bpa
chr1	180564929	180565284	356	*	5.7792	5.33855	6.11628	-0.777737	0.0200389	Distal Intergenic	Parp1
chr1	180577608	180578250	643	*	5.97718	5.50551	6.33206	-0.826551	0.0145653	3' UTR	Parp1
chr1	181399282	181399550	269	*	4.32796	3.61074	4.80484	-1.1941	0.011987	Intron (ENSMUST00000161880.7/72978, intron 1 of 5)	Cnih3
chr1	181550041	181550270	230	*	4.18834	3.3442	4.71737	-1.37317	0.00849865	Distal Intergenic	Ccdc121
chr1	181624750	181625331	582	*	4.51434	3.75597	5.00885	-1.25288	0.0123873	Intron (ENSMUST00000208001.1/ENSMUST00000208001.1, intron 16 of 83)	Ccdc121
chr1	182101691	182102139	449	*	4.30075	3.67898	4.73385	-1.05487	0.0265912	Distal Intergenic	Srp9
chr1	182558270	182558593	324	*	4.52061	3.52056	5.10559	-1.58503	0.00184031	Distal Intergenic	Capn8
chr1	182794214	182794918	705	*	5.99651	5.54725	6.33859	-0.791336	0.0117957	Intron (ENSMUST00000155229.6/96935, intron 2 of 3)	Susd4
chr1	182823719	182824348	630	*	5.76151	5.27992	6.12195	-0.842033	0.0341677	Intron (ENSMUST00000155229.6/96935, intron 2 of 3)	Susd4
chr1	183359382	183359991	610	*	4.50486	3.74481	5.00007	-1.25526	0.023188	Intron (ENSMUST00000194543.2/338366, intron 3 of 3)	Mia3
chr1	184951163	184951648	486	*	4.55465	3.92155	4.99317	-1.07162	0.0354191	Intron (ENSMUST00000027929.9/226778, intron 1 of 17)	Mark1
chr1	184978205	184978737	533	*	5.12693	4.67153	5.47255	-0.801019	0.0280341	Intron (ENSMUST00000027929.9/226778, intron 1 of 17)	Mark1
chr1	185177892	185178319	428	*	3.9738	3.19728	4.47586	-1.27858	0.0458236	Distal Intergenic	Rab3gap2
chr1	185482014	185482965	952	*	5.96858	5.55666	6.28864	-0.731974	0.0192429	Distal Intergenic	5033404E19Rik
chr1	185847028	185847570	543	*	4.91085	4.35908	5.309	-0.949926	0.0196742	Distal Intergenic	Lyplal1
chr1	185898413	185898892	480	*	4.73933	4.13411	5.1644	-1.03029	0.0435254	Distal Intergenic	Lyplal1
chr1	186988818	186989264	447	*	4.43388	3.57409	4.96891	-1.39481	0.00507855	Distal Intergenic	D1Pas1
chr1	188457241	188457569	329	*	4.30173	3.62329	4.76134	-1.13805	0.0277698	Intron (ENSMUST00000060479.13/22283, intron 19 of 70)	Ush2a
chr1	188616583	188616922	340	*	3.56264	2.56923	4.1454	-1.57617	0.0185292	Intron (ENSMUST00000060479.13/22283, intron 31 of 70)	Ush2a
chr1	189426271	189426617	347	*	4.50806	3.43849	5.11548	-1.67699	0.000224188	Distal Intergenic	Kcnk2
chr1	189532746	189533567	822	*	5.00183	4.37103	5.43925	-1.06822	0.0170824	Distal Intergenic	Cenpf
chr1	190250425	190250986	562	*	4.5011	3.88203	4.93289	-1.05086	0.024629	Distal Intergenic	Prox1
chr1	190527823	190528197	375	*	3.42081	2.24282	4.06054	-1.81772	0.00823427	Distal Intergenic	Gm29678
chr1	190971803	190972720	918	*	5.4923	5.04484	5.83335	-0.788512	0.0430107	Intron (ENSMUST00000166139.6/226841, intron 2 of 7)	Vash2
chr1	192101415	192101842	428	*	5.02866	4.45252	5.43927	-0.986752	0.0336517	3' UTR	Traf5
chr1	192368251	192368634	384	*	4.79546	3.93421	5.33104	-1.39683	0.000417388	Intron (ENSMUST00000078470.11/16510, intron 7 of 10)	Kcnh1
chr1	193059611	193059945	335	*	3.9662	2.77273	4.61029	-1.83756	0.00179512	Distal Intergenic	Syt14
chr1	193086593	193087504	912	*	6.07022	5.68507	6.37391	-0.688838	0.0296539	Distal Intergenic	Utp25
chr1	193101857	193102350	494	*	4.83868	4.17589	5.29111	-1.11522	0.00634867	Intron (ENSMUST00000194412.1/215193, intron 2 of 3)	Utp25
chr1	193298408	193298671	264	*	4.18879	3.34195	4.71886	-1.37691	0.0149631	Intron (ENSMUST00000194677.5/16780, intron 5 of 26)	Lamb3
chr1	193338167	193338949	783	*	6.23438	5.83486	6.54692	-0.712063	0.0480845	Exon (ENSMUST00000194677.5/16780, exon 23 of 27)	Lamb3
chr1	193586770	193587406	637	*	6.10114	5.7352	6.39278	-0.657581	0.0391506	Distal Intergenic	Mir205
chr1	193940714	193941166	453	*	4.08919	3.14044	4.65665	-1.51621	0.00565821	Distal Intergenic	4930503O07Rik
chr1	193990081	193990631	551	*	4.95502	4.33501	5.38726	-1.05225	0.0111031	Distal Intergenic	4930503O07Rik
chr1	194330527	194330860	334	*	4.49664	3.76353	4.98042	-1.21689	0.0101517	Distal Intergenic	4930503O07Rik
chr1	194563909	194564377	469	*	4.34824	3.45531	4.89567	-1.44037	0.00312466	Distal Intergenic	Plxna2
chr1	194795340	194795636	297	*	4.73822	4.06688	5.19458	-1.1277	0.0202943	Intron (ENSMUST00000027952.11/18845, intron 20 of 31)	Plxna2
chr10	3383285	3383636	352	*	4.28973	3.64861	4.73205	-1.08344	0.0362247	Intron (ENSMUST00000043374.6/76142, intron 1 of 3)	Ppp1r14c
chr10	3928217	3928495	279	*	3.96836	3.12012	4.49897	-1.37885	0.0111192	Intron (ENSMUST00000120274.7/213783, intron 5 of 16)	Plekhg1
chr10	4924318	4924819	502	*	4.92765	4.24314	5.39	-1.14686	0.0105834	Promoter (1-2kb)	Esr1
chr10	5179987	5180600	614	*	5.16691	4.62232	5.56133	-0.939005	0.0205599	Intron (ENSMUST00000215295.1/64009, intron 94 of 145)	Syne1
chr10	5190733	5191141	409	*	5.56338	4.90535	6.01361	-1.10826	0.00281491	Intron (ENSMUST00000215295.1/64009, intron 92 of 145)	Syne1
chr10	5212343	5213004	662	*	5.30968	4.72328	5.72543	-1.00215	0.00489656	Intron (ENSMUST00000215295.1/64009, intron 83 of 145)	Syne1
chr10	5234698	5235495	798	*	5.80026	5.33038	6.15412	-0.823741	0.00524637	Intron (ENSMUST00000215295.1/64009, intron 73 of 145)	Syne1
chr10	5356696	5356987	292	*	4.71135	3.85127	5.24649	-1.39522	0.00288101	Exon (ENSMUST00000215295.1/64009, exon 20 of 146)	Syne1
chr10	5515067	5515488	422	*	4.54389	4.0002	4.93784	-0.937646	0.0438125	Intron (ENSMUST00000215295.1/64009, intron 2 of 145)	Syne1
chr10	6666933	6667274	342	*	3.77136	2.91804	4.30391	-1.38587	0.0345357	Distal Intergenic	Oprm1
chr10	6895810	6896340	531	*	5.37926	4.89613	5.74055	-0.844427	0.0171545	Intron (ENSMUST00000147171.7/18390, intron 4 of 5)	Ipcef1
chr10	7268087	7269101	1015	*	5.83906	5.39073	6.18061	-0.789884	0.0176841	Distal Intergenic	Cnksr3
chr10	9014856	9015544	689	*	5.46315	5.07109	5.77111	-0.700016	0.0496484	Distal Intergenic	Sash1
chr10	9027138	9027695	558	*	4.38823	3.47895	4.94164	-1.46269	0.0103409	Distal Intergenic	Sash1
chr10	9210445	9211068	624	*	4.68428	4.11536	5.09123	-0.975871	0.0285991	Distal Intergenic	Sash1
chr10	9239956	9240352	397	*	4.72435	3.93503	5.23164	-1.29661	0.00646229	Distal Intergenic	Sash1
chr10	9310629	9310938	310	*	3.80402	3.00371	4.31577	-1.31206	0.028304	Distal Intergenic	Samd5
chr10	9342397	9343069	673	*	5.11053	4.62925	5.47079	-0.841533	0.0336767	Intron (ENSMUST00000214867.1/ENSMUST00000214867.1, intron 2 of 2)	Samd5
chr10	9557169	9557834	666	*	5.0867	4.52624	5.48933	-0.963087	0.0132235	Distal Intergenic	Samd5
chr10	9586328	9586898	571	*	5.12062	4.54273	5.5321	-0.989369	0.0158777	Distal Intergenic	Samd5
chr10	10615041	10615669	629	*	4.89124	4.31784	5.30046	-0.982622	0.0190611	Exon (ENSMUST00000183337.1/382450, exon 3 of 3)	Gm5177
chr10	11049207	11049942	736	*	5.96442	5.47263	6.33051	-0.857878	0.00782044	Intron (ENSMUST00000044306.12/14816, intron 2 of 8)	Grm1
chr10	11570689	11571191	503	*	4.50203	3.75117	4.99337	-1.2422	0.0122144	Distal Intergenic	Timm8a1
chr10	11888987	11889384	398	*	3.98345	3.19073	4.49212	-1.30139	0.0345909	Distal Intergenic	Timm8a1
chr10	12726086	12726578	493	*	4.93339	4.428	5.30692	-0.878924	0.0471121	Exon (ENSMUST00000076817.4/22288, exon 16 of 74)	Utrn
chr10	13593488	13593816	329	*	4.2386	3.42873	4.75418	-1.32545	0.0124641	Distal Intergenic	Pex3
chr10	14314067	14315084	1018	*	5.94607	5.429	6.32592	-0.896916	0.00494487	Exon (ENSMUST00000193951.1/ENSMUST00000193951.1, exon 1 of 1)	Adgrg6
chr10	14315204	14315629	426	*	4.97007	4.41264	5.37114	-0.958505	0.0332992	Intron (ENSMUST00000218016.1/ENSMUST00000218016.1, intron 1 of 2)	Adgrg6
chr10	14759607	14760329	723	*	4.99068	4.53052	5.33903	-0.808505	0.0473057	Promoter (<=1kb)	Nmbr
chr10	18347120	18347740	621	*	4.45462	3.2788	5.09373	-1.81493	4.53018e-05	Intron (ENSMUST00000207038.1/215819, intron 1 of 6)	Nhsl1
chr10	18700159	18700443	285	*	4.19827	3.60437	4.61775	-1.01338	0.0363213	Intron (ENSMUST00000215836.1/215821, intron 2 of 33)	Gm32926
chr10	18854941	18855286	346	*	4.13946	3.41896	4.61777	-1.19881	0.0165636	Intron (ENSMUST00000019998.8/64058, intron 2 of 2)	Perp
chr10	19396482	19397144	663	*	5.03702	4.43088	5.46254	-1.03166	0.006796	Distal Intergenic	Olig3
chr10	19903980	19904426	447	*	5.4575	4.97111	5.82061	-0.849497	0.0119463	Exon (ENSMUST00000214951.1/ENSMUST00000214951.1, exon 1 of 1)	Pex7
chr10	20245092	20245544	453	*	5.48253	4.91878	5.88684	-0.968066	0.00549466	Exon (ENSMUST00000020173.15/17761, exon 4 of 18)	Map7
chr10	21342380	21342859	480	*	4.59872	3.97703	5.03178	-1.05476	0.0240619	Promoter (<=1kb)	4930455C13Rik
chr10	21652284	21653099	816	*	6.60245	6.21094	6.91007	-0.699132	0.0247881	Distal Intergenic	Gm5420
chr10	23148482	23148775	294	*	3.76756	2.93854	4.29071	-1.35217	0.0278092	Intron (ENSMUST00000092665.11/14051, intron 10 of 18)	Eya4
chr10	25000658	25001720	1063	*	6.225	5.8297	6.53496	-0.705267	0.0132141	Intron (ENSMUST00000219012.1/ENSMUST00000219012.1, intron 1 of 3)	Arg1
chr10	25633088	25633541	454	*	4.67908	4.08296	5.09967	-1.01671	0.0383343	Intron (ENSMUST00000191547.1/102640597, intron 3 of 3)	Gm36908
chr10	25999490	25999834	345	*	4.97825	4.51641	5.32755	-0.811135	0.0352294	Intron (ENSMUST00000217910.1/77220, intron 1 of 2)	Tmem200a
chr10	26177968	26178804	837	*	5.57719	5.02407	5.97603	-0.951961	0.00620256	Distal Intergenic	Samd3
chr10	27475477	27475799	323	*	3.96654	3.24279	4.44626	-1.20348	0.0328281	Intron (ENSMUST00000092639.11/16773, intron 1 of 64)	4930579H20Rik
chr10	27654265	27654628	364	*	4.26219	3.46627	4.77216	-1.3059	0.014004	Intron (ENSMUST00000218769.1/ENSMUST00000218769.1, intron 2 of 4)	Lama2
chr10	28068046	28068656	611	*	4.57379	3.90227	5.03023	-1.12795	0.0215924	Distal Intergenic	Ptprk
chr10	28128076	28128785	710	*	6.04413	5.68663	6.3304	-0.643768	0.0430753	Intron (ENSMUST00000166468.1/19272, intron 1 of 31)	Ptprk
chr10	28665180	28665617	438	*	5.12697	4.29059	5.65299	-1.3624	0.00583223	Promoter (2-3kb)	Themis
chr10	29354230	29354709	480	*	5.27037	4.78576	5.63249	-0.846733	0.0291311	5' UTR	Rnf146
chr10	30446544	30447122	579	*	4.8559	4.25492	5.27888	-1.02396	0.0112833	Distal Intergenic	Trmt11
chr10	31426626	31426914	289	*	4.38519	3.63771	4.8751	-1.23738	0.0123721	Intron (ENSMUST00000000305.6/21987, intron 1 of 6)	Supt4b
chr10	32060211	32060879	669	*	4.95264	4.33412	5.38416	-1.05004	0.013248	Intron (ENSMUST00000191234.6/432450, intron 3 of 6)	Nkain2
chr10	33276463	33276830	368	*	4.26307	3.57587	4.72663	-1.15076	0.0137237	Intron (ENSMUST00000095762.4/76757, intron 12 of 37)	D830005E20Rik
chr10	34667118	34667484	367	*	4.8856	4.11308	5.386	-1.27291	0.00892411	Distal Intergenic	Frk
chr10	40053410	40054770	1361	*	6.44212	6.09221	6.72351	-0.631295	0.0309067	Intron (ENSMUST00000092566.7/72472, intron 4 of 5)	Slc16a10
chr10	40638298	40639016	719	*	5.99186	5.5285	6.34203	-0.813522	0.0130974	Intron (ENSMUST00000019977.7/70503, intron 4 of 4)	Ddo
chr10	40682445	40683919	1475	*	7.14604	6.85145	7.39056	-0.539115	0.0263052	Promoter (<=1kb)	Mettl24
chr10	40688238	40688805	568	*	6.58661	6.176	6.90587	-0.72987	0.0142002	Intron (ENSMUST00000058747.3/327747, intron 1 of 4)	Mettl24
chr10	40716680	40717118	439	*	5.17872	4.54159	5.61915	-1.07755	0.012849	Intron (ENSMUST00000058747.3/327747, intron 1 of 4)	Mettl24
chr10	40733375	40733663	289	*	4.69931	4.08915	5.12679	-1.03765	0.0238638	Intron (ENSMUST00000058747.3/327747, intron 2 of 4)	Mettl24
chr10	40825965	40826394	430	*	5.50386	4.95184	5.90214	-0.950296	0.0236866	Distal Intergenic	Cdc40
chr10	40956236	40956761	526	*	5.56794	5.10276	5.91914	-0.816378	0.039458	Distal Intergenic	Wasf1
chr10	41004131	41004812	682	*	5.80232	5.39421	6.12007	-0.725863	0.0395657	Distal Intergenic	Gpr6
chr10	41145329	41145764	436	*	4.18902	3.40806	4.69289	-1.28483	0.0265416	Distal Intergenic	Gpr6
chr10	41173204	41173452	249	*	3.65983	2.48686	4.29814	-1.81128	0.00194006	Distal Intergenic	Gpr6
chr10	41227876	41228092	217	*	3.78613	3.06028	4.26677	-1.20649	0.0333056	Intron (ENSMUST00000043814.4/103199, intron 20 of 22)	Fig4
chr10	41719655	41719943	289	*	3.95456	3.09689	4.48878	-1.39189	0.0129716	Promoter (2-3kb)	Cep57l1
chr10	41931992	41932400	409	*	5.65562	5.24335	5.97588	-0.732526	0.0438125	Intron (ENSMUST00000160262.8/213402, intron 12 of 17)	Sesn1
chr10	43023411	43023704	294	*	5.05822	4.37117	5.52171	-1.15055	0.00232889	Intron (ENSMUST00000040275.8/109205, intron 5 of 6)	Scml4
chr10	43075532	43076150	619	*	5.52467	5.04417	5.88449	-0.840318	0.0255558	Intron (ENSMUST00000040275.8/109205, intron 4 of 6)	Sobp
chr10	43106649	43107161	513	*	4.91386	4.36416	5.31094	-0.946789	0.0248042	Intron (ENSMUST00000040275.8/109205, intron 4 of 6)	Sobp
chr10	43625107	43625524	418	*	4.74611	4.0949	5.19317	-1.09826	0.021425	Promoter (1-2kb)	F930017D23Rik
chr10	43631114	43631618	505	*	4.66801	4.00866	5.11885	-1.11019	0.0115705	Intron (ENSMUST00000215599.1/414125, intron 3 of 4)	F930017D23Rik
chr10	43964922	43965295	374	*	4.48072	3.72005	4.97619	-1.25614	0.00711435	Intron (ENSMUST00000200401.1/11630, intron 16 of 21)	Crybg1
chr10	45983709	45984020	312	*	4.19108	3.2899	4.74153	-1.45163	0.00540923	Distal Intergenic	D030045P18Rik
chr10	49436076	49436753	678	*	5.4709	5.03376	5.80594	-0.772178	0.0251042	Promoter (2-3kb)	Grik2
chr10	50079400	50079730	331	*	3.97791	3.18091	4.48832	-1.30741	0.0134647	Distal Intergenic	Grik2
chr10	51614892	51615174	283	*	3.82739	3.02213	4.34112	-1.31899	0.0489989	Exon (ENSMUST00000020062.3/210198, exon 6 of 6)	Gprc6a
chr10	52186002	52186265	264	*	3.50173	2.27223	4.15574	-1.88351	0.00338446	Intron (ENSMUST00000219173.1/19886, intron 1 of 44)	Ros1
chr10	52982575	52983560	986	*	5.48797	4.96403	5.8715	-0.907477	0.0173138	Intron (ENSMUST00000105473.2/215085, intron 2 of 7)	Gm36173
chr10	54381515	54381973	459	*	4.40533	3.82182	4.81965	-0.997832	0.0256172	Distal Intergenic	Man1a
chr10	54448350	54448980	631	*	5.50248	4.98302	5.88361	-0.900596	0.0153639	Distal Intergenic	Man1a
chr10	54551822	54552452	631	*	5.01029	4.0701	5.57474	-1.50464	0.00171556	Distal Intergenic	Man1a
chr10	54841542	54842092	551	*	4.47761	3.331	5.10831	-1.77732	0.000893519	Distal Intergenic	Man1a
chr10	55099278	55099847	570	*	4.75353	3.82222	5.31485	-1.49263	0.00287909	Distal Intergenic	Msl3l2
chr10	55146192	55146521	330	*	3.48823	2.29634	4.13188	-1.83554	0.00708862	Distal Intergenic	Msl3l2
chr10	58554777	58555227	451	*	4.50305	3.47357	5.09771	-1.62414	0.000568403	Intron (ENSMUST00000036576.9/76138, intron 13 of 15)	Ccdc138
chr10	59835763	59836109	347	*	4.71198	3.78929	5.27022	-1.48093	0.000381896	Intron (ENSMUST00000165563.7/216001, intron 9 of 11)	Micu1
chr10	60172922	60173516	595	*	6.03318	5.56535	6.38588	-0.820532	0.0145633	Distal Intergenic	Chst3
chr10	60787480	60788123	644	*	5.42803	4.95883	5.78151	-0.822676	0.0392037	Intron (ENSMUST00000077925.6/107449, intron 1 of 16)	Unc5b
chr10	61258151	61258470	320	*	4.42256	3.77733	4.86682	-1.08949	0.0252845	Intron (ENSMUST00000092486.10/237360, intron 2 of 21)	Adamts14
chr10	61330922	61331572	651	*	6.36241	5.99706	6.65368	-0.656624	0.0244448	Intron (ENSMUST00000020289.9/27355, intron 18 of 19)	Pald1
chr10	61486462	61486899	438	*	4.19872	3.45511	4.68699	-1.23187	0.0238874	Intron (ENSMUST00000049242.8/216011, intron 2 of 4)	Lrrc20
chr10	61555148	61555642	495	*	4.5778	3.98472	4.99688	-1.01215	0.0304179	Intron (ENSMUST00000049242.8/216011, intron 4 of 4)	Npffr1
chr10	61949476	61950065	590	*	5.21871	4.54358	5.6768	-1.13322	0.00881009	Intron (ENSMUST00000105452.8/12817, intron 2 of 39)	Col13a1
chr10	62252495	62252788	294	*	3.74062	2.59716	4.3704	-1.77324	0.00338511	Promoter (<=1kb)	Tacr2
chr10	62850905	62851440	536	*	6.3353	5.88497	6.678	-0.793022	0.00873208	Intron (ENSMUST00000050826.13/52463, intron 2 of 10)	Tet1
chr10	63234173	63234466	294	*	4.17279	3.36953	4.68573	-1.3162	0.00931154	Distal Intergenic	Herc4
chr10	63710235	63710579	345	*	4.03021	3.20096	4.55345	-1.35249	0.0185489	Intron (ENSMUST00000105441.7/216033, intron 5 of 17)	Ctnna3
chr10	64049172	64049485	314	*	4.88261	4.3694	5.26038	-0.890988	0.0282761	Intron (ENSMUST00000105441.7/216033, intron 7 of 17)	Lrrtm3
chr10	67249494	67249844	351	*	4.85979	4.31438	5.25463	-0.940255	0.0252302	Exon (ENSMUST00000174408.7/108829, exon 24 of 26)	Jmjd1c
chr10	67320784	67321279	496	*	4.59358	4.03617	4.99464	-0.958467	0.0327999	Intron (ENSMUST00000220398.1/ENSMUST00000220398.1, intron 1 of 4)	Nrbf2
chr10	67439384	67439883	500	*	4.21658	3.54398	4.67352	-1.12954	0.0382231	Exon (ENSMUST00000219056.1/ENSMUST00000219056.1, exon 2 of 3)	Egr2
chr10	67557945	67558355	411	*	4.59608	3.83517	5.09164	-1.25648	0.0127405	Distal Intergenic	Ado
chr10	67836441	67836840	400	*	4.52693	3.93328	4.9463	-1.01302	0.0390238	Distal Intergenic	Zfp365
chr10	67918166	67918779	614	*	5.29016	4.63872	5.73733	-1.09861	0.00616411	Distal Intergenic	Zfp365
chr10	69452045	69452809	765	*	5.41998	4.94906	5.77443	-0.825367	0.0341907	Intron (ENSMUST00000218194.1/ENSMUST00000218194.1, intron 1 of 2)	Ank3
chr10	69485063	69485674	612	*	5.54016	5.08286	5.88687	-0.80401	0.030574	Intron (ENSMUST00000218194.1/ENSMUST00000218194.1, intron 2 of 2)	Ank3
chr10	69792454	69792748	295	*	4.69226	4.09094	5.11542	-1.02448	0.020545	Intron (ENSMUST00000218680.1/11735, intron 2 of 42)	Ank3
chr10	69796500	69796762	263	*	4.69282	4.16947	5.07604	-0.906571	0.0491913	Intron (ENSMUST00000218680.1/11735, intron 2 of 42)	Ank3
chr10	69859064	69859575	512	*	5.29433	4.73212	5.69786	-0.965737	0.0100818	Intron (ENSMUST00000218680.1/11735, intron 9 of 42)	Ank3
chr10	69897944	69898497	554	*	5.48972	4.95106	5.88103	-0.929969	0.0129168	Promoter (<=1kb)	Ank3
chr10	69947942	69948363	422	*	4.56237	3.8819	5.02289	-1.14099	0.0112776	Intron (ENSMUST00000218680.1/11735, intron 26 of 42)	Ank3
chr10	70059907	70060671	765	*	5.72797	5.19205	6.11784	-0.925786	0.0275948	Distal Intergenic	Ccdc6
chr10	70372855	70373115	261	*	4.175	3.47394	4.64476	-1.17083	0.0387485	Distal Intergenic	Fam13c
chr10	70395842	70396322	481	*	5.71562	5.07669	6.15691	-1.08022	0.00194337	Distal Intergenic	Fam13c
chr10	70398160	70398681	522	*	5.51815	5.07764	5.85515	-0.777513	0.0379997	Distal Intergenic	Fam13c
chr10	70505614	70506385	772	*	5.08665	4.38244	5.5578	-1.17536	0.00148669	Intron (ENSMUST00000105436.8/71721, intron 6 of 14)	Fam13c
chr10	71028389	71028866	478	*	5.34024	4.70993	5.77743	-1.06751	0.00232497	Intron (ENSMUST00000143791.7/83675, intron 2 of 20)	Bicc1
chr10	72667881	72668272	392	*	5.11929	4.57596	5.51306	-0.937096	0.0280059	3' UTR	Zwint
chr10	73892092	73892848	757	*	5.09282	4.53579	5.49368	-0.957888	0.0126871	Intron (ENSMUST00000123398.8/11994, intron 3 of 13)	Pcdh15
chr10	75006301	75006589	289	*	4.6356	3.73773	5.18485	-1.44712	0.00119534	Intron (ENSMUST00000037813.4/14687, intron 3 of 3)	Gnaz
chr10	75106862	75107169	308	*	5.45926	5.05008	5.77766	-0.727582	0.0383278	Intron (ENSMUST00000164107.2/110279, intron 1 of 22)	Bcr
chr10	75743280	75744545	1266	*	7.19427	6.9214	7.42364	-0.50224	0.0406595	Exon (ENSMUST00000001712.7/104248, exon 11 of 37)	Cabin1
chr10	75973327	75973819	493	*	4.65088	4.04636	5.0756	-1.02924	0.0221407	Promoter (<=1kb)	Gm5134
chr10	76213291	76213698	408	*	4.01071	2.91918	4.62493	-1.70576	0.0049489	Promoter (1-2kb)	Prmt2
chr10	76322670	76323052	383	*	4.70022	4.20053	5.07065	-0.87012	0.0426518	Intron (ENSMUST00000160048.7/64451, intron 2 of 36)	Dip2a
chr10	76408552	76408930	379	*	4.15163	3.28856	4.6879	-1.39935	0.0166018	Exon (ENSMUST00000220395.1/18541, exon 6 of 30)	Pcnt
chr10	76495988	76496671	684	*	4.88971	4.23347	5.33911	-1.10564	0.0178537	Exon (ENSMUST00000170795.2/54387, exon 17 of 29)	Mcm3ap
chr10	76632651	76632990	340	*	4.01569	3.28691	4.49759	-1.21068	0.0280621	Distal Intergenic	Col6a2
chr10	76744006	76744602	597	*	3.89649	2.89761	4.48108	-1.58347	0.00306705	Distal Intergenic	Col6a1
chr10	76801923	76802513	591	*	4.91563	4.29422	5.34854	-1.05433	0.0326067	Intron (ENSMUST00000001148.10/59093, intron 3 of 15)	Pcbp3
chr10	76827988	76828556	569	*	4.30505	3.23005	4.91417	-1.68412	0.00229447	Promoter (2-3kb)	Pcbp3
chr10	76873892	76874600	709	*	5.64893	4.98819	6.10041	-1.11222	0.00438747	Intron (ENSMUST00000001148.10/59093, intron 2 of 15)	Pcbp3
chr10	77180101	77180639	539	*	4.05041	2.99517	4.65333	-1.65816	0.00470379	Distal Intergenic	Col18a1
chr10	77315574	77316328	755	*	6.17034	5.68891	6.53068	-0.841765	0.00475504	Exon (ENSMUST00000149738.7/110532, exon 5 of 5)	Adarb1
chr10	77472117	77472531	415	*	4.13449	3.33856	4.64447	-1.30592	0.0190395	Distal Intergenic	Fam207a
chr10	77624610	77624987	378	*	5.75811	5.28873	6.11169	-0.822959	0.0128533	Promoter (2-3kb)	Ube2g2
chr10	78300101	78300512	412	*	5.24235	4.72485	5.62243	-0.897584	0.0410962	Promoter (1-2kb)	Agpat3
chr10	78722725	78723015	291	*	4.31211	3.58403	4.79371	-1.20969	0.0271624	Distal Intergenic	Casp14
chr10	80857342	80857774	433	*	6.08592	5.73354	6.36891	-0.63537	0.0382345	Promoter (<=1kb)	Sppl2b
chr10	81469310	81469584	275	*	5.15347	4.3496	5.66665	-1.31704	0.00022306	Promoter (1-2kb)	Celf5
chr10	82661833	82663016	1184	*	6.51217	6.07694	6.84608	-0.769143	0.00736999	3' UTR	Glt8d2
chr10	82681812	82682110	299	*	4.54078	3.92312	4.97189	-1.04877	0.0233865	Intron (ENSMUST00000020485.9/74782, intron 1 of 9)	Glt8d2
chr10	82839777	82840202	426	*	4.06438	3.2047	4.59937	-1.39466	0.00802152	Intron (ENSMUST00000219368.1/50493, intron 1 of 14)	Txnrd1
chr10	83133707	83134100	394	*	5.11585	4.47239	5.55928	-1.08689	0.00756194	Intron (ENSMUST00000040110.7/58250, intron 2 of 2)	Chst11
chr10	83681347	83681615	269	*	3.34785	2.05524	4.0185	-1.96326	0.00994518	Distal Intergenic	Appl2
chr10	84229009	84230528	1520	*	6.45417	5.9937	6.80269	-0.808986	0.0130313	Distal Intergenic	Gm34184
chr10	85161742	85162239	498	*	5.07754	4.51757	5.47991	-0.962338	0.0152223	Intron (ENSMUST00000020227.10/12952, intron 1 of 12)	Cry1
chr10	85673389	85673975	587	*	4.83545	4.24051	5.25546	-1.01495	0.0207067	Distal Intergenic	Btbd11
chr10	86258062	86258415	354	*	4.53849	3.66103	5.08018	-1.41916	0.00157432	Intron (ENSMUST00000120638.7/27204, intron 6 of 13)	Timp3
chr10	86853459	86853775	317	*	4.3083	3.58811	4.78647	-1.19836	0.0375762	Exon (ENSMUST00000035288.16/192188, exon 61 of 69)	Stab2
chr10	86872087	86872886	800	*	4.82641	4.01633	5.34207	-1.32574	0.000638388	Exon (ENSMUST00000159445.1/ENSMUST00000159445.1, exon 2 of 3)	Stab2
chr10	88212547	88212922	376	*	3.98594	3.13406	4.51794	-1.38389	0.0177973	Intron (ENSMUST00000020248.15/67282, intron 2 of 6)	Washc3
chr10	88524042	88524461	420	*	4.07396	2.94493	4.69948	-1.75455	0.000435739	Promoter (<=1kb)	Mybpc1
chr10	88708737	88709196	460	*	5.25261	4.7808	5.60756	-0.826766	0.0308809	Distal Intergenic	Gm4925
chr10	88761368	88762238	871	*	5.21028	4.48233	5.69183	-1.20951	0.00580182	Exon (ENSMUST00000004470.8/70683, exon 47 of 62)	Utp20
chr10	88817155	88817784	630	*	4.83862	4.08914	5.32937	-1.24023	0.00326878	Exon (ENSMUST00000004470.8/70683, exon 9 of 62)	Utp20
chr10	89111407	89112102	696	*	4.96187	4.354	5.38822	-1.03422	0.00915615	Intron (ENSMUST00000182462.7/320091, intron 4 of 26)	Ano4
chr10	89243764	89244451	688	*	5.29892	4.78882	5.67502	-0.886199	0.013698	Intron (ENSMUST00000182462.7/320091, intron 1 of 26)	Ano4
chr10	90431811	90432942	1132	*	6.28927	5.92961	6.57693	-0.647315	0.0349086	Intron (ENSMUST00000183156.7/77531, intron 12 of 25)	Anks1b
chr10	90537196	90537711	516	*	4.23018	3.18295	4.83054	-1.64759	0.00132825	Intron (ENSMUST00000183156.7/77531, intron 14 of 25)	Anks1b
chr10	90648623	90649070	448	*	4.80786	4.20554	5.2315	-1.02596	0.0160149	Intron (ENSMUST00000183156.7/77531, intron 16 of 25)	Anks1b
chr10	90674276	90674708	433	*	5.52568	5.08919	5.86033	-0.771141	0.0260815	Intron (ENSMUST00000183156.7/77531, intron 16 of 25)	Anks1b
chr10	90679748	90680440	693	*	5.77446	5.37273	6.08835	-0.715613	0.0243431	Intron (ENSMUST00000183156.7/77531, intron 16 of 25)	Anks1b
chr10	90704481	90705213	733	*	6.65534	6.26064	6.96494	-0.704301	0.0177135	Intron (ENSMUST00000183156.7/77531, intron 17 of 25)	Anks1b
chr10	90723664	90724368	705	*	6.33	5.85795	6.68509	-0.827141	0.00310081	Intron (ENSMUST00000183156.7/77531, intron 17 of 25)	Anks1b
chr10	90753072	90753626	555	*	6.40244	5.85672	6.79745	-0.940732	0.000510164	Intron (ENSMUST00000183156.7/77531, intron 17 of 25)	Anks1b
chr10	90770958	90771764	807	*	5.55793	4.97623	5.97134	-0.995111	0.0121817	Intron (ENSMUST00000183156.7/77531, intron 17 of 25)	Anks1b
chr10	90892756	90893110	355	*	5.25832	4.57028	5.72226	-1.15198	0.0109564	Promoter (1-2kb)	Anks1b
chr10	90923046	90923801	756	*	5.83891	5.42034	6.16295	-0.742609	0.0405463	5' UTR	Anks1b
chr10	91191871	91192293	423	*	5.28332	4.78061	5.65541	-0.874801	0.0340679	Distal Intergenic	Tmpo
chr10	91430138	91430694	557	*	5.07006	4.36647	5.54094	-1.17448	0.0118447	Distal Intergenic	4930534H03Rik
chr10	91875534	91876024	491	*	4.36091	3.49764	4.89726	-1.39962	0.00310408	Distal Intergenic	Gm31592
chr10	94134863	94135308	446	*	4.85921	4.22146	5.29993	-1.07846	0.0151933	Promoter (1-2kb)	Fgd6
chr10	94426292	94426892	601	*	5.97834	5.58935	6.28442	-0.695067	0.0455747	Intron (ENSMUST00000147869.1/319880, intron 1 of 1)	Tmcc3
chr10	94520359	94520889	531	*	5.74334	5.33133	6.06344	-0.732116	0.0336417	Intron (ENSMUST00000132743.2/319880, intron 2 of 2)	Tmcc3
chr10	94705728	94706197	470	*	4.33531	3.24602	4.94885	-1.70284	0.000256062	Intron (ENSMUST00000020212.5/77048, intron 1 of 15)	Cep83
chr10	94777209	94777961	753	*	5.60056	5.21482	5.90461	-0.689794	0.0401903	Intron (ENSMUST00000020212.5/77048, intron 13 of 15)	Cep83
chr10	94812208	94812916	709	*	5.65793	5.23716	5.98328	-0.746127	0.047979	Intron (ENSMUST00000099337.4/54712, intron 22 of 30)	Plxnc1
chr10	94905336	94906139	804	*	6.73144	6.37562	7.01663	-0.641009	0.0358229	Intron (ENSMUST00000099337.4/54712, intron 4 of 30)	Plxnc1
chr10	95004063	95004383	321	*	4.20635	3.00164	4.85357	-1.85192	0.000662044	Distal Intergenic	Plxnc1
chr10	95228248	95228528	281	*	4.5023	3.72758	5.00361	-1.27603	0.0188775	Intron (ENSMUST00000220279.1/12905, intron 1 of 1)	Gm29684
chr10	95472002	95472500	499	*	4.84918	4.2144	5.2885	-1.07409	0.0318617	Distal Intergenic	Mrpl42
chr10	96755759	96756007	249	*	3.89252	3.00198	4.43906	-1.43708	0.0100076	Distal Intergenic	Btg1
chr10	97492523	97493079	557	*	4.76057	4.15069	5.1879	-1.03722	0.0261724	Intron (ENSMUST00000105287.10/13179, intron 2 of 7)	Dcn
chr10	97768127	97768553	427	*	4.46247	3.79265	4.91813	-1.12548	0.0193838	Intron (ENSMUST00000220233.1/100038699, intron 3 of 4)	4930525C09Rik
chr10	98518463	98518965	503	*	4.62915	4.04382	5.04438	-1.00055	0.0479629	Distal Intergenic	Gm8633
chr10	98700872	98701756	885	*	5.73968	5.3525	6.04463	-0.692129	0.0377514	Distal Intergenic	Atp2b1
chr10	98959278	98959757	480	*	6.21266	5.69244	6.5942	-0.901768	0.00127607	Intron (ENSMUST00000219557.1/67972, intron 1 of 3)	Atp2b1
chr10	99552920	99553544	625	*	5.05144	4.24187	5.5669	-1.32502	0.00327888	Distal Intergenic	Gm20110
chr10	104299127	104299771	645	*	5.70332	5.19758	6.07706	-0.879474	0.0281833	Distal Intergenic	Mir6411
chr10	105228681	105229002	322	*	4.33763	3.38491	4.90648	-1.52157	0.00190817	Intron (ENSMUST00000130665.1/278279, intron 1 of 1)	Tmtc2
chr10	106122956	106123367	412	*	4.32843	3.64436	4.79058	-1.14622	0.0335873	Distal Intergenic	Ccdc59
chr10	106665163	106665561	399	*	4.82393	4.22512	5.24584	-1.02072	0.0137105	Intron (ENSMUST00000029404.16/327814, intron 3 of 31)	4930532I03Rik
chr10	106870056	106870652	597	*	4.82654	4.17661	5.27299	-1.09638	0.0100412	Intron (ENSMUST00000029404.16/327814, intron 21 of 31)	Ppfia2
chr10	107405430	107405752	323	*	3.96946	3.23209	4.45507	-1.22298	0.0243942	Intron (ENSMUST00000020057.15/108030, intron 4 of 5)	Myf5
chr10	107752437	107752971	535	*	5.67107	5.23205	6.0072	-0.77515	0.0314699	Distal Intergenic	Ptprq
chr10	108039949	108040387	439	*	4.71312	4.14418	5.12008	-0.9759	0.0256801	Distal Intergenic	Gm29685
chr10	108184869	108185345	477	*	5.18125	4.6474	5.57004	-0.922637	0.033702	Intron (ENSMUST00000219263.1/17931, intron 1 of 24)	Ppp1r12a
chr10	108260977	108261566	590	*	5.38779	4.82516	5.79154	-0.966381	0.0290068	Exon (ENSMUST00000219263.1/17931, exon 16 of 25)	Ppp1r12a
chr10	108545737	108546008	272	*	4.57307	4.01579	4.97406	-0.958276	0.0415869	Intron (ENSMUST00000105276.7/20979, intron 10 of 11)	Syt1
chr10	108780556	108781023	468	*	4.92349	4.41024	5.30129	-0.891056	0.0398873	Exon (ENSMUST00000219164.1/ENSMUST00000219164.1, exon 1 of 1)	Gm5136
chr10	109643566	109644181	616	*	5.36577	4.64956	5.84221	-1.19265	0.00807271	Distal Intergenic	Nav3
chr10	109848389	109848681	293	*	4.08753	3.28705	4.59934	-1.31229	0.0166733	Intron (ENSMUST00000032719.14/260315, intron 8 of 38)	Nav3
chr10	110563489	110563921	433	*	4.38241	3.7137	4.83757	-1.12387	0.0136524	Distal Intergenic	9230102K24Rik
chr10	110927439	110927989	551	*	5.18662	4.68701	5.55701	-0.869995	0.0363928	Intron (ENSMUST00000020403.6/13008, intron 1 of 5)	Csrp2
chr10	111189936	111190632	697	*	5.96401	5.5947	6.25779	-0.663086	0.0369829	Intron (ENSMUST00000105275.8/237542, intron 1 of 23)	Osbpl8
chr10	111542960	111543348	389	*	4.82501	4.11352	5.29938	-1.18586	0.00320968	Distal Intergenic	Phlda1
chr10	112263443	112263783	341	*	4.21252	3.5254	4.67604	-1.15064	0.0315773	Distal Intergenic	Kcnc2
chr10	112315012	112315650	639	*	4.80823	3.9358	5.34803	-1.41222	0.000758823	Promoter (<=1kb)	Kcnc2
chr10	115515432	115515985	554	*	4.97023	4.11902	5.50198	-1.38296	0.00158245	Intron (ENSMUST00000020350.14/14160, intron 2 of 17)	Lgr5
chr10	117013523	117014472	950	*	6.50245	6.06304	6.83882	-0.77578	0.0143529	Intron (ENSMUST00000020378.4/382427, intron 9 of 9)	Best3
chr10	117181333	117181884	552	*	4.72245	4.15892	5.12665	-0.967727	0.0264057	Distal Intergenic	Frs2
chr10	117652085	117652437	353	*	5.04881	4.54683	5.42049	-0.873661	0.0440331	Intron (ENSMUST00000123374.7/70574, intron 2 of 3)	Cpm
chr10	118121803	118122397	595	*	5.37833	4.95421	5.70567	-0.751458	0.0484302	Intron (ENSMUST00000218667.1/ENSMUST00000218667.1, intron 1 of 1)	Mdm1
chr10	118161110	118161690	581	*	5.1026	4.50429	5.52427	-1.01997	0.0414108	Intron (ENSMUST00000020437.12/17245, intron 11 of 13)	Mdm1
chr10	118792575	118793046	472	*	4.55197	3.77554	5.05399	-1.27844	0.00413975	Distal Intergenic	Dyrk2
chr10	118902443	118902975	533	*	4.61727	4.05736	5.01961	-0.96225	0.0477837	Distal Intergenic	Gm38403
chr10	119031778	119032476	699	*	5.52431	4.72026	6.03756	-1.3173	7.00384e-05	Intron (ENSMUST00000220074.1/102636674, intron 3 of 3)	Gm33677
chr10	121845667	121846243	577	*	4.86654	3.6908	5.50563	-1.81484	1.23725e-05	Intron (ENSMUST00000020322.11/117600, intron 8 of 21)	Srgap1
chr10	122724549	122725217	669	*	5.95605	5.57003	6.26028	-0.690257	0.0270846	Intron (ENSMUST00000162853.7/319468, intron 1 of 5)	Ppm1h
chr10	123469650	123470012	363	*	3.4783	2.11348	4.1669	-2.05342	0.00301586	Intron (ENSMUST00000218926.1/268354, intron 1 of 5)	Tafa2
chr10	125839654	125840220	567	*	4.94612	4.2893	5.39579	-1.1065	0.0151162	Distal Intergenic	Lrig3
chr10	126185314	126185799	486	*	4.41152	3.55739	4.94439	-1.387	0.00842433	Distal Intergenic	Lrig3
chr10	127162658	127163118	461	*	5.72168	5.29441	6.0509	-0.756489	0.0185882	Promoter (2-3kb)	B4galnt1
chr10	127197643	127198158	516	*	5.57752	5.03836	5.9691	-0.930735	0.0147843	Promoter (1-2kb)	Dtx3
chr10	127420717	127421297	581	*	5.505	5.08798	5.82812	-0.740142	0.0483026	Promoter (<=1kb)	R3hdm2
chr10	127721359	127722014	656	*	4.96306	3.87521	5.57616	-1.70094	2.84986e-06	Promoter (2-3kb)	Myo1a
chr10	127729225	127729497	273	*	4.1881	3.36792	4.70777	-1.33985	0.00995392	Promoter (1-2kb)	Tac2
chr10	127945305	127945702	398	*	4.32686	3.74769	4.73899	-0.991301	0.0474978	Distal Intergenic	Sdr9c7
chr11	3302123	3303036	914	*	5.47082	4.97943	5.83669	-0.857254	0.0333187	Intron (ENSMUST00000101644.9/56218, intron 3 of 3)	Patz1
chr11	3504306	3505043	738	*	6.00121	5.56714	6.33444	-0.767294	0.0178898	Promoter (<=1kb)	Inpp5j
chr11	3753962	3754258	297	*	4.11976	3.27853	4.64766	-1.36913	0.0127777	Intron (ENSMUST00000070552.13/74309, intron 2 of 13)	Osbp2
chr11	3853513	3853916	404	*	5.51787	4.94619	5.92621	-0.980023	0.0151985	Intron (ENSMUST00000070552.13/74309, intron 1 of 13)	Osbp2
chr11	3992507	3992886	380	*	4.20702	3.35338	4.7397	-1.38632	0.00269784	Promoter (2-3kb)	Gal3st1
chr11	4105100	4106111	1012	*	6.17861	5.73521	6.51728	-0.782068	0.0216203	Promoter (2-3kb)	Sec14l2
chr11	4341983	4342427	445	*	4.13408	3.3106	4.65505	-1.34445	0.0157534	Distal Intergenic	Lif
chr11	4826255	4826552	298	*	4.53472	3.88809	4.97963	-1.09154	0.0176824	Promoter (1-2kb)	Nf2
chr11	4946903	4947793	891	*	6.93306	6.5226	7.25224	-0.729638	0.0152025	Promoter (<=1kb)	Nefh
chr11	5027794	5028603	810	*	5.78036	5.07604	6.25157	-1.17553	6.33767e-05	Promoter (2-3kb)	Ap1b1
chr11	5035491	5035839	349	*	5.0062	4.43049	5.41659	-0.986105	0.00571123	Promoter (1-2kb)	Ap1b1
chr11	5041360	5041745	386	*	4.99021	4.31891	5.44655	-1.12764	0.00884608	Promoter (2-3kb)	Ap1b1
chr11	5046375	5046776	402	*	4.68268	4.10065	5.09624	-0.9956	0.0239872	Distal Intergenic	Ap1b1
chr11	5155441	5155728	288	*	4.45339	3.80875	4.89737	-1.08862	0.0181456	Distal Intergenic	Emid1
chr11	5803372	5804005	634	*	5.29552	4.74947	5.6907	-0.941228	0.0255939	Promoter (<=1kb)	Pgam2
chr11	6078789	6079032	244	*	4.16538	3.29377	4.70487	-1.4111	0.0101595	Distal Intergenic	Camk2b
chr11	6154031	6154644	614	*	5.50823	5.0393	5.86155	-0.822255	0.0135405	Intron (ENSMUST00000066496.9/209586, intron 2 of 5)	Rps15a-ps6
chr11	6899237	6899744	508	*	4.84927	4.14609	5.31998	-1.17388	0.00386943	Distal Intergenic	Adcy1
chr11	6964442	6964927	486	*	5.64334	5.27438	5.93689	-0.662512	0.0472788	Distal Intergenic	Adcy1
chr11	7134203	7134804	602	*	6.02103	5.60183	6.34545	-0.743623	0.0159442	Intron (ENSMUST00000020706.4/432530, intron 5 of 19)	Adcy1
chr11	8488143	8488728	586	*	5.90147	5.44393	6.24832	-0.804391	0.0242714	Intron (ENSMUST00000239091.1/319939, intron 17 of 30)	Tns3
chr11	9128068	9128566	499	*	5.01335	4.50212	5.39005	-0.887929	0.0222245	Promoter (2-3kb)	Upp1
chr11	9221629	9222144	516	*	4.6982	4.10522	5.11724	-1.01202	0.017041	Exon (ENSMUST00000141233.1/268379, exon 3 of 3)	Abca13
chr11	9560125	9560490	366	*	4.49174	3.8781	4.9209	-1.0428	0.0361143	Intron (ENSMUST00000042740.12/268379, intron 48 of 61)	Abca13
chr11	12343743	12344123	381	*	4.89451	4.39711	5.26368	-0.866567	0.0370303	Exon (ENSMUST00000172919.7/12808, exon 7 of 8)	Cobl
chr11	12393969	12394904	936	*	6.71024	6.33388	7.00845	-0.674571	0.0228831	Intron (ENSMUST00000172919.7/12808, intron 1 of 7)	Cobl
chr11	12473428	12474190	763	*	6.1212	5.68444	6.45601	-0.771574	0.042223	Distal Intergenic	Cobl
chr11	12545898	12546399	502	*	4.67467	4.14856	5.05935	-0.910793	0.047903	Distal Intergenic	Cobl
chr11	16596901	16597516	616	*	4.74148	4.07783	5.19431	-1.11648	0.0109249	Distal Intergenic	Sec61g
chr11	16895732	16896276	545	*	4.30985	3.38505	4.86885	-1.48381	0.00120838	Intron (ENSMUST00000020329.12/13649, intron 19 of 27)	Egfr
chr11	17985728	17986206	479	*	4.69628	4.02241	5.15379	-1.13139	0.0322467	Distal Intergenic	Etaa1os
chr11	19835138	19835988	851	*	7.41133	7.04663	7.70219	-0.655555	0.0205629	Distal Intergenic	Spred2
chr11	20041794	20042448	655	*	6.20441	5.61297	6.62267	-1.00971	0.00038236	Distal Intergenic	Actr2
chr11	20116087	20116357	271	*	5.34787	4.91807	5.67858	-0.760508	0.0455913	Distal Intergenic	Actr2
chr11	20664917	20665202	286	*	4.48036	3.91453	4.88573	-0.971203	0.0359702	Distal Intergenic	Sertad2
chr11	20878545	20879076	532	*	5.12617	4.71071	5.44835	-0.737643	0.0461048	Distal Intergenic	Lgalsl
chr11	21162004	21162514	511	*	5.10274	4.49199	5.5305	-1.03851	0.0121142	Distal Intergenic	Peli1
chr11	21163560	21164143	584	*	5.07037	4.57496	5.43846	-0.863503	0.0340831	Distal Intergenic	Peli1
chr11	22206640	22207019	380	*	5.38614	4.89643	5.75108	-0.854654	0.0376965	Intron (ENSMUST00000045167.10/216565, intron 4 of 23)	Ehbp1
chr11	22938009	22938444	436	*	4.20286	3.27962	4.76129	-1.48167	0.0085908	Intron (ENSMUST00000160826.1/53625, intron 2 of 2)	Commd1
chr11	24005320	24006106	787	*	6.03282	5.49977	6.42118	-0.921405	0.00592866	Distal Intergenic	Bcl11a
chr11	24087083	24087436	354	*	5.16806	4.66028	5.5429	-0.882618	0.0212511	Exon (ENSMUST00000124148.1/14025, exon 2 of 2)	Bcl11a
chr11	24177360	24177793	434	*	5.0732	4.49316	5.48576	-0.992605	0.0376153	Distal Intergenic	Bcl11a
chr11	24352992	24353490	499	*	4.57255	3.83052	5.06015	-1.22963	0.022428	Distal Intergenic	4933430M04Rik
chr11	24695062	24695843	782	*	5.04473	4.49928	5.4396	-0.940324	0.0171567	Intron (ENSMUST00000153153.1/ENSMUST00000153153.1, intron 2 of 3)	Gm10466
chr11	25410497	25411190	694	*	5.06227	4.26562	5.57253	-1.30691	0.000784283	Distal Intergenic	4933427E13Rik
chr11	25518945	25519209	265	*	3.68556	2.71506	4.26055	-1.5455	0.026477	Distal Intergenic	5730522E02Rik
chr11	28572437	28572979	543	*	5.1943	4.65653	5.58515	-0.928626	0.00747421	Intron (ENSMUST00000093253.9/216613, intron 2 of 4)	Ccdc85a
chr11	29766092	29766927	836	*	5.3578	4.8291	5.74386	-0.914767	0.0107218	Promoter (1-2kb)	Eml6
chr11	29773746	29774518	773	*	5.34869	4.52846	5.86838	-1.33993	0.000160401	Intron (ENSMUST00000058902.5/237711, intron 28 of 41)	Eml6
chr11	30754682	30755606	925	*	5.77463	5.42929	6.05307	-0.623782	0.043773	Exon (ENSMUST00000150255.1/ENSMUST00000150255.1, exon 2 of 2)	Psme4
chr11	30797312	30797744	433	*	4.07933	3.14968	4.64006	-1.49038	0.00266955	Intron (ENSMUST00000041231.13/103554, intron 3 of 46)	Psme4
chr11	31816072	31816613	542	*	5.33022	4.84598	5.69213	-0.846152	0.0286352	Intron (ENSMUST00000129425.7/414116, intron 1 of 3)	D630024D03Rik
chr11	31846830	31847466	637	*	6.21125	5.84807	6.50115	-0.653072	0.0238529	Distal Intergenic	D630024D03Rik
chr11	31940986	31941906	921	*	6.32517	5.95688	6.6183	-0.66142	0.0287347	Distal Intergenic	4930524B15Rik
chr11	32083509	32083803	295	*	4.75758	3.87947	5.2995	-1.42004	0.00137283	Distal Intergenic	Gm12108
chr11	32101083	32101411	329	*	3.99553	3.28754	4.46835	-1.18082	0.0413067	Promoter (<=1kb)	Gm12108
chr11	32127379	32127827	449	*	4.74436	4.15143	5.16336	-1.01193	0.0287157	Distal Intergenic	Gm12108
chr11	32622960	32623687	728	*	5.87994	5.44774	6.21207	-0.76433	0.0361956	3' UTR	Fbxw11
chr11	32814264	32814656	393	*	5.01968	4.469	5.41726	-0.948257	0.0348519	Distal Intergenic	Smim23
chr11	33005242	33005891	650	*	4.23651	3.50846	4.71811	-1.20965	0.0411764	Distal Intergenic	Fgf18
chr11	33571728	33572053	326	*	3.86424	2.801	4.46968	-1.66868	0.0109791	Intron (ENSMUST00000020366.7/216643, intron 3 of 9)	Gabrp
chr11	33772511	33772998	488	*	4.84747	4.28686	5.25017	-0.963309	0.0217159	Intron (ENSMUST00000101368.8/70357, intron 1 of 7)	Kcnip1
chr11	34708246	34708670	425	*	4.94317	3.75883	5.58469	-1.82586	4.54293e-06	Intron (ENSMUST00000093193.11/94176, intron 10 of 51)	Dock2
chr11	35021863	35022755	893	*	5.61476	4.93518	6.07488	-1.1397	0.00656429	Distal Intergenic	Slit3
chr11	35088121	35088507	387	*	4.72512	4.10845	5.15575	-1.0473	0.0233847	Distal Intergenic	Slit3
chr11	35142568	35143375	808	*	5.989	5.45589	6.3774	-0.921511	0.0124641	Intron (ENSMUST00000069837.3/20564, intron 1 of 35)	Slit3
chr11	35178089	35178717	629	*	5.81835	5.46575	6.10147	-0.635723	0.0466949	Promoter (<=1kb)	Slit3
chr11	35375073	35375566	494	*	5.2049	4.67469	5.59176	-0.917072	0.0390015	Intron (ENSMUST00000069837.3/20564, intron 4 of 35)	Slit3
chr11	35379401	35379777	377	*	4.96292	4.40009	5.36676	-0.966668	0.0161668	Intron (ENSMUST00000069837.3/20564, intron 4 of 35)	Slit3
chr11	35419082	35419752	671	*	5.48207	4.98094	5.8533	-0.872363	0.034283	Intron (ENSMUST00000069837.3/20564, intron 4 of 35)	Slit3
chr11	35556178	35556626	449	*	4.47929	3.79302	4.94244	-1.14942	0.0175683	Intron (ENSMUST00000069837.3/20564, intron 6 of 35)	Slit3
chr11	35607191	35607710	520	*	6.24726	5.87708	6.54159	-0.664511	0.0178288	Intron (ENSMUST00000069837.3/20564, intron 12 of 35)	Mir218-2
chr11	35726521	35726790	270	*	3.9527	3.20017	4.44475	-1.24458	0.0306192	Distal Intergenic	Pank3
chr11	35798011	35799159	1149	*	6.85732	6.48948	7.15016	-0.660681	0.00800946	Promoter (<=1kb)	Fbll1
chr11	36154361	36154852	492	*	4.6772	3.94871	5.15898	-1.21027	0.0143507	Intron (ENSMUST00000102801.7/23964, intron 11 of 30)	Wwc1
chr11	36174773	36175324	552	*	5.0906	4.50219	5.50736	-1.00517	0.0294702	Intron (ENSMUST00000102801.7/23964, intron 9 of 30)	Wwc1
chr11	36175581	36176505	925	*	5.91085	5.38179	6.29711	-0.915321	0.00334197	Intron (ENSMUST00000102801.7/23964, intron 9 of 30)	Wwc1
chr11	36216543	36216921	379	*	4.23383	3.35998	4.77416	-1.41417	0.00559587	Intron (ENSMUST00000102801.7/23964, intron 8 of 30)	Tenm2
chr11	36341661	36342205	545	*	5.06018	4.15962	5.61042	-1.45079	0.000228532	Intron (ENSMUST00000102801.7/23964, intron 5 of 30)	Tenm2
chr11	36494858	36495540	683	*	5.54378	5.04672	5.91278	-0.866061	0.0139817	Promoter (<=1kb)	Tenm2
chr11	36508093	36508838	746	*	5.73475	5.2195	6.11363	-0.894134	0.0116262	Intron (ENSMUST00000102801.7/23964, intron 4 of 30)	Tenm2
chr11	36565927	36566640	714	*	6.10025	5.61959	6.46016	-0.840577	0.00811816	Intron (ENSMUST00000102801.7/23964, intron 4 of 30)	Tenm2
chr11	36584558	36584985	428	*	4.71199	4.22682	5.07442	-0.847603	0.0491252	Intron (ENSMUST00000102801.7/23964, intron 4 of 30)	Tenm2
chr11	37285280	37285600	321	*	4.46615	3.88545	4.87905	-0.993604	0.0320678	Distal Intergenic	Tenm2
chr11	38861659	38862568	910	*	5.9539	5.4154	6.34514	-0.929732	0.0160795	Distal Intergenic	Gm12130
chr11	40555055	40555748	694	*	5.82983	5.33639	6.19683	-0.860439	0.0140541	Distal Intergenic	Mat2b
chr11	40581406	40581776	371	*	4.07449	3.34339	4.55739	-1.214	0.035796	Distal Intergenic	Mat2b
chr11	41058981	41059495	515	*	4.8334	4.33517	5.20304	-0.86787	0.0480478	Distal Intergenic	Ccng1
chr11	41493283	41493628	346	*	4.7647	4.16452	5.18729	-1.02276	0.0285991	Distal Intergenic	Gabrg2
chr11	42505292	42505811	520	*	4.64971	4.01874	5.08721	-1.06848	0.0196857	Intron (ENSMUST00000007797.9/14401, intron 5 of 9)	Gabrb2
chr11	43559773	43560334	562	*	5.50184	5.11029	5.80948	-0.699191	0.0382518	Intron (ENSMUST00000050574.6/380694, intron 3 of 5)	Ccnjl
chr11	44126970	44127587	618	*	4.98548	4.46276	5.36835	-0.905594	0.0241501	Intron (ENSMUST00000148504.1/ENSMUST00000148504.1, intron 6 of 6)	Adra1b
chr11	44510303	44510881	579	*	5.29687	4.61896	5.75623	-1.13727	0.0103919	Distal Intergenic	Rnf145
chr11	44547726	44548197	472	*	4.94102	4.31334	5.37696	-1.06361	0.00892439	Intron (ENSMUST00000019333.9/74315, intron 4 of 10)	Rnf145
chr11	46233971	46234373	403	*	5.87935	5.37188	6.25403	-0.882146	0.0182865	Promoter (1-2kb)	Fndc9
chr11	46912618	46913164	547	*	4.62566	3.71828	5.17837	-1.46009	0.0047981	Intron (ENSMUST00000109220.7/24052, intron 6 of 6)	Timd4
chr11	47618889	47619210	322	*	3.83561	3.03627	4.34696	-1.31068	0.0290242	Intron (ENSMUST00000154578.7/24052, intron 1 of 2)	Sgcd
chr11	48053634	48054072	439	*	4.28065	3.05509	4.93358	-1.87849	9.55644e-05	Distal Intergenic	Sgcd
chr11	48807117	48807851	735	*	6.00928	5.62859	6.31021	-0.681615	0.0293843	Promoter (1-2kb)	Rack1
chr11	49292895	49293264	370	*	4.07375	3.41111	4.52612	-1.11501	0.0474094	Promoter (<=1kb)	Olfr1392
chr11	49949826	49950262	437	*	4.40338	3.54099	4.9394	-1.39841	0.00442558	Intron (ENSMUST00000093141.11/74563, intron 1 of 12)	Rasgef1c
chr11	50501401	50501665	265	*	3.85104	2.91786	4.41302	-1.49516	0.012337	Distal Intergenic	Rufy1
chr11	51391232	51392147	916	*	5.69404	5.20766	6.05714	-0.849475	0.0212321	Intron (ENSMUST00000102765.8/237759, intron 2 of 28)	Col23a1
chr11	51401337	51402005	669	*	4.41895	3.75834	4.87037	-1.11204	0.0226215	Intron (ENSMUST00000102765.8/237759, intron 2 of 28)	Col23a1
chr11	51502372	51502646	275	*	3.94235	2.93915	4.52838	-1.58923	0.00358219	Intron (ENSMUST00000102765.8/237759, intron 2 of 28)	Col23a1
chr11	51622980	51623607	628	*	6.00209	5.4128	6.41928	-1.00649	0.0104275	Promoter (2-3kb)	Rmnd5b
chr11	51629966	51630320	355	*	5.31527	4.66797	5.76049	-1.09252	0.0075003	Intron (ENSMUST00000136020.7/66089, intron 1 of 8)	Rmnd5b
chr11	51649823	51650291	469	*	4.82197	4.20256	5.25393	-1.05138	0.0235954	Promoter (<=1kb)	N4bp3
chr11	51898363	51899357	995	*	5.64232	5.10087	6.03511	-0.934239	0.00290638	Exon (ENSMUST00000212253.1/ENSMUST00000212253.1, exon 1 of 3)	Jade2
chr11	52128425	52130066	1642	*	6.86209	6.44432	7.18566	-0.741348	0.0171869	Promoter (1-2kb)	Mir3061
chr11	52335949	52336395	447	*	5.27771	4.83903	5.61364	-0.774612	0.0317828	Distal Intergenic	Vdac1
chr11	52591650	52592165	516	*	4.26071	3.26865	4.84301	-1.57437	0.00383576	Distal Intergenic	Fstl4
chr11	52602164	52602771	608	*	5.09019	4.53372	5.49077	-0.957051	0.00898649	Distal Intergenic	Fstl4
chr11	52635764	52636298	535	*	4.82888	4.25766	5.237	-0.97934	0.0485519	Distal Intergenic	Fstl4
chr11	52641806	52642160	355	*	4.1039	3.34098	4.6003	-1.25933	0.0322889	Distal Intergenic	Fstl4
chr11	52794314	52794819	506	*	4.97666	4.40069	5.38718	-0.986486	0.0291133	Intron (ENSMUST00000036796.7/320027, intron 2 of 15)	Fstl4
chr11	52854853	52855250	398	*	4.48917	3.82617	4.9417	-1.11552	0.0159691	Intron (ENSMUST00000036796.7/320027, intron 3 of 15)	Fstl4
chr11	52994836	52995061	226	*	3.88931	3.03862	4.42086	-1.38224	0.0222005	Intron (ENSMUST00000036796.7/320027, intron 3 of 15)	Gm11186
chr11	53097079	53098139	1061	*	6.17816	5.74423	6.5113	-0.767067	0.0419249	Intron (ENSMUST00000036796.7/320027, intron 6 of 15)	Gm11186
chr11	53469952	53470822	871	*	7.50468	7.11885	7.8088	-0.689949	0.00702576	Exon (ENSMUST00000057722.2/ENSMUST00000057722.2, exon 1 of 1)	Sowaha
chr11	54050081	54050619	539	*	5.2497	4.7318	5.62999	-0.898192	0.0160772	Distal Intergenic	Pdlim4
chr11	54303982	54304268	287	*	5.53115	5.08215	5.87308	-0.790921	0.0194407	Promoter (<=1kb)	Acsl6
chr11	54317315	54317694	380	*	5.34173	4.87273	5.69509	-0.822362	0.0222699	Promoter (2-3kb)	Acsl6
chr11	54675800	54676435	636	*	4.70827	3.95296	5.20149	-1.24853	0.00487187	Exon (ENSMUST00000102743.9/192786, exon 22 of 28)	Rapgef6
chr11	54833412	54834450	1039	*	6.86826	6.55319	7.1267	-0.573513	0.0264391	Intron (ENSMUST00000148070.7/75530, intron 6 of 7)	Lyrm7os
chr11	55216811	55217240	430	*	5.03012	4.40874	5.46303	-1.0543	0.0322179	Intron (ENSMUST00000108872.8/215335, intron 2 of 10)	Slc36a1
chr11	55323905	55324329	425	*	4.3619	3.70798	4.81022	-1.10224	0.0462272	Intron (ENSMUST00000068853.12/245827, intron 1 of 23)	Fat2
chr11	56107915	56108255	341	*	4.30588	3.70999	4.72635	-1.01636	0.0450465	Distal Intergenic	Nmur2
chr11	56148968	56149406	439	*	4.74085	4.06142	5.2009	-1.13949	0.00691837	Distal Intergenic	Nmur2
chr11	56195382	56195739	358	*	4.13558	3.45434	4.59645	-1.14211	0.0354027	Distal Intergenic	Nmur2
chr11	56244952	56245327	376	*	4.72329	4.04109	5.18459	-1.1435	0.0147451	Distal Intergenic	Nmur2
chr11	56246906	56247404	499	*	6.09204	5.67547	6.41489	-0.739419	0.0314871	Distal Intergenic	Nmur2
chr11	56753634	56754094	461	*	4.92767	4.41525	5.30502	-0.889765	0.0453415	Distal Intergenic	Gria1
chr11	56762322	56763318	997	*	5.56762	5.05147	5.94698	-0.895512	0.0212865	Distal Intergenic	Gria1
chr11	56810144	56810629	486	*	4.86349	4.23347	5.30053	-1.06706	0.0144304	Distal Intergenic	Gria1
chr11	57011368	57011946	579	*	5.98377	5.62797	6.26895	-0.64098	0.0397071	Promoter (<=1kb)	Gria1
chr11	57070267	57071045	779	*	5.72848	5.2863	6.06644	-0.780137	0.0389588	Intron (ENSMUST00000036315.15/14799, intron 2 of 15)	Gria1
chr11	57132842	57133214	373	*	5.15732	4.23607	5.71505	-1.47897	0.000158465	Intron (ENSMUST00000036315.15/14799, intron 2 of 15)	Gria1
chr11	57140082	57140772	691	*	6.07155	5.46483	6.49735	-1.03253	0.00046221	Intron (ENSMUST00000036315.15/14799, intron 2 of 15)	Gria1
chr11	57154911	57155439	529	*	5.58035	5.09606	5.94229	-0.846232	0.0198107	Intron (ENSMUST00000036315.15/14799, intron 2 of 15)	Gria1
chr11	57214699	57215271	573	*	5.21469	4.54889	5.66851	-1.11961	0.0189305	Intron (ENSMUST00000036315.15/14799, intron 5 of 15)	Gria1
chr11	57271377	57272213	837	*	6.67402	6.03244	7.11655	-1.08412	2.69244e-05	Intron (ENSMUST00000036315.15/14799, intron 11 of 15)	Gria1
chr11	57313785	57314230	446	*	5.23523	4.5425	5.70127	-1.15877	0.00258435	Intron (ENSMUST00000036315.15/14799, intron 14 of 15)	Gria1
chr11	57319341	57319730	390	*	5.13596	4.60552	5.52295	-0.91743	0.0192861	Intron (ENSMUST00000036315.15/14799, intron 15 of 15)	Gria1
chr11	57598182	57598689	508	*	5.07302	4.62851	5.41235	-0.783842	0.0478829	Distal Intergenic	Galnt10
chr11	59338813	59339223	411	*	4.7284	3.97331	5.22153	-1.24822	0.00352194	Distal Intergenic	Wnt9a
chr11	59707606	59708600	995	*	6.47894	6.14012	6.75313	-0.613008	0.0253875	Intron (ENSMUST00000138234.1/26936, intron 3 of 3)	Mprip
chr11	59717699	59718186	488	*	5.06209	4.36881	5.52838	-1.15957	0.00275699	Intron (ENSMUST00000138234.1/26936, intron 3 of 3)	Mprip
chr11	60058004	60058335	332	*	4.54855	3.60971	5.11253	-1.50283	0.00127607	Distal Intergenic	Pemt
chr11	60176416	60177670	1255	*	6.96357	6.57599	7.26878	-0.692788	0.00646919	Promoter (<=1kb)	Rai1
chr11	60384585	60385603	1019	*	6.3236	5.82086	6.6957	-0.874835	0.0066558	Intron (ENSMUST00000108723.8/74665, intron 10 of 13)	Drc3
chr11	61021712	61022925	1214	*	5.80082	5.40593	6.11053	-0.7046	0.0329735	Promoter (<=1kb)	Kcnj12
chr11	61068737	61069147	411	*	4.29982	3.48909	4.81574	-1.32665	0.0195637	Promoter (2-3kb)	Kcnj12
chr11	61150645	61150895	251	*	4.76687	4.24433	5.14965	-0.905314	0.0453037	Distal Intergenic	Usp22
chr11	61226073	61226510	438	*	4.42995	3.55381	4.97114	-1.41733	0.00811276	Intron (ENSMUST00000066277.9/11671, intron 9 of 9)	Aldh3a1
chr11	61441767	61442080	314	*	4.7147	4.07987	5.15405	-1.07418	0.0356946	Distal Intergenic	Rnf112
chr11	61453838	61454356	519	*	6.40694	6.02137	6.71089	-0.689522	0.0491604	Promoter (<=1kb)	Rnf112
chr11	61484589	61485026	438	*	5.45992	5.03576	5.7873	-0.751534	0.046799	Promoter (<=1kb)	Mfap4
chr11	61644600	61645092	493	*	4.68533	4.15039	5.07469	-0.924302	0.0281492	Distal Intergenic	Grap
chr11	62317746	62318276	531	*	5.70799	5.18847	6.08915	-0.900678	0.0207091	Promoter (2-3kb)	Ncor1
chr11	62408927	62409299	373	*	4.33002	3.42602	4.88151	-1.4555	0.00183099	Intron (ENSMUST00000101066.9/20185, intron 5 of 44)	Ncor1
chr11	62745857	62746758	902	*	6.51592	6.12644	6.82228	-0.695843	0.0173899	Distal Intergenic	Zfp287
chr11	63778438	63779004	567	*	3.94741	2.96937	4.52498	-1.55561	0.00327142	Distal Intergenic	Hs3st3b1
chr11	64058442	64058842	401	*	4.37465	3.67071	4.84569	-1.17499	0.0342953	Intron (ENSMUST00000049091.8/70383, intron 3 of 6)	Cox10
chr11	65068951	65069366	416	*	4.79797	4.23122	5.20381	-0.972599	0.0199823	Intron (ENSMUST00000047463.14/216831, intron 3 of 20)	Arhgap44
chr11	65443338	65443843	506	*	4.46039	3.56095	5.01021	-1.44926	0.00340695	Distal Intergenic	Gm12295
chr11	65461075	65461498	424	*	4.11093	3.21574	4.65919	-1.44345	0.00471832	Distal Intergenic	Gm12295
chr11	65712809	65713052	244	*	4.13032	3.35622	4.63137	-1.27515	0.0147333	Intron (ENSMUST00000046963.9/26398, intron 4 of 10)	Map2k4
chr11	65930497	65931212	716	*	5.24431	4.68477	5.64646	-0.961688	0.0315443	Promoter (2-3kb)	Dnah9
chr11	66072905	66073364	460	*	4.70644	4.15222	5.10586	-0.953649	0.0417178	Exon (ENSMUST00000080665.9/237806, exon 25 of 69)	Dnah9
chr11	66134782	66135171	390	*	3.88512	3.15943	4.36569	-1.20625	0.0471092	Intron (ENSMUST00000080665.9/237806, intron 6 of 68)	Gm12296
chr11	66218511	66218782	272	*	4.97696	4.34954	5.41276	-1.06323	0.0287176	Intron (ENSMUST00000144922.1/100093714, intron 1 of 2)	Dnah9
chr11	66367259	66367660	402	*	4.07271	3.39221	4.53324	-1.14104	0.0478346	Intron (ENSMUST00000123454.7/380702, intron 3 of 5)	Shisa6
chr11	66674484	66675073	590	*	5.65395	4.99129	6.10632	-1.11503	0.00182265	Distal Intergenic	Shisa6
chr11	67596250	67596824	575	*	6.01221	5.6082	6.32749	-0.719292	0.0371411	Promoter (<=1kb)	Gas7
chr11	67616782	67617247	466	*	5.17891	4.69783	5.53907	-0.841236	0.0491252	Intron (ENSMUST00000108681.7/14457, intron 2 of 13)	Gas7
chr11	67648632	67649083	452	*	5.58984	5.11569	5.94611	-0.830426	0.0110281	Intron (ENSMUST00000108681.7/14457, intron 4 of 13)	Gas7
chr11	67664279	67664987	709	*	6.2621	5.93261	6.53015	-0.597537	0.0459157	3' UTR	Gas7
chr11	67998937	67999321	385	*	4.308	3.44535	4.84411	-1.39877	0.00572643	Intron (ENSMUST00000021285.13/55943, intron 4 of 7)	Stx8
chr11	68526397	68526971	575	*	4.52249	3.6485	5.06287	-1.41437	0.00713056	Exon (ENSMUST00000060441.6/104709, exon 4 of 20)	Pik3r6
chr11	69211334	69211858	525	*	5.17581	4.63208	5.56978	-0.937697	0.0171529	Distal Intergenic	Alox8
chr11	69552477	69553295	819	*	6.03959	5.48776	6.43777	-0.950006	0.00062807	Distal Intergenic	Dnah2
chr11	70975256	70975559	304	*	4.28477	3.16936	4.90624	-1.73688	0.000208004	Promoter (<=1kb)	Rpain
chr11	71375192	71375468	277	*	3.53888	2.73344	4.05268	-1.31923	0.0427786	Distal Intergenic	Nlrp1c-ps
chr11	71651821	71652756	936	*	5.38995	4.96971	5.71498	-0.745271	0.0426422	Intron (ENSMUST00000130837.1/ENSMUST00000130837.1, intron 1 of 1)	Wscd1
chr11	71770440	71770903	464	*	5.79621	5.4299	6.0881	-0.658192	0.0407348	Promoter (1-2kb)	Wscd1
chr11	71771150	71771477	328	*	4.34309	3.61867	4.82311	-1.20444	0.0314555	Promoter (2-3kb)	Wscd1
chr11	71944551	71945228	678	*	5.42946	4.96206	5.78192	-0.819859	0.0401253	Distal Intergenic	4930401O10Rik
chr11	72068144	72068429	286	*	4.51642	3.94927	4.92247	-0.973201	0.0473596	Exon (ENSMUST00000142471.1/327958, exon 8 of 8)	Pitpnm3
chr11	72155136	72155835	700	*	5.53803	5.10245	5.87214	-0.769694	0.0449829	3' UTR	Pitpnm3
chr11	72502185	72502629	445	*	4.98806	4.49887	5.35271	-0.85384	0.0442841	Promoter (<=1kb)	Spns3
chr11	72566727	72567392	666	*	5.93141	5.40727	6.31505	-0.907781	0.00381522	Distal Intergenic	Spns3
chr11	72861314	72861796	483	*	4.48384	3.85535	4.92015	-1.0648	0.0374523	Intron (ENSMUST00000069395.6/195018, intron 18 of 54)	Zzef1
chr11	74426210	74426597	388	*	3.98635	3.20399	4.4908	-1.28681	0.0287043	Intron (ENSMUST00000102521.8/380711, intron 8 of 24)	Rap1gap2
chr11	74485409	74486013	605	*	5.31217	4.80662	5.68581	-0.879192	0.0156063	Intron (ENSMUST00000102521.8/380711, intron 2 of 24)	Rap1gap2
chr11	74554681	74555335	655	*	5.51002	4.92416	5.92551	-1.00135	0.00853709	Intron (ENSMUST00000102521.8/380711, intron 2 of 24)	Rap1gap2
chr11	74589717	74590502	786	*	6.08	5.49349	6.49581	-1.00232	0.00151576	Promoter (<=1kb)	Rap1gap2
chr11	74619160	74620049	890	*	6.08847	5.62317	6.43974	-0.816573	0.00626226	Promoter (<=1kb)	Ccdc92b
chr11	74675218	74675769	552	*	5.54799	5.05852	5.9128	-0.854281	0.0479734	3' UTR	Cluh
chr11	74882110	74882384	275	*	4.64507	4.04407	5.06806	-1.02399	0.0217207	Intron (ENSMUST00000057631.11/97761, intron 2 of 22)	Sgsm2
chr11	75118088	75118489	402	*	5.18161	4.64731	5.57063	-0.923328	0.02265	Intron (ENSMUST00000045281.12/103677, intron 13 of 18)	Smg6
chr11	75173138	75173957	820	*	7.05241	6.7768	7.28372	-0.506913	0.0450767	Promoter (<=1kb)	Mir132
chr11	75768340	75769012	673	*	5.55566	5.14527	5.87479	-0.729516	0.0328772	3' UTR	Ywhae
chr11	75845680	75846092	413	*	5.06753	4.54517	5.45022	-0.905044	0.043415	Intron (ENSMUST00000121287.7/380714, intron 6 of 8)	Doc2b
chr11	76439485	76440058	574	*	5.78248	5.14537	6.2229	-1.07753	0.000171081	Promoter (2-3kb)	Abr
chr11	76449583	76450767	1185	*	6.42333	6.02737	6.7337	-0.706334	0.0210169	Intron (ENSMUST00000094012.10/109934, intron 15 of 21)	Abr
chr11	76507761	76508067	307	*	5.53575	5.06004	5.8929	-0.832857	0.0277255	Promoter (<=1kb)	Abr
chr11	76672579	76673158	580	*	5.23526	4.69948	5.62507	-0.925586	0.0322131	Promoter (<=1kb)	Bhlha9
chr11	77174266	77175092	827	*	5.12209	4.2023	5.6793	-1.477	0.000544914	Intron (ENSMUST00000108400.7/319634, intron 1 of 17)	Efcab5
chr11	77806276	77806519	244	*	4.96413	4.41171	5.36262	-0.950907	0.0194241	Intron (ENSMUST00000108375.8/360013, intron 2 of 41)	Myo18a
chr11	77950981	77951445	465	*	4.96746	4.13925	5.49029	-1.35104	0.000150734	Promoter (<=1kb)	Sez6
chr11	78240109	78240809	701	*	5.97739	5.33445	6.42057	-1.08612	0.000992227	Intron (ENSMUST00000002121.4/20926, intron 1 of 36)	Sdf2
chr11	78382317	78382854	538	*	4.32391	3.48232	4.85196	-1.36964	0.0145633	Intron (ENSMUST00000108294.1/15218, intron 1 of 8)	Foxn1
chr11	78571364	78571781	418	*	4.75176	4.19198	5.15404	-0.962058	0.0254995	Promoter (<=1kb)	Nlk
chr11	79082968	79083458	491	*	5.36282	4.72124	5.80536	-1.08412	0.00302035	Intron (ENSMUST00000018478.10/16706, intron 1 of 18)	Ksr1
chr11	79171948	79172493	546	*	5.24377	4.51847	5.72416	-1.20569	0.00859496	Distal Intergenic	Ksr1
chr11	79182799	79183442	644	*	5.32554	4.41442	5.87962	-1.4652	1.36663e-05	Distal Intergenic	Ksr1
chr11	80065909	80066157	249	*	4.02149	3.29169	4.50383	-1.21215	0.0291349	Intron (ENSMUST00000103233.9/54394, intron 1 of 6)	Crlf3
chr11	80277893	80278422	530	*	4.67963	4.10617	5.08889	-0.982716	0.0274982	Distal Intergenic	Rhot1
chr11	80503930	80504609	680	*	6.58119	6.25241	6.84877	-0.596363	0.0440556	Intron (ENSMUST00000041065.13/338367, intron 21 of 21)	C030013C21Rik
chr11	80669820	80671016	1197	*	6.59552	6.2714	6.86002	-0.588618	0.0193578	Exon (ENSMUST00000041065.13/338367, exon 11 of 22)	Myo1d
chr11	81079234	81079707	474	*	5.14471	4.57801	5.55052	-0.972507	0.00646757	Intron (ENSMUST00000150536.1/ENSMUST00000150536.1, intron 2 of 2)	Asic2
chr11	81109483	81110392	910	*	5.17472	4.73232	5.51282	-0.780503	0.0438723	Intron (ENSMUST00000021045.12/11418, intron 1 of 9)	Asic2
chr11	81261295	81261577	283	*	3.80205	2.32127	4.51725	-2.19598	6.68888e-05	Intron (ENSMUST00000066197.6/11418, intron 1 of 9)	Asic2
chr11	81486390	81486875	486	*	4.75976	4.00607	5.25229	-1.24622	0.00254851	Intron (ENSMUST00000066197.6/11418, intron 1 of 9)	1700071K01Rik
chr11	81492430	81492958	529	*	5.06337	4.03693	5.65704	-1.62011	5.38431e-06	Intron (ENSMUST00000066197.6/11418, intron 1 of 9)	1700071K01Rik
chr11	81512444	81513017	574	*	5.15662	4.60436	5.55502	-0.950652	0.0112456	Intron (ENSMUST00000066197.6/11418, intron 1 of 9)	1700071K01Rik
chr11	81670418	81670828	411	*	4.56662	3.75312	5.08364	-1.33052	0.00345376	Intron (ENSMUST00000066197.6/11418, intron 1 of 9)	1700071K01Rik
chr11	81697084	81697412	329	*	3.99693	3.01245	4.57668	-1.56423	0.00494864	Intron (ENSMUST00000066197.6/11418, intron 1 of 9)	1700071K01Rik
chr11	81897478	81898587	1110	*	5.90163	5.41575	6.26446	-0.848706	0.017382	Intron (ENSMUST00000066197.6/11418, intron 1 of 9)	5530401A14Rik
chr11	82057633	82058003	371	*	3.99172	3.18295	4.50686	-1.32391	0.024426	Promoter (<=1kb)	Ccl11
chr11	82564271	82564717	447	*	4.49455	3.84356	4.94151	-1.09795	0.0196503	Distal Intergenic	Gm11426
chr11	82579775	82580519	745	*	5.56439	5.08304	5.92468	-0.841643	0.026343	Distal Intergenic	Gm11426
chr11	82664143	82664483	341	*	4.27799	3.25023	4.87209	-1.62186	0.000895034	Distal Intergenic	Gm11426
chr11	83312442	83313129	688	*	5.28671	4.77386	5.66429	-0.890427	0.0284474	Intron (ENSMUST00000176944.7/71770, intron 2 of 5)	Ap2b1
chr11	83335757	83336335	579	*	5.14623	3.87941	5.81019	-1.93078	3.92582e-06	Intron (ENSMUST00000018875.12/71770, intron 7 of 21)	Ap2b1
chr11	83995316	83995941	626	*	5.02995	4.44687	5.44405	-0.997183	0.0269338	Intron (ENSMUST00000049714.14/217030, intron 11 of 21)	Synrg
chr11	84028670	84028942	273	*	3.81981	3.06607	4.31237	-1.2463	0.048578	Promoter (2-3kb)	Synrg
chr11	84097605	84098000	396	*	4.04948	3.3162	4.53332	-1.21712	0.0324772	Intron (ENSMUST00000018795.12/217031, intron 8 of 15)	Tada2a
chr11	84697388	84697788	401	*	4.43413	3.56761	4.97171	-1.4041	0.00237066	Distal Intergenic	1700109G15Rik
chr11	84939523	84940253	731	*	5.83627	5.41875	6.15969	-0.740938	0.0422394	Distal Intergenic	Car4
chr11	85428401	85428622	222	*	3.61586	2.6513	4.18882	-1.53752	0.0283265	Intron (ENSMUST00000108056.7/192197, intron 8 of 15)	Bcas3
chr11	86434177	86434499	323	*	4.50237	3.82439	4.96176	-1.13738	0.0104305	Distal Intergenic	Rnft1
chr11	86914360	86914915	556	*	4.74764	4.18471	5.15154	-0.966832	0.0363213	Distal Intergenic	Ypel2
chr11	86930560	86931166	607	*	5.37696	4.71541	5.82882	-1.11341	0.00226523	Distal Intergenic	Ypel2
chr11	86950071	86950561	491	*	5.5019	5.05701	5.84145	-0.784439	0.0269583	Intron (ENSMUST00000018571.4/77864, intron 2 of 4)	Ypel2
chr11	87238878	87239512	635	*	5.5769	4.99186	5.99198	-1.00011	0.00945697	Intron (ENSMUST00000055438.4/320472, intron 4 of 6)	Trim37
chr11	87840732	87840997	266	*	3.2594	2.0453	3.90921	-1.86391	0.0457298	Distal Intergenic	Mks1
chr11	88086707	88087511	805	*	6.90347	6.60038	7.15381	-0.553427	0.0334314	Distal Intergenic	2210416O15Rik
chr11	88118754	88119737	984	*	7.06694	6.78641	7.30169	-0.515276	0.032573	Intron (ENSMUST00000018522.12/103841, intron 1 of 10)	Cuedc1
chr11	88146217	88146991	775	*	5.69173	5.13897	6.09039	-0.951425	0.00127717	Intron (ENSMUST00000018522.12/103841, intron 1 of 10)	Cuedc1
chr11	88209980	88210269	290	*	3.90385	3.01935	4.44816	-1.42882	0.0332098	Exon (ENSMUST00000024486.13/64656, exon 4 of 5)	Mrps23
chr11	88245889	88246151	263	*	3.46128	2.29596	4.09739	-1.80143	0.0122813	Distal Intergenic	Mrps23
chr11	88620018	88620846	829	*	5.96718	5.58122	6.27137	-0.690144	0.0402101	Intron (ENSMUST00000107909.7/76626, intron 5 of 13)	Msi2
chr11	89615659	89616203	545	*	4.8104	4.1661	5.25421	-1.08811	0.0192277	Intron (ENSMUST00000238273.2/382543, intron 4 of 21)	Ankfn1
chr11	90754459	90754828	370	*	4.18733	3.38715	4.69902	-1.31187	0.0351853	Distal Intergenic	4930405D11Rik
chr11	91442305	91442673	369	*	4.0578	3.30739	4.54895	-1.24156	0.0234639	Distal Intergenic	Kif2b
chr11	92011299	92011633	335	*	4.05307	3.27222	4.5569	-1.28468	0.0154563	Distal Intergenic	Kif2b
chr11	93273853	93274314	462	*	5.56459	5.02084	5.95858	-0.937731	0.00904958	Intron (ENSMUST00000107859.7/72605, intron 3 of 4)	Car10
chr11	93391200	93391486	287	*	4.21118	3.48263	4.69299	-1.21035	0.0211757	Intron (ENSMUST00000107861.7/72605, intron 4 of 4)	Car10
chr11	93466302	93466545	244	*	3.79564	2.79423	4.38108	-1.58685	0.00553758	Intron (ENSMUST00000107861.7/72605, intron 4 of 4)	Car10
chr11	93577397	93577852	456	*	5.81816	5.25686	6.22122	-0.964362	0.00284605	Intron (ENSMUST00000042943.12/72605, intron 5 of 9)	Utp18
chr11	94454808	94455118	311	*	4.92131	4.2903	5.35884	-1.06854	0.00534688	Intron (ENSMUST00000100561.9/12291, intron 9 of 35)	Cacna1g
chr11	94819050	94819422	373	*	3.22523	1.99457	3.87955	-1.88498	0.0118576	Distal Intergenic	Tmem92
chr11	94998252	94998534	283	*	5.60354	5.11811	5.96612	-0.848002	0.0101517	Promoter (2-3kb)	Ppp1r9b
chr11	95057060	95057409	350	*	3.62552	2.61514	4.21392	-1.59879	0.0164019	Promoter (<=1kb)	Itga3
chr11	95476218	95476774	557	*	5.05194	4.31585	5.53699	-1.22114	0.00491372	Promoter (1-2kb)	Spop
chr11	95791669	95792219	551	*	5.35876	4.52514	5.88371	-1.35857	0.00152142	Intron (ENSMUST00000133070.7/237928, intron 5 of 6)	Phospho1
chr11	96501069	96501520	452	*	4.36892	3.77884	4.78651	-1.00767	0.0468683	Intron (ENSMUST00000103154.10/78473, intron 2 of 12)	Skap1
chr11	96742071	96742384	314	*	3.98905	3.23095	4.48343	-1.25248	0.0365084	Intron (ENSMUST00000103154.10/78473, intron 11 of 12)	Snx11
chr11	96840235	96840789	555	*	5.41462	4.88568	5.80082	-0.915142	0.0112037	Distal Intergenic	Copz2
chr11	97072561	97072959	399	*	4.90952	4.41594	5.27659	-0.860654	0.0340662	Distal Intergenic	Osbpl7
chr11	97160269	97160704	436	*	4.84741	3.9364	5.40145	-1.46505	0.000733859	3' UTR	Kpnb1
chr11	97401155	97401513	359	*	5.76397	5.07873	6.22665	-1.14792	0.00042507	Distal Intergenic	Arhgap23
chr11	97457201	97457473	273	*	3.90922	3.08757	4.42947	-1.3419	0.0177551	Intron (ENSMUST00000121799.7/58996, intron 11 of 23)	Arhgap23
chr11	97560220	97560923	704	*	5.97777	5.3897	6.39437	-1.00467	0.00149115	Intron (ENSMUST00000107596.8/56013, intron 1 of 19)	Srcin1
chr11	97611169	97611433	265	*	4.5823	3.85366	5.06414	-1.21048	0.00541306	Intron (ENSMUST00000131687.1/69729, intron 1 of 3)	2410003L11Rik
chr11	98019058	98019550	493	*	5.95157	5.4435	6.32657	-0.883071	0.00937782	Promoter (<=1kb)	Cacnb1
chr11	98270065	98270567	503	*	4.85345	4.12855	5.33367	-1.20513	0.00597576	Intron (ENSMUST00000147441.7/69131, intron 7 of 7)	Mir5119
chr11	98338582	98339138	557	*	5.59557	5.20871	5.90033	-0.691616	0.0410727	Distal Intergenic	Neurod2
chr11	98871903	98872499	597	*	5.68118	5.26735	6.00238	-0.735026	0.0383971	Intron (ENSMUST00000142414.7/68524, intron 1 of 4)	Wipf2
chr11	98969728	98970021	294	*	5.38849	4.856	5.77655	-0.920554	0.00760242	Intron (ENSMUST00000107474.7/19401, intron 4 of 8)	Rara
chr11	99111116	99111813	698	*	5.75195	5.27085	6.11211	-0.841264	0.0202434	Distal Intergenic	Tns4
chr11	99147182	99147803	622	*	5.27139	4.86555	5.58776	-0.722211	0.0435212	Intron (ENSMUST00000103134.3/12775, intron 2 of 2)	Ccr7
chr11	99385849	99386786	938	*	6.42253	6.08704	6.69454	-0.607494	0.0475468	Promoter (<=1kb)	Krt10
chr11	99392264	99392902	639	*	5.10897	4.55941	5.50597	-0.94656	0.0294451	Promoter (2-3kb)	Krt10
chr11	100462751	100463132	382	*	4.76241	4.10301	5.21327	-1.11026	0.00703167	3' UTR	Klhl11
chr11	100564195	100564850	656	*	5.50477	4.94918	5.9049	-0.955716	0.0158927	Intron (ENSMUST00000092684.11/74407, intron 9 of 11)	Cnp
chr11	100870250	100870551	302	*	3.94884	3.18529	4.44552	-1.26023	0.040585	Intron (ENSMUST00000004145.13/20850, intron 6 of 19)	Stat5a
chr11	101060208	101060510	303	*	5.37768	4.8202	5.77878	-0.958588	0.0150427	Intron (ENSMUST00000103110.9/11975, intron 20 of 20)	Naglu
chr11	101155565	101156412	848	*	6.03907	5.6342	6.35487	-0.720665	0.0312132	Promoter (<=1kb)	Tubg2
chr11	101191279	101191751	473	*	5.39292	4.78681	5.81841	-1.0316	0.00479064	Promoter (2-3kb)	Ezh1
chr11	101238147	101238578	432	*	4.54389	3.65758	5.08887	-1.43129	0.00333174	Distal Intergenic	Ramp2
chr11	101687280	101688340	1061	*	6.83669	6.37719	7.18464	-0.807452	0.00808021	Distal Intergenic	Arl4d
chr11	101689685	101690079	395	*	4.9136	4.19035	5.39311	-1.20277	0.00683486	Distal Intergenic	Arl4d
chr11	101701850	101702068	219	*	3.92724	2.9433	4.50681	-1.5635	0.0035278	Distal Intergenic	Dhx8
chr11	101807251	101807599	349	*	4.10834	3.15395	4.67777	-1.52382	0.00446735	Distal Intergenic	Etv4
chr11	101831941	101832448	508	*	4.57334	3.89712	5.03193	-1.13481	0.0207405	Distal Intergenic	Etv4
chr11	102010095	102010601	507	*	4.56986	4.0143	4.96997	-0.955672	0.0489849	Promoter (<=1kb)	Mpp3
chr11	102086995	102087798	804	*	6.86839	6.57364	7.11302	-0.539378	0.0401096	Promoter (<=1kb)	Mpp2
chr11	102201344	102201862	519	*	5.27176	4.53486	5.75716	-1.22231	0.000280664	Promoter (<=1kb)	Hdac5
chr11	103192266	103192764	499	*	5.52556	4.81326	6.00029	-1.18703	0.000431127	Promoter (<=1kb)	Fmnl1
chr11	103402803	103403124	322	*	4.20988	3.39612	4.72701	-1.33089	0.019951	Intron (ENSMUST00000041272.9/353047, intron 2 of 11)	Plekhm1
chr11	103649240	103649893	654	*	5.95575	5.46458	6.32151	-0.856921	0.0198515	Promoter (<=1kb)	Rprml
chr11	103662584	103662944	361	*	5.26914	4.4669	5.78166	-1.31475	0.00142975	Distal Intergenic	Rprml
chr11	103890701	103891079	379	*	4.92285	3.98921	5.485	-1.49579	5.97236e-05	Intron (ENSMUST00000103075.10/18195, intron 8 of 20)	Nsf
chr11	103960947	103961822	876	*	6.26906	5.86349	6.58528	-0.721792	0.0235074	Distal Intergenic	Arf2
chr11	104029052	104029601	550	*	5.27774	4.70499	5.68664	-0.981646	0.0103557	Distal Intergenic	Arf2
chr11	104052026	104052547	522	*	4.63844	4.03486	5.0627	-1.02784	0.0223378	Distal Intergenic	Arf2
chr11	104171087	104171854	768	*	6.07451	5.45793	6.5051	-1.04717	0.000244175	Intron (ENSMUST00000093925.4/12921, intron 8 of 12)	Sppl2c
chr11	104237112	104237602	491	*	5.67827	5.19997	6.03687	-0.836892	0.00826257	Intron (ENSMUST00000106992.9/17762, intron 1 of 9)	Mapt
chr11	104254397	104255090	694	*	6.14078	5.62843	6.5181	-0.889669	0.00160764	Intron (ENSMUST00000106992.9/17762, intron 1 of 9)	Mapt
chr11	104302707	104302944	238	*	4.57005	3.77485	5.07973	-1.30488	0.0129168	Intron (ENSMUST00000106992.9/17762, intron 4 of 9)	Mapt
chr11	104332192	104332549	358	*	4.98022	4.45333	5.36532	-0.911989	0.0318637	Downstream (<=300bp)	Kansl1
chr11	105508005	105508775	771	*	5.80046	5.32829	6.15561	-0.827317	0.0277519	Distal Intergenic	Marchf10
chr11	105855471	105855775	305	*	4.28848	3.44465	4.81739	-1.37274	0.0102954	Intron (ENSMUST00000100330.9/77097, intron 10 of 25)	Tanc2
chr11	105922844	105923210	367	*	4.72125	4.01559	5.19304	-1.17745	0.00421477	3' UTR	Cyb561
chr11	106536409	106536898	490	*	5.10503	4.50906	5.52555	-1.01649	0.00976829	Intron (ENSMUST00000042780.13/21763, intron 5 of 11)	Tex2
chr11	107813048	107813641	594	*	4.70037	4.15726	5.09401	-0.936756	0.044037	Distal Intergenic	Cacng4
chr11	107919836	107920223	388	*	4.6476	4.00289	5.09162	-1.08873	0.00655419	Distal Intergenic	Cacng5
chr11	107950661	107951189	529	*	5.16154	4.64766	5.53968	-0.892028	0.0359964	Intron (ENSMUST00000059595.10/18750, intron 16 of 16)	Prkca
chr11	108009655	108010164	510	*	4.53199	3.76151	5.03155	-1.27004	0.00422464	Promoter (2-3kb)	Prkca
chr11	108023088	108023709	622	*	6.27891	5.9471	6.5485	-0.601398	0.0495794	Intron (ENSMUST00000059595.10/18750, intron 5 of 16)	Prkca
chr11	108410236	108410752	517	*	4.41321	3.61329	4.9248	-1.31151	0.00536125	Intron (ENSMUST00000000049.5/11818, intron 6 of 7)	Cep112
chr11	108987323	108987578	256	*	3.89256	3.08065	4.40896	-1.3283	0.0231202	Distal Intergenic	Axin2
chr11	109258665	109259511	847	*	5.77138	5.31645	6.11673	-0.800273	0.0290819	Exon (ENSMUST00000106704.2/19739, exon 10 of 10)	Rgs9
chr11	109809248	109809992	745	*	4.99971	4.41083	5.4167	-1.00587	0.0110134	Intron (ENSMUST00000106674.7/69324, intron 2 of 5)	1700012B07Rik
chr11	110588261	110588633	373	*	4.43653	3.55332	4.98036	-1.42705	0.006372	Distal Intergenic	Map2k6
chr11	111865129	111865460	332	*	3.65696	2.80025	4.19081	-1.39056	0.0255304	Distal Intergenic	Kcnj2
chr11	112071640	112072215	576	*	4.76897	4.15354	5.19901	-1.04547	0.0238359	Distal Intergenic	BC006965
chr11	112298781	112299465	685	*	5.80838	5.34991	6.15576	-0.805854	0.00915589	Distal Intergenic	BC006965
chr11	112528969	112529307	339	*	3.33832	1.88562	4.04732	-2.1617	0.00422464	Distal Intergenic	BC006965
chr11	113948586	113948981	396	*	4.71098	3.70497	5.29793	-1.59296	0.000101305	Intron (ENSMUST00000041627.13/237979, intron 1 of 44)	Sdk2
chr11	114066552	114067425	874	*	6.5577	6.12185	6.89198	-0.770134	0.009155	Promoter (<=1kb)	Sdk2
chr11	114284743	114285589	847	*	5.95755	5.46615	6.32343	-0.857278	0.00611479	Distal Intergenic	1700092K14Rik
chr11	114563116	114563821	706	*	5.29965	4.74819	5.69765	-0.949453	0.0245314	Distal Intergenic	Rpl38
chr11	114703789	114704794	1006	*	6.70899	6.34384	7.00013	-0.656293	0.0185344	Intron (ENSMUST00000045779.5/117160, intron 6 of 13)	Dnai2
chr11	115374771	115375027	257	*	4.28749	3.67171	4.71769	-1.04597	0.0398748	Distal Intergenic	Cdr2l
chr11	115400964	115401454	491	*	5.13253	4.59723	5.52207	-0.92484	0.0128968	Promoter (2-3kb)	Mrpl58
chr11	115427690	115428381	692	*	6.14067	5.69131	6.4828	-0.791491	0.0156661	Promoter (<=1kb)	Kctd2
chr11	115473949	115474182	234	*	5.10193	4.58556	5.48142	-0.895854	0.0217743	Promoter (1-2kb)	Armc7
chr11	115481829	115482255	427	*	5.29227	4.65504	5.73275	-1.07772	0.00425967	Intron (ENSMUST00000035240.6/276905, intron 2 of 2)	Armc7
chr11	116162016	116162635	620	*	5.50485	5.06502	5.84144	-0.776417	0.0434494	Exon (ENSMUST00000131521.7/217335, exon 4 of 9)	Fbf1
chr11	116954122	116954666	545	*	4.95112	4.19359	5.44528	-1.25169	0.00145654	Intron (ENSMUST00000103027.9/268510, intron 8 of 17)	Mgat5b
chr11	117030304	117031102	799	*	5.61913	4.66126	6.18977	-1.52851	3.92582e-06	Distal Intergenic	Snhg20
chr11	117031309	117031648	340	*	4.5534	3.8861	5.0079	-1.1218	0.032042	Distal Intergenic	Snhg20
chr11	117062670	117063481	812	*	5.94093	5.38831	6.33952	-0.951208	0.00045335	Distal Intergenic	Snhg20
chr11	117208116	117208767	652	*	4.95485	4.3329	5.38803	-1.05512	0.00527726	Intron (ENSMUST00000093907.10/53860, intron 1 of 11)	Septin9
chr11	117238194	117238529	336	*	5.05813	4.5709	5.4217	-0.8508	0.0474959	Intron (ENSMUST00000093907.10/53860, intron 2 of 11)	Septin9
chr11	117330750	117331237	488	*	5.48162	4.92953	5.87994	-0.950404	0.00542644	Promoter (<=1kb)	Septin9
chr11	117384821	117385311	491	*	4.93291	4.3543	5.34476	-0.990462	0.0138405	Distal Intergenic	Septin9
chr11	117484240	117484498	259	*	4.66053	4.02707	5.09921	-1.07215	0.0239542	Promoter (<=1kb)	Gm11733
chr11	117586840	117587388	549	*	4.44755	3.51725	5.00851	-1.49126	0.00100996	Distal Intergenic	2900041M22Rik
chr11	118133589	118134051	463	*	4.32912	3.7072	4.76229	-1.05509	0.0265537	Promoter (2-3kb)	Dnah17
chr11	118327116	118327994	879	*	7.16381	6.82809	7.43596	-0.607874	0.0126958	Intron (ENSMUST00000017610.9/21858, intron 1 of 4)	Cep295nl
chr11	118569668	118570446	779	*	6.06059	5.67248	6.36611	-0.693627	0.0477108	Promoter (<=1kb)	Rbfox3
chr11	118581095	118581360	266	*	4.5288	3.99313	4.91855	-0.925417	0.0328694	Intron (ENSMUST00000117731.7/52897, intron 3 of 13)	Rbfox3
chr11	118791276	118791966	691	*	5.94839	5.49148	6.29486	-0.803382	0.0152513	Exon (ENSMUST00000146016.1/ENSMUST00000146016.1, exon 1 of 4)	Rbfox3
chr11	118792514	118792913	400	*	5.56033	4.92256	6.00107	-1.07851	0.0108529	Intron (ENSMUST00000146016.1/ENSMUST00000146016.1, intron 2 of 3)	Rbfox3
chr11	118813982	118814312	331	*	4.46508	3.50684	5.03585	-1.52901	0.00153268	Intron (ENSMUST00000117731.7/52897, intron 1 of 13)	Rbfox3
chr11	118861775	118862525	751	*	5.90968	5.313	6.33054	-1.01754	0.00218347	Intron (ENSMUST00000117731.7/52897, intron 1 of 13)	Rbfox3
chr11	118909377	118909940	564	*	5.43535	4.97972	5.7811	-0.801376	0.024357	Promoter (<=1kb)	Rbfox3
chr11	118916583	118916995	413	*	4.93251	4.41021	5.31516	-0.904944	0.0247099	Distal Intergenic	Rbfox3
chr11	119198598	119199211	614	*	5.15852	4.65898	5.52887	-0.869889	0.0279624	Intron (ENSMUST00000036113.3/207592, intron 3 of 11)	Tbc1d16
chr11	119215100	119215966	867	*	6.27931	5.88881	6.58632	-0.697502	0.0122089	Intron (ENSMUST00000036113.3/207592, intron 1 of 11)	Tbc1d16
chr11	119219805	119220244	440	*	5.43529	4.93797	5.80443	-0.866461	0.0282952	Promoter (1-2kb)	Tbc1d16
chr11	119507844	119508249	406	*	5.06989	4.58035	5.43474	-0.854396	0.031058	3' UTR	Endov
chr11	119625031	119625483	453	*	4.54932	3.84961	5.01847	-1.16887	0.00897865	Intron (ENSMUST00000125583.7/74370, intron 1 of 12)	Rptor
chr11	119661539	119661852	314	*	4.00808	3.29202	4.48445	-1.19243	0.0227096	Intron (ENSMUST00000125583.7/74370, intron 2 of 12)	Rptor
chr11	120048215	120048537	323	*	5.59873	5.1867	5.91885	-0.732149	0.0291595	Promoter (1-2kb)	Aatk
chr11	120136982	120137755	774	*	6.13246	5.74763	6.43595	-0.688312	0.0460318	Intron (ENSMUST00000045402.13/72055, intron 6 of 15)	Slc38a10
chr11	120268233	120268989	757	*	5.95512	5.55376	6.26879	-0.715029	0.0361706	Exon (ENSMUST00000122148.7/268515, exon 4 of 28)	Bahcc1
chr11	121581395	121581965	571	*	3.91691	2.85696	4.52131	-1.66435	0.00704528	Intron (ENSMUST00000103013.9/108903, intron 22 of 38)	Tbcd
chr12	3406641	3407063	423	*	5.55764	5.10575	5.90123	-0.795489	0.0160702	Exon (ENSMUST00000168012.2/100043040, exon 3 of 3)	Kif3c
chr12	3611966	3612236	271	*	4.11723	3.39871	4.59468	-1.19598	0.0217697	Intron (ENSMUST00000173199.7/13528, intron 4 of 19)	Dtnb
chr12	3674856	3675475	620	*	6.11146	5.71739	6.42066	-0.703278	0.0305847	Intron (ENSMUST00000173199.7/13528, intron 8 of 19)	Dtnb
chr12	4066553	4067273	721	*	5.25737	4.64588	5.68549	-1.03961	0.00921422	Distal Intergenic	Dnajc27
chr12	4194647	4194962	316	*	4.76296	4.20687	5.16335	-0.956481	0.0328694	Promoter (<=1kb)	Adcy3
chr12	4430731	4431265	535	*	3.91823	3.08982	4.44114	-1.35132	0.0240754	Intron (ENSMUST00000085814.4/17977, intron 1 of 22)	Ncoa1
chr12	4665358	4665936	579	*	5.55276	5.07055	5.91354	-0.842995	0.0390141	Promoter (<=1kb)	Itsn2
chr12	4679856	4680732	877	*	6.80982	6.45361	7.09527	-0.641662	0.0470242	Intron (ENSMUST00000062580.7/20403, intron 28 of 38)	Itsn2
chr12	5025313	5025809	497	*	4.82638	4.23549	5.24437	-1.00889	0.0168287	Intron (ENSMUST00000045664.6/320817, intron 26 of 30)	Atad2b
chr12	5254300	5254687	388	*	5.00998	4.42759	5.42373	-0.996141	0.0157948	Intron (ENSMUST00000020958.8/208439, intron 2 of 13)	Klhl29
chr12	5268025	5268628	604	*	6.76996	6.47146	7.01717	-0.54571	0.0428971	Intron (ENSMUST00000020958.8/208439, intron 2 of 13)	Klhl29
chr12	5353375	5353935	561	*	5.52293	4.95943	5.92711	-0.967689	0.00448069	Intron (ENSMUST00000020958.8/208439, intron 1 of 13)	Klhl29
chr12	6151487	6151955	469	*	4.18895	3.4108	4.69167	-1.28087	0.00906716	Distal Intergenic	2810032G03Rik
chr12	6580124	6580585	462	*	4.10029	3.26271	4.62678	-1.36407	0.00969504	Distal Intergenic	1700101O22Rik
chr12	7754927	7755380	454	*	4.25982	3.66404	4.68024	-1.0162	0.0401803	Exon (ENSMUST00000218503.1/ENSMUST00000218503.1, exon 4 of 4)	Apob
chr12	7816506	7817313	808	*	5.75209	5.30367	6.09368	-0.790006	0.0138887	Intron (ENSMUST00000219198.1/ENSMUST00000219198.1, intron 1 of 5)	Apob
chr12	8464682	8465324	643	*	5.92655	5.3767	6.32371	-0.947006	0.00304832	Distal Intergenic	Rhob
chr12	9247600	9247880	281	*	3.55463	2.6378	4.11077	-1.47297	0.0401006	Distal Intergenic	Ttc32
chr12	9405035	9405320	286	*	3.85384	3.09852	4.34706	-1.24854	0.0287789	Intron (ENSMUST00000223136.1/ENSMUST00000223136.1, intron 2 of 3)	Osr1
chr12	9952118	9952679	562	*	4.62973	3.93524	5.09657	-1.16134	0.0246892	Distal Intergenic	Osr1
chr12	9991373	9991811	439	*	4.8126	4.30538	5.18714	-0.88176	0.0436721	Distal Intergenic	Nt5c1b
chr12	10272030	10272432	403	*	4.76423	3.84974	5.31952	-1.46978	0.00240004	Distal Intergenic	Nt5c1b
chr12	10571809	10572553	745	*	5.15529	4.40771	5.64525	-1.23754	0.00103345	Distal Intergenic	Gm38407
chr12	10867608	10867979	372	*	4.60985	4.01878	5.02794	-1.00916	0.0476862	Distal Intergenic	7420701I03Rik
chr12	12023841	12024334	494	*	4.62369	3.9695	5.07213	-1.10263	0.00931149	Distal Intergenic	Tubb2a-ps2
chr12	13144819	13145429	611	*	5.07365	4.45641	5.50455	-1.04814	0.0137335	Distal Intergenic	Ddx1
chr12	13861013	13861745	733	*	5.9744	5.45345	6.35633	-0.902873	0.00424973	Distal Intergenic	Gm35725
chr12	14200354	14200698	345	*	3.71984	2.77806	4.28487	-1.50681	0.0172463	Distal Intergenic	Lratd1
chr12	14515677	14515934	258	*	3.51513	2.57982	4.07786	-1.49804	0.0414109	Distal Intergenic	Gm16497
chr12	15704412	15704890	479	*	4.52211	3.90866	4.95119	-1.04253	0.0144598	Intron (ENSMUST00000222542.1/ENSMUST00000222542.1, intron 1 of 4)	Mir6387
chr12	15760918	15762157	1240	*	6.88565	6.39617	7.25046	-0.85429	0.00504137	Distal Intergenic	Mir6387
chr12	15852718	15853290	573	*	4.77429	4.26638	5.14921	-0.882829	0.0394196	Intron (ENSMUST00000180759.1/ENSMUST00000180759.1, intron 2 of 2)	Trib2
chr12	16605696	16606054	359	*	4.37495	3.52327	4.90688	-1.38362	0.00497688	Promoter (1-2kb)	Lpin1
chr12	16670872	16671244	373	*	3.90434	2.8085	4.51988	-1.71138	0.00670925	3' UTR	Greb1
chr12	17084976	17085463	488	*	5.01596	4.31731	5.48464	-1.16734	0.0019418	Distal Intergenic	2410004P03Rik
chr12	17097800	17098572	773	*	5.51369	5.01517	5.88349	-0.868311	0.0146284	Distal Intergenic	Kcnf1
chr12	17184277	17184631	355	*	4.67064	4.12998	5.06301	-0.933023	0.0260052	Distal Intergenic	Kcnf1
chr12	17194190	17194536	347	*	3.74135	2.98973	4.23302	-1.24328	0.0429679	Distal Intergenic	Kcnf1
chr12	17227786	17228324	539	*	5.79335	5.37305	6.11842	-0.745375	0.0301753	Distal Intergenic	Pdia6
chr12	21140140	21140539	400	*	5.26279	4.72239	5.65501	-0.932628	0.0434347	Intron (ENSMUST00000174530.1/211914, intron 6 of 9)	Asap2
chr12	21153153	21153866	714	*	6.02578	5.57788	6.36707	-0.789191	0.00588354	Intron (ENSMUST00000174530.1/211914, intron 6 of 9)	Asap2
chr12	21177547	21177962	416	*	4.03103	2.92644	4.64923	-1.72279	0.00166556	Intron (ENSMUST00000174530.1/211914, intron 7 of 9)	Asap2
chr12	21277364	21277826	463	*	4.25661	3.44155	4.77426	-1.33271	0.0120629	Intron (ENSMUST00000232072.1/16413, intron 2 of 7)	Itgb1bp1
chr12	21505755	21506410	656	*	5.38103	4.93297	5.72241	-0.789442	0.0466221	Distal Intergenic	Ywhaq
chr12	21510920	21511726	807	*	6.01392	5.42833	6.42928	-1.00094	0.0043317	Distal Intergenic	Ywhaq
chr12	24623282	24623768	487	*	4.39258	3.66999	4.8718	-1.20181	0.00655419	Distal Intergenic	Klf11
chr12	24963468	24964026	559	*	5.06179	4.47866	5.47591	-0.997249	0.0192277	3' UTR	Kidins220
chr12	25012731	25013300	570	*	5.45685	4.9654	5.82275	-0.857346	0.0371478	Exon (ENSMUST00000066652.6/77480, exon 21 of 32)	Kidins220
chr12	25027384	25027666	283	*	5.04053	4.47501	5.44574	-0.970732	0.0117316	Intron (ENSMUST00000066652.6/77480, intron 22 of 31)	Kidins220
chr12	27054488	27054809	322	*	3.84717	2.96538	4.39048	-1.42509	0.0282311	Exon (ENSMUST00000222954.1/636791, exon 4 of 5)	Gm20187
chr12	27082526	27083452	927	*	6.20182	5.87074	6.47091	-0.600172	0.0345747	Intron (ENSMUST00000222954.1/636791, intron 2 of 4)	Gm20187
chr12	27160127	27160766	640	*	5.74874	5.20172	6.14442	-0.942704	0.00297309	Promoter (<=1kb)	Gm9866
chr12	29343222	29343932	711	*	5.39644	4.94985	5.73697	-0.787119	0.0434254	Distal Intergenic	Myt1l
chr12	29439217	29440023	807	*	5.41394	4.83387	5.82652	-0.992654	0.0118418	Distal Intergenic	Myt1l
chr12	29556930	29557300	371	*	5.72849	5.03621	6.19434	-1.15813	0.00125198	Intron (ENSMUST00000218583.1/17933, intron 1 of 24)	Myt1l
chr12	29695131	29695594	464	*	5.89527	5.45898	6.2298	-0.770815	0.0150114	Intron (ENSMUST00000218583.1/17933, intron 3 of 24)	C630031E19Rik
chr12	29723583	29724356	774	*	6.65956	6.25505	6.97514	-0.720092	0.0332626	Intron (ENSMUST00000218583.1/17933, intron 3 of 24)	C630031E19Rik
chr12	29740329	29741205	877	*	6.46404	6.03625	6.79357	-0.757324	0.00655419	Intron (ENSMUST00000218583.1/17933, intron 4 of 24)	C630031E19Rik
chr12	29789136	29790069	934	*	6.34132	5.99826	6.61828	-0.620019	0.0385792	Intron (ENSMUST00000218583.1/17933, intron 8 of 24)	Myt1l
chr12	29823963	29824609	647	*	5.26534	4.83411	5.5969	-0.762792	0.0424967	Intron (ENSMUST00000218583.1/17933, intron 9 of 24)	Myt1l
chr12	29872173	29872892	720	*	7.63989	7.34284	7.8861	-0.543259	0.0398426	Intron (ENSMUST00000218583.1/17933, intron 18 of 24)	Myt1l
chr12	29933033	29933261	229	*	4.61384	3.94287	5.07003	-1.12715	0.0124638	Distal Intergenic	Pxdn
chr12	29934032	29934564	533	*	6.16449	5.78049	6.46748	-0.686984	0.0185461	Distal Intergenic	Pxdn
chr12	30434767	30435335	569	*	4.9395	4.39572	5.33349	-0.937772	0.028689	Intron (ENSMUST00000190206.1/69566, intron 1 of 2)	2310016D03Rik
chr12	30618569	30618985	417	*	4.53947	3.81313	5.02031	-1.20718	0.0161206	Distal Intergenic	Tmem18
chr12	31825765	31826906	1142	*	5.98798	5.52853	6.33591	-0.807379	0.0300666	Intron (ENSMUST00000036862.4/238123, intron 11 of 22)	Cog5
chr12	33000437	33000991	555	*	4.67754	4.07192	5.10279	-1.03088	0.0402795	Distal Intergenic	Sypl
chr12	34398671	34399246	576	*	4.73872	4.21505	5.12211	-0.907066	0.0459688	Intron (ENSMUST00000209902.1/79221, intron 7 of 24)	Hdac9
chr12	35742675	35743116	442	*	4.87417	4.19401	5.33455	-1.14054	0.00481353	Distal Intergenic	9130015A21Rik
chr12	36070840	36071604	765	*	5.68936	5.12196	6.09553	-0.973572	0.00831082	Distal Intergenic	Gm5434
chr12	36112005	36112515	511	*	5.64804	5.24314	5.96385	-0.720704	0.0381702	Promoter (2-3kb)	Bzw2
chr12	37109041	37109395	355	*	4.30154	3.65778	4.7451	-1.08731	0.0218816	Promoter (<=1kb)	Meox2
chr12	37494144	37494536	393	*	4.30162	3.49851	4.81449	-1.31598	0.0132607	Intron (ENSMUST00000049874.13/319660, intron 12 of 12)	Agmo
chr12	38494363	38494906	544	*	4.90176	4.35315	5.29827	-0.945123	0.0245914	Intron (ENSMUST00000220990.1/217480, intron 22 of 24)	4930428E07Rik
chr12	38555189	38555561	373	*	4.17751	3.41553	4.67352	-1.25799	0.0139696	Exon (ENSMUST00000222922.1/73867, exon 5 of 5)	4930428E07Rik
chr12	38789888	38790312	425	*	4.95584	4.36057	5.376	-1.01543	0.032798	Intron (ENSMUST00000160244.7/14009, intron 4 of 11)	Etv1
chr12	39594459	39595058	600	*	4.50293	3.62194	5.04594	-1.42399	0.0070145	Distal Intergenic	Arl4a
chr12	39766764	39767257	494	*	4.24217	3.5955	4.68709	-1.09159	0.0459981	Distal Intergenic	Arl4a
chr12	40085719	40086185	467	*	4.91441	3.84286	5.52246	-1.6796	9.51227e-05	Intron (ENSMUST00000078481.13/20259, intron 4 of 13)	Arl4a
chr12	40243859	40244300	442	*	4.99614	4.40261	5.41544	-1.01283	0.00710898	Intron (ENSMUST00000169926.7/15982, intron 2 of 5)	Ifrd1
chr12	40351968	40352291	324	*	4.17628	3.48489	4.64173	-1.15684	0.0204237	Intron (ENSMUST00000069692.9/246196, intron 5 of 12)	Zfp277
chr12	40613369	40613841	473	*	4.73432	4.18007	5.13375	-0.953683	0.0237708	Intron (ENSMUST00000037488.7/238130, intron 1 of 52)	Dock4
chr12	40698310	40698754	445	*	4.55903	4.01288	4.95427	-0.941393	0.0407563	Intron (ENSMUST00000037488.7/238130, intron 13 of 52)	Dock4
chr12	43827049	43827983	935	*	6.64932	6.31081	6.92331	-0.6125	0.0482957	Intron (ENSMUST00000217666.1/ENSMUST00000217666.1, intron 2 of 2)	Dnajb9
chr12	44498898	44499228	331	*	5.02969	4.34984	5.48993	-1.14009	0.00223007	Intron (ENSMUST00000110748.3/319504, intron 3 of 27)	Nrcam
chr12	49830697	49831127	431	*	4.83807	3.98089	5.3721	-1.39121	0.000620474	Distal Intergenic	1810007C17Rik
chr12	49921631	49922145	515	*	3.94533	2.96963	4.5221	-1.55247	0.00610676	Distal Intergenic	1810007C17Rik
chr12	50081217	50081484	268	*	4.43275	3.77296	4.88379	-1.11083	0.017696	Distal Intergenic	Prkd1
chr12	50192293	50192914	622	*	4.73769	4.16011	5.14902	-0.98891	0.0235111	Distal Intergenic	Prkd1
chr12	50537624	50538831	1208	*	6.46238	6.11948	6.73922	-0.619738	0.0184412	Intron (ENSMUST00000002765.8/18760, intron 1 of 18)	Prkd1
chr12	51117636	51118826	1191	*	7.77545	7.45609	8.03678	-0.580692	0.00595342	Distal Intergenic	1700008C04Rik
chr12	51143243	51143706	464	*	4.52353	4.00405	4.90468	-0.900631	0.040585	Distal Intergenic	1700008C04Rik
chr12	51605980	51606494	515	*	4.69278	4.06617	5.1282	-1.06203	0.0295166	Downstream (<=300bp)	Coch
chr12	52268239	52268516	278	*	3.83314	2.56577	4.49725	-1.93148	0.00175914	Intron (ENSMUST00000040090.15/76826, intron 6 of 10)	Nubpl
chr12	52773627	52774157	531	*	5.20167	4.38066	5.72167	-1.34101	0.000117452	Intron (ENSMUST00000095737.4/238161, intron 1 of 13)	Akap6
chr12	52774418	52774894	477	*	4.94474	4.38199	5.34855	-0.966555	0.0123143	Intron (ENSMUST00000095737.4/238161, intron 1 of 13)	Akap6
chr12	52833059	52833521	463	*	5.14647	4.47496	5.60291	-1.12795	0.012337	Intron (ENSMUST00000095737.4/238161, intron 2 of 13)	Akap6
chr12	52835970	52836270	301	*	4.59553	4.01094	5.01038	-0.999438	0.028739	Intron (ENSMUST00000095737.4/238161, intron 2 of 13)	Akap6
chr12	52981881	52982526	646	*	4.85885	4.27439	5.27364	-0.999243	0.0256609	Intron (ENSMUST00000095737.4/238161, intron 7 of 13)	Akap6
chr12	53033295	53034027	733	*	6.56916	6.14604	6.89591	-0.749868	0.00461859	Intron (ENSMUST00000095737.4/238161, intron 9 of 13)	Npas3
chr12	53841598	53842794	1197	*	6.42043	6.05087	6.71437	-0.663501	0.0193651	Intron (ENSMUST00000223358.1/27386, intron 4 of 10)	Egln3
chr12	54223174	54223570	397	*	4.32863	3.44716	4.87182	-1.42465	0.0093779	Distal Intergenic	1700104L18Rik
chr12	57861584	57861900	317	*	3.99482	2.46321	4.72088	-2.25767	4.05751e-05	Distal Intergenic	BC042761
chr12	59391101	59391457	357	*	4.30434	3.70599	4.72602	-1.02003	0.0418576	Distal Intergenic	Fbxo33
chr12	61687855	61688218	364	*	4.26873	3.41173	4.80269	-1.39096	0.00627174	Intron (ENSMUST00000055815.13/238205, intron 2 of 3)	Lrfn5
chr12	61925250	61925757	508	*	4.43634	3.64531	4.94433	-1.29902	0.0124555	Distal Intergenic	Lrfn5
chr12	64307185	64307513	329	*	4.15814	3.31421	4.68708	-1.37287	0.00564853	Distal Intergenic	Fscb
chr12	64857852	64858148	297	*	4.02783	3.32961	4.49633	-1.16672	0.0216156	Distal Intergenic	Gm527
chr12	69267927	69268570	644	*	4.78257	4.18831	5.20224	-1.01393	0.0164867	3' UTR	Klhdc1
chr12	69843587	69844074	488	*	5.13764	4.58555	5.53595	-0.950403	0.0162048	Intron (ENSMUST00000110567.7/399510, intron 10 of 31)	Map4k5
chr12	69879785	69880155	371	*	4.99186	4.39597	5.41233	-1.01637	0.00545565	Intron (ENSMUST00000110567.7/399510, intron 1 of 31)	Map4k5
chr12	70036665	70037511	847	*	5.62875	5.13825	5.99414	-0.855893	0.00847672	Promoter (1-2kb)	Nin
chr12	70043397	70044234	838	*	5.94218	5.29273	6.38842	-1.09569	0.00111041	Exon (ENSMUST00000085314.10/18080, exon 16 of 29)	Nin
chr12	70242363	70242820	458	*	5.58652	5.0297	5.98728	-0.957571	0.02405	Distal Intergenic	Pygl
chr12	70262225	70262913	689	*	5.77205	5.30125	6.12642	-0.825167	0.0411223	Intron (ENSMUST00000222173.1/ENSMUST00000222173.1, intron 2 of 3)	Trim9
chr12	70698539	70698829	291	*	4.31352	3.74196	4.72181	-0.979849	0.0371103	Distal Intergenic	Frmd6
chr12	70712375	70712642	268	*	4.74608	4.10018	5.19064	-1.09045	0.0197896	Distal Intergenic	Frmd6
chr12	72239371	72239756	386	*	5.56267	4.98848	5.97229	-0.983808	0.0152229	Promoter (2-3kb)	Rtn1
chr12	72830107	72830685	579	*	5.4336	4.81314	5.86606	-1.05293	0.0184401	Distal Intergenic	Ppm1a
chr12	73324134	73324499	366	*	4.19803	3.57617	4.63117	-1.055	0.0402763	Intron (ENSMUST00000140523.7/625098, intron 5 of 15)	Slc38a6
chr12	73507025	73507799	775	*	5.19533	4.51016	5.65797	-1.14781	0.00586865	Exon (ENSMUST00000222678.1/ENSMUST00000222678.1, exon 2 of 4)	Tmem30b
chr12	73558606	73559141	536	*	4.64599	3.92788	5.12325	-1.19537	0.0141416	Distal Intergenic	2210039B01Rik
chr12	73939490	73939831	342	*	4.27618	3.63075	4.72052	-1.08977	0.0366265	Promoter (1-2kb)	Hif1a
chr12	73985700	73986062	363	*	4.63159	4.08946	5.02472	-0.935258	0.0309272	3' UTR	Syt16
chr12	74043816	74044149	334	*	4.3879	3.7842	4.81222	-1.02802	0.0337749	Intron (ENSMUST00000221220.1/238266, intron 1 of 6)	Syt16
chr12	74076066	74076461	396	*	4.43936	3.71935	4.91746	-1.1981	0.0182549	Intron (ENSMUST00000221220.1/238266, intron 1 of 6)	Syt16
chr12	74216246	74216828	583	*	4.78301	4.26697	5.16231	-0.895342	0.0269667	Intron (ENSMUST00000221220.1/238266, intron 2 of 6)	Syt16
chr12	74458184	74459356	1173	*	6.58831	6.29417	6.83251	-0.538348	0.0379982	Distal Intergenic	Dbpht2
chr12	75389054	75389937	884	*	5.39948	4.95701	5.73762	-0.78061	0.0219759	Intron (ENSMUST00000118602.7/80837, intron 2 of 4)	Gphb5
chr12	75649353	75649690	338	*	4.58316	3.84093	5.07084	-1.22991	0.0120957	Intron (ENSMUST00000062370.8/72338, intron 1 of 1)	Rplp2-ps1
chr12	76287952	76288381	430	*	5.03384	4.31454	5.51162	-1.19708	0.00183065	Exon (ENSMUST00000218341.1/ENSMUST00000218341.1, exon 2 of 2)	Mthfd1
chr12	76535611	76535981	371	*	5.52405	5.02775	5.89262	-0.864871	0.027901	Promoter (1-2kb)	Plekhg3
chr12	76593778	76594357	580	*	6.0654	5.70368	6.35436	-0.650681	0.0338752	Intron (ENSMUST00000021458.12/20741, intron 32 of 35)	Sptb
chr12	76623239	76623754	516	*	5.53637	5.0346	5.90794	-0.873337	0.0219532	Intron (ENSMUST00000021458.12/20741, intron 11 of 35)	Sptb
chr12	76631030	76631342	313	*	4.29146	3.04525	4.94996	-1.90471	0.00019074	Intron (ENSMUST00000021458.12/20741, intron 3 of 35)	Sptb
chr12	77498562	77499004	443	*	4.38091	3.20492	5.02006	-1.81514	0.000107858	Distal Intergenic	Fut8
chr12	77571120	77571492	373	*	4.43224	3.85651	4.84264	-0.986134	0.0489381	Distal Intergenic	Fut8
chr12	77693905	77694455	551	*	4.14066	3.41759	4.62009	-1.2025	0.0492233	Distal Intergenic	Fut8
chr12	79279565	79280025	461	*	4.09161	3.35715	4.57596	-1.21881	0.0419378	Intron (ENSMUST00000021547.7/211978, intron 12 of 41)	Zfyve26
chr12	79522438	79522742	305	*	3.80374	2.94819	4.33715	-1.38896	0.0216823	Intron (ENSMUST00000171210.2/19363, intron 7 of 10)	Rad51b
chr12	79879543	79880330	788	*	5.58525	5.21982	5.87657	-0.65675	0.047151	Distal Intergenic	9430078K24Rik
chr12	80527470	80528448	979	*	6.58158	5.95809	7.0155	-1.05741	2.96586e-05	Intron (ENSMUST00000219993.1/108760, intron 2 of 15)	Galnt16
chr12	80751629	80752121	493	*	4.93893	4.32264	5.36939	-1.04675	0.0403633	Distal Intergenic	Ccdc177
chr12	81244863	81245229	367	*	4.96214	4.31747	5.40612	-1.08865	0.0272266	Intron (ENSMUST00000085238.12/110893, intron 2 of 6)	Gm3693
chr12	81820610	81821090	481	*	4.85507	4.24125	5.28433	-1.04307	0.0160596	Distal Intergenic	Pcnx
chr12	81836182	81836656	475	*	4.31294	3.67285	4.75477	-1.08192	0.0218747	Intron (ENSMUST00000221799.1/ENSMUST00000221799.1, intron 2 of 2)	Pcnx
chr12	82138109	82138499	391	*	4.00259	3.11737	4.54717	-1.4298	0.014704	Distal Intergenic	Sipa1l1
chr12	82339184	82339876	693	*	6.21519	5.81659	6.52716	-0.710564	0.0239206	Promoter (2-3kb)	Sipa1l1
chr12	82427485	82427823	339	*	4.89827	4.2282	5.35404	-1.12584	0.0141794	Intron (ENSMUST00000166429.8/217692, intron 16 of 22)	Sipa1l1
chr12	82429049	82429567	519	*	4.71828	4.1372	5.13138	-0.994175	0.0460155	Intron (ENSMUST00000166429.8/217692, intron 16 of 22)	Sipa1l1
chr12	82434591	82435176	586	*	5.20496	4.6502	5.60466	-0.954458	0.0396389	Intron (ENSMUST00000166429.8/217692, intron 18 of 22)	Sipa1l1
chr12	82477751	82478208	458	*	4.0433	3.04656	4.62718	-1.58062	0.0100089	Distal Intergenic	Sipa1l1
chr12	82572736	82573088	353	*	4.16125	3.43855	4.64052	-1.20198	0.0447431	Distal Intergenic	Rgs6
chr12	82905864	82906105	242	*	3.38978	2.2758	4.01082	-1.73502	0.0113356	Intron (ENSMUST00000201602.3/50779, intron 2 of 3)	1700085C21Rik
chr12	82970824	82971054	231	*	3.15488	1.90914	3.81326	-1.90412	0.0215855	Intron (ENSMUST00000201602.3/50779, intron 2 of 3)	1700085C21Rik
chr12	83342462	83343167	706	*	5.71748	5.20041	6.09733	-0.896921	0.00372614	Intron (ENSMUST00000147469.7/70127, intron 1 of 8)	Dpf3
chr12	83933450	83933836	387	*	4.94066	4.45224	5.3049	-0.852659	0.0471185	Distal Intergenic	Numb
chr12	83998220	83998995	776	*	5.61712	5.12716	5.9822	-0.855039	0.0331709	Distal Intergenic	Acot2
chr12	84071599	84072018	420	*	4.64501	4.12459	5.02666	-0.902077	0.0369257	Promoter (2-3kb)	Acot5
chr12	84589748	84590386	639	*	5.95542	5.59482	6.24368	-0.648866	0.0468436	Intron (ENSMUST00000021665.11/12677, intron 3 of 4)	Abcd4
chr12	84755992	84756501	510	*	4.81612	4.3384	5.17439	-0.835987	0.0410163	3' UTR	Npc2
chr12	85093977	85094406	430	*	5.48366	4.9455	5.87472	-0.929216	0.0129841	Promoter (2-3kb)	Prox2
chr12	85435837	85436620	784	*	6.58875	6.20987	6.88853	-0.678656	0.0294749	Exon (ENSMUST00000221505.1/ENSMUST00000221505.1, exon 1 of 3)	Fos
chr12	85736868	85737395	528	*	4.43011	3.86003	4.83765	-0.97762	0.0457646	Distal Intergenic	Flvcr2
chr12	86085928	86086183	256	*	5.014	4.44328	5.42186	-0.978584	0.0157023	Intron (ENSMUST00000221194.1/76411, intron 2 of 2)	Ift43
chr12	86699881	86700514	634	*	6.38414	5.97691	6.70137	-0.72446	0.0175649	3' UTR	Angel1
chr12	86968416	86968914	499	*	5.65057	5.18166	6.00389	-0.822231	0.0198664	Distal Intergenic	Cipc
chr12	86977707	86978220	514	*	5.99205	5.52541	6.34408	-0.818667	0.00630427	Distal Intergenic	Zdhhc22
chr12	87026122	87027105	984	*	6.32543	6.00618	6.58667	-0.580493	0.0429214	Promoter (<=1kb)	Tmem63c
chr12	87044774	87045131	358	*	4.9089	4.35659	5.30733	-0.950745	0.0450307	Intron (ENSMUST00000154801.7/217733, intron 1 of 25)	Tmem63c
chr12	87066428	87066697	270	*	3.77909	3.05533	4.25881	-1.20348	0.0362499	Intron (ENSMUST00000154801.7/217733, intron 8 of 25)	Tmem63c
chr12	88713346	88713873	528	*	4.81721	4.12133	5.28467	-1.16334	0.00223175	Distal Intergenic	Nrxn3
chr12	88990814	88991167	354	*	4.39868	3.68369	4.87459	-1.1909	0.0205657	Intron (ENSMUST00000167734.7/18191, intron 4 of 7)	Nrxn3
chr12	89093408	89094273	866	*	5.50177	4.95628	5.89666	-0.940382	0.00475329	Intron (ENSMUST00000167734.7/18191, intron 4 of 7)	Nrxn3
chr12	89097682	89098122	441	*	4.63975	3.82256	5.15824	-1.33568	0.00461248	Intron (ENSMUST00000167734.7/18191, intron 4 of 7)	Nrxn3
chr12	89710394	89710949	556	*	5.30511	4.62265	5.76653	-1.14389	0.00415314	Intron (ENSMUST00000190626.6/18191, intron 13 of 18)	Nrxn3
chr12	89724064	89724356	293	*	4.06395	3.21583	4.59451	-1.37868	0.0124424	Intron (ENSMUST00000190626.6/18191, intron 13 of 18)	Nrxn3
chr12	90141882	90142472	591	*	5.68554	5.30561	5.98598	-0.680367	0.0261916	Intron (ENSMUST00000190626.6/18191, intron 14 of 18)	Nrxn3
chr12	90955149	90955600	452	*	4.6998	3.97377	5.18051	-1.20673	0.00397089	Intron (ENSMUST00000181184.1/ENSMUST00000181184.1, intron 1 of 4)	Cep128
chr12	91723926	91724289	364	*	4.46672	3.60299	5.00323	-1.40024	0.00268525	Intron (ENSMUST00000052969.14/108800, intron 3 of 6)	Ston2
chr12	91870761	91871205	445	*	4.29871	3.52252	4.80062	-1.2781	0.00884766	Exon (ENSMUST00000221757.1/ENSMUST00000221757.1, exon 1 of 1)	Sel1l
chr12	92073111	92073711	601	*	5.74807	5.21944	6.1341	-0.91466	0.0255364	Distal Intergenic	Sel1l
chr12	95315254	95315879	626	*	4.52267	3.86642	4.97208	-1.10566	0.0152025	Distal Intergenic	Flrt2
chr12	97156768	97157032	265	*	3.8488	3.18544	4.30149	-1.11605	0.0433193	Distal Intergenic	Galc
chr12	98535081	98536101	1021	*	6.44958	6.03355	6.7721	-0.738551	0.0179684	Intron (ENSMUST00000221240.1/72258, intron 1 of 6)	Kcnk10
chr12	99015715	99016343	629	*	6.10003	5.72643	6.39652	-0.670088	0.0452796	Distal Intergenic	Ttc8
chr12	99928236	99928810	575	*	5.28119	4.64364	5.72182	-1.07818	0.00573764	Intron (ENSMUST00000151019.7/104884, intron 13 of 13)	Tdp1
chr12	100128139	100128534	396	*	5.70984	5.27741	6.04211	-0.764697	0.0147372	Promoter (1-2kb)	Nrde2
chr12	100145174	100145611	438	*	4.60959	3.77945	5.13317	-1.35372	0.00501916	Intron (ENSMUST00000021596.8/217827, intron 4 of 13)	Nrde2
chr12	100265746	100266599	854	*	7.22547	6.96456	7.44634	-0.481785	0.0353465	Distal Intergenic	Gm10432
chr12	100291000	100291766	767	*	6.79347	6.45202	7.06938	-0.617358	0.00848989	Promoter (<=1kb)	Gm10432
chr12	100493110	100493682	573	*	5.59774	5.1851	5.91822	-0.733114	0.0392292	Promoter (1-2kb)	Ttc7b
chr12	100575703	100576044	342	*	4.2137	3.52327	4.67871	-1.15544	0.0252845	Promoter (<=1kb)	Rps6ka5
chr12	100762742	100763316	575	*	4.98168	4.37954	5.40522	-1.02568	0.0126406	Distal Intergenic	Dglucy
chr12	100966359	100966667	309	*	4.50573	3.94389	4.90906	-0.965172	0.0401983	Exon (ENSMUST00000068411.4/68339, exon 9 of 30)	Ccdc88c
chr12	101947833	101948458	626	*	4.7955	4.26955	5.1801	-0.910547	0.0480228	Exon (ENSMUST00000021606.11/110616, exon 2 of 11)	Atxn3
chr12	102153728	102154357	630	*	5.621	4.81825	6.13372	-1.31547	0.000604801	Intron (ENSMUST00000159329.7/238384, intron 2 of 15)	Slc24a4
chr12	102223405	102223805	401	*	5.45631	4.98832	5.8091	-0.820779	0.0426202	Exon (ENSMUST00000159329.7/238384, exon 7 of 16)	Rin3
chr12	102251027	102251404	378	*	5.4338	4.79848	5.87338	-1.0749	0.00468581	Intron (ENSMUST00000159329.7/238384, intron 12 of 15)	Rin3
chr12	102908081	102908398	318	*	3.69427	2.63814	4.29747	-1.65933	0.00693507	Distal Intergenic	Cox8c
chr12	103189486	103190274	789	*	6.79566	6.41637	7.09571	-0.67934	0.00629358	Distal Intergenic	Prima1
chr12	103359121	103359601	481	*	5.31079	4.81407	5.6796	-0.865533	0.0252946	Distal Intergenic	Asb2
chr12	103634475	103634844	370	*	4.54193	3.96962	4.9506	-0.980985	0.0472425	Distal Intergenic	Serpina10
chr12	103978264	103978606	343	*	4.30193	3.60438	4.77013	-1.16575	0.0401916	Distal Intergenic	Serpina11
chr12	103981614	103981906	293	*	4.66713	4.10682	5.06968	-0.962855	0.0338825	Intron (ENSMUST00000120251.8/380780, intron 4 of 4)	Serpina11
chr12	104273227	104273543	317	*	3.65484	2.75445	4.20501	-1.45056	0.0173169	Distal Intergenic	Serpina3i
chr12	104795262	104795789	528	*	4.69771	4.04045	5.14758	-1.10713	0.0213473	Intron (ENSMUST00000109936.2/94040, intron 4 of 12)	Clmn
chr12	104837111	104837743	633	*	6.92598	6.64137	7.16358	-0.522206	0.032682	Intron (ENSMUST00000109936.2/94040, intron 1 of 12)	Clmn
chr12	104885922	104886442	521	*	4.75073	4.20158	5.14753	-0.945948	0.0339494	Distal Intergenic	Clmn
chr12	105092628	105093394	767	*	5.35641	4.82179	5.7456	-0.923814	0.00705511	Distal Intergenic	Tcl1b2
chr12	105328292	105328792	501	*	4.83229	4.17797	5.28079	-1.10283	0.0112276	Distal Intergenic	Tunar
chr12	105438218	105438678	461	*	5.27569	4.7377	5.66666	-0.928961	0.0446515	Distal Intergenic	D430019H16Rik
chr12	105571756	105572060	305	*	4.12145	3.30584	4.63932	-1.33348	0.0120929	Intron (ENSMUST00000001652.6/12062, intron 1 of 2)	Bdkrb2
chr12	105916975	105918094	1120	*	5.4105	4.76068	5.85691	-1.09623	0.00347262	Distal Intergenic	Papola
chr12	106158496	106159080	585	*	4.96483	4.4738	5.33051	-0.856707	0.0362482	Distal Intergenic	Vrk1
chr12	106686071	106686416	346	*	4.2467	3.48968	4.74063	-1.25095	0.0192928	Intron (ENSMUST00000135423.7/71033, intron 7 of 7)	4933406K04Rik
chr12	107335187	107335681	495	*	4.39468	3.71753	4.85369	-1.13616	0.0189027	Distal Intergenic	4930465M20Rik
chr12	107837714	107838238	525	*	4.15995	3.06566	4.77503	-1.70937	0.00290313	Distal Intergenic	4930465M20Rik
chr12	107844437	107845103	667	*	4.73594	3.68198	5.33845	-1.65648	4.89716e-05	Distal Intergenic	4930465M20Rik
chr12	108006214	108006601	388	*	5.69734	5.28857	6.01549	-0.726914	0.0263367	Promoter (2-3kb)	Bcl11b
chr12	108049675	108050121	447	*	4.59928	3.96761	5.03712	-1.06951	0.0242164	Distal Intergenic	Bcl11b
chr12	108132614	108133059	446	*	4.51043	3.63633	5.05086	-1.41454	0.000644459	Intron (ENSMUST00000071095.13/52690, intron 6 of 12)	Setd3
chr12	108432894	108433608	715	*	5.71417	5.19184	6.09684	-0.905004	0.00606084	Intron (ENSMUST00000138456.7/68519, intron 1 of 6)	Eml1
chr12	108510623	108510969	347	*	4.58889	3.92618	5.04129	-1.11511	0.046079	Intron (ENSMUST00000054955.13/68519, intron 8 of 21)	Eml1
chr12	108529267	108529643	377	*	4.91177	4.3327	5.32385	-0.991149	0.0187188	Intron (ENSMUST00000054955.13/68519, intron 16 of 21)	Eml1
chr12	108606412	108606755	344	*	4.42828	3.81215	4.85865	-1.04651	0.0345398	Promoter (<=1kb)	Evl
chr12	109511443	109511848	406	*	4.27779	3.59088	4.74123	-1.15035	0.0214686	Intron (ENSMUST00000221332.1/ENSMUST00000221332.1, intron 2 of 4)	Meg3
chr12	109540803	109541150	348	*	4.66173	4.13041	5.04919	-0.918773	0.0353208	Promoter (<=1kb)	Meg3
chr12	109749670	109750241	572	*	5.89981	5.44237	6.2466	-0.804235	0.00811586	Promoter (1-2kb)	Mirg
chr12	110047380	110048139	760	*	5.08831	4.50693	5.50155	-0.994621	0.0191735	Intron (ENSMUST00000222231.1/ENSMUST00000222231.1, intron 2 of 2)	3110009F21Rik
chr12	110049175	110049530	356	*	4.11814	3.34453	4.619	-1.27447	0.01453	Intron (ENSMUST00000222231.1/ENSMUST00000222231.1, intron 2 of 2)	3110009F21Rik
chr12	110375289	110375576	288	*	4.61578	4.03583	5.0283	-0.992469	0.0287939	Distal Intergenic	Ppp2r5c
chr12	110456046	110456375	330	*	4.63755	4.01567	5.0707	-1.05503	0.0175445	Intron (ENSMUST00000220509.1/26931, intron 2 of 7)	Ppp2r5c
chr12	111134744	111135732	989	*	5.79919	5.35583	6.13785	-0.782019	0.0331613	Distal Intergenic	Traf3
chr12	111725384	111726628	1245	*	6.96144	6.49175	7.31518	-0.823429	0.00149582	3' UTR	Coa8
chr12	112349850	112350196	347	*	3.76393	2.96631	4.27458	-1.30827	0.0428376	Exon (ENSMUST00000194990.1/ENSMUST00000194990.1, exon 1 of 1)	A730018C14Rik
chr12	112435060	112435754	695	*	5.71677	5.27182	6.05635	-0.784526	0.0461505	Promoter (<=1kb)	B020018J22Rik
chr12	112457631	112458343	713	*	6.11598	5.78297	6.38636	-0.603388	0.0253339	Distal Intergenic	B020018J22Rik
chr12	112511037	112511426	390	*	5.19711	4.71236	5.5593	-0.846949	0.0219238	Promoter (<=1kb)	Tmem179
chr12	112937960	112938349	390	*	4.7026	4.13352	5.10963	-0.976111	0.0279822	Promoter (<=1kb)	Nudt14
chr12	116576664	116578409	1746	*	6.11084	5.70702	6.426	-0.718976	0.0254109	Intron (ENSMUST00000185505.6/19276, intron 1 of 3)	Ptprn2
chr12	116677695	116678562	868	*	5.43176	4.64777	5.93687	-1.2891	0.00036112	Intron (ENSMUST00000185505.6/19276, intron 2 of 3)	Ptprn2
chr12	116877404	116877760	357	*	3.74107	2.62237	4.36353	-1.74115	0.00244746	Intron (ENSMUST00000189009.6/19276, intron 9 of 13)	Gm10421
chr12	116908673	116909220	548	*	4.88224	4.32229	5.28461	-0.962319	0.0446562	Intron (ENSMUST00000189009.6/19276, intron 11 of 13)	Gm10421
chr12	116919767	116920516	750	*	5.84079	5.32458	6.22018	-0.8956	0.0136968	Intron (ENSMUST00000189009.6/19276, intron 11 of 13)	Gm10421
chr12	117127437	117127948	512	*	5.12956	4.62641	5.50189	-0.875471	0.0441164	Intron (ENSMUST00000190247.6/19276, intron 12 of 22)	Gm10421
chr12	117162237	117162512	276	*	4.30239	3.57455	4.78389	-1.20934	0.0307866	Intron (ENSMUST00000190247.6/19276, intron 13 of 22)	Gm10421
chr12	117175089	117175509	421	*	5.1137	4.46039	5.56173	-1.10134	0.02479	Intron (ENSMUST00000190247.6/19276, intron 13 of 22)	Gm10421
chr12	117344490	117344870	381	*	5.30814	4.87777	5.63919	-0.761421	0.0335834	Distal Intergenic	Gm5441
chr12	117439018	117439733	716	*	5.98207	5.52591	6.32811	-0.802197	0.0414581	Distal Intergenic	Rapgef5
chr12	117501114	117501631	518	*	5.24789	4.55817	5.71259	-1.15442	0.00331332	Distal Intergenic	Rapgef5
chr12	117528816	117529106	291	*	4.66507	3.97631	5.12934	-1.15303	0.0194074	Intron (ENSMUST00000109691.3/217944, intron 3 of 27)	Rapgef5
chr12	117805873	117806349	477	*	4.88332	4.08266	5.39521	-1.31255	0.000508515	Promoter (1-2kb)	Cdca7l
chr12	118373212	118373695	484	*	4.90295	4.37164	5.2904	-0.918765	0.0388925	Distal Intergenic	Sp4
chr12	118706526	118707050	525	*	4.8899	4.28611	5.31427	-1.02816	0.0134797	Distal Intergenic	Sp8
chr13	5877004	5877260	257	*	3.77339	2.97639	4.2838	-1.30741	0.0273608	Distal Intergenic	Klf6
chr13	6461115	6461823	709	*	4.98302	4.40222	5.39597	-0.993755	0.0291621	Distal Intergenic	Pitrm1
chr13	8784496	8785029	534	*	5.07538	4.50374	5.48371	-0.979965	0.0112901	Distal Intergenic	Wdr37
chr13	9226571	9227531	961	*	6.10373	5.74553	6.39046	-0.644927	0.0489498	Distal Intergenic	Dip2c
chr13	9593760	9594204	445	*	4.53381	3.87589	4.98399	-1.10809	0.0175683	Intron (ENSMUST00000174552.7/208440, intron 17 of 36)	Dip2c
chr13	9949075	9949453	379	*	4.25462	3.17659	4.86468	-1.68809	0.000514217	Intron (ENSMUST00000187510.6/12671, intron 4 of 4)	Zmynd11
chr13	9977002	9977375	374	*	3.81805	2.93193	4.36296	-1.43103	0.0214475	Intron (ENSMUST00000187510.6/12671, intron 4 of 4)	Zmynd11
chr13	11294486	11295065	580	*	4.86659	4.06	5.38086	-1.32086	0.000818627	Distal Intergenic	Zp4-ps
chr13	11738243	11738785	543	*	4.98742	4.18177	5.5013	-1.31953	0.00461758	Exon (ENSMUST00000021750.14/20191, exon 37 of 105)	Ryr2
chr13	11757766	11758376	611	*	5.51032	4.94598	5.91494	-0.968965	0.0131593	Intron (ENSMUST00000021750.14/20191, intron 29 of 104)	Ryr2
chr13	11801942	11802419	478	*	5.09482	4.61573	5.45385	-0.83812	0.033876	Intron (ENSMUST00000021750.14/20191, intron 17 of 104)	Ryr2
chr13	11814554	11815026	473	*	4.64087	3.82259	5.15979	-1.3372	0.00814818	Intron (ENSMUST00000021750.14/20191, intron 16 of 104)	Ryr2
chr13	12195337	12195632	296	*	4.09343	3.39356	4.56266	-1.1691	0.0343769	Exon (ENSMUST00000099856.5/238505, exon 28 of 33)	Mtr
chr13	12323080	12323869	790	*	5.17775	4.6461	5.56538	-0.919273	0.0243855	Intron (ENSMUST00000064204.13/11472, intron 1 of 20)	Actn2
chr13	12430985	12431228	244	*	3.48242	2.29822	4.1239	-1.82568	0.0049027	Promoter (2-3kb)	Heatr1
chr13	12547659	12547982	324	*	3.76783	2.81936	4.3352	-1.51584	0.0124439	Intron (ENSMUST00000220776.1/ENSMUST00000220776.1, intron 2 of 2)	Ero1b
chr13	13791969	13792430	462	*	4.9481	4.36122	5.36409	-1.00287	0.0281622	Intron (ENSMUST00000138783.7/14706, intron 1 of 2)	Gng4
chr13	15078799	15079397	599	*	4.50346	3.81249	4.96872	-1.15623	0.00925424	Distal Intergenic	Gli3
chr13	17705074	17705545	472	*	5.05047	4.34563	5.5219	-1.17627	0.00273947	Distal Intergenic	Mplkip
chr13	17866695	17867060	366	*	4.56124	3.58464	5.13832	-1.55368	0.000668214	Distal Intergenic	Cdk13
chr13	18903700	18904104	405	*	4.11646	2.67706	4.82247	-2.1454	1.14837e-05	Distal Intergenic	Amph
chr13	20227985	20228796	812	*	6.43634	6.09302	6.71346	-0.620438	0.0262679	Intron (ENSMUST00000181429.7/140580, intron 4 of 6)	Elmo1
chr13	20270130	20270499	370	*	4.88234	4.30289	5.29461	-0.991719	0.0277981	Intron (ENSMUST00000072519.6/140580, intron 7 of 21)	Elmo1
chr13	20397908	20398182	275	*	3.94974	3.03003	4.50692	-1.47689	0.0103062	Intron (ENSMUST00000072519.6/140580, intron 15 of 21)	Elmo1
chr13	21417549	21417942	394	*	4.60506	4.04548	5.00724	-0.961761	0.0289556	Exon (ENSMUST00000238543.1/ENSMUST00000238543.1, exon 3 of 3)	Zkscan3
chr13	24487477	24487941	465	*	4.30307	3.1664	4.93085	-1.76445	0.000265306	Distal Intergenic	Ripor2
chr13	24493685	24494142	458	*	4.64745	4.00936	5.08833	-1.07897	0.0210948	Distal Intergenic	Ripor2
chr13	24958734	24959018	285	*	3.81432	2.93956	4.35499	-1.41543	0.0266071	Promoter (2-3kb)	Gpld1
chr13	25361915	25362997	1083	*	6.8057	6.36457	7.14306	-0.778486	0.00689388	Distal Intergenic	Nrsn1
chr13	29273555	29274707	1153	*	6.23757	5.90088	6.51036	-0.609475	0.0329956	Intron (ENSMUST00000140278.7/68916, intron 15 of 16)	Cdkal1
chr13	29919813	29920312	500	*	4.69007	3.93185	5.18451	-1.25266	0.0104191	Exon (ENSMUST00000221536.1/13557, exon 2 of 7)	E2f3
chr13	29946112	29946480	369	*	4.82952	4.22413	5.25466	-1.03053	0.0107921	Intron (ENSMUST00000221536.1/13557, intron 1 of 6)	E2f3
chr13	30607836	30608279	444	*	5.11448	4.60008	5.4929	-0.89282	0.0436385	Distal Intergenic	4930519D14Rik
chr13	36766631	36767353	723	*	5.21806	4.78679	5.54964	-0.762846	0.0479515	Distal Intergenic	Nrn1
chr13	37241233	37241633	401	*	3.60093	2.76171	4.12806	-1.36635	0.0404608	Intron (ENSMUST00000225067.1/ENSMUST00000225067.1, intron 1 of 2)	Ly86
chr13	37666399	37666874	476	*	5.15515	4.60195	5.55404	-0.952091	0.014421	Exon (ENSMUST00000225734.1/ENSMUST00000225734.1, exon 1 of 3)	Rreb1
chr13	38764354	38764668	315	*	3.62819	2.52343	4.24645	-1.72302	0.0123398	Intron (ENSMUST00000224240.1/ENSMUST00000224240.1, intron 3 of 3)	Eef1e1
chr13	38785769	38786468	700	*	4.35682	3.82968	4.74206	-0.912374	0.0493827	Intron (ENSMUST00000224240.1/ENSMUST00000224240.1, intron 3 of 3)	Eef1e1
chr13	39091377	39092429	1053	*	4.57458	3.93446	5.01643	-1.08197	0.0227358	Distal Intergenic	Slc35b3
chr13	39127805	39128396	592	*	5.12796	4.42746	5.59747	-1.17001	0.00423434	Distal Intergenic	Slc35b3
chr13	40236358	40237011	654	*	5.1907	4.69842	5.55706	-0.858642	0.0211753	Intron (ENSMUST00000054635.7/218165, intron 5 of 18)	Ofcc1
chr13	41206255	41206737	483	*	5.28274	4.73722	5.67765	-0.940431	0.0223234	Intron (ENSMUST00000021793.14/54326, intron 1 of 7)	Elovl2
chr13	41339422	41340169	748	*	6.17179	5.8309	6.44733	-0.616428	0.0473931	Intron (ENSMUST00000021794.13/18003, intron 2 of 7)	Nedd9
chr13	41422171	41422952	782	*	4.82813	4.13966	5.29227	-1.1526	0.00603768	Intron (ENSMUST00000021794.13/18003, intron 2 of 7)	Nedd9
chr13	41748801	41749359	559	*	6.30096	5.90975	6.6084	-0.69865	0.0167233	Distal Intergenic	Adtrp
chr13	42403007	42403981	975	*	6.20876	5.77639	6.54099	-0.764602	0.0268716	Distal Intergenic	Edn1
chr13	42649658	42649959	302	*	4.11538	3.41485	4.5849	-1.17005	0.021081	Distal Intergenic	Phactr1
chr13	42671559	42672362	804	*	5.68691	5.23732	6.02918	-0.791857	0.0120706	Distal Intergenic	Phactr1
chr13	42680933	42681623	691	*	5.54433	5.10088	5.88304	-0.78216	0.0174785	Promoter (<=1kb)	Phactr1
chr13	42696426	42697056	631	*	5.59115	4.85693	6.07539	-1.21846	0.000785739	Intron (ENSMUST00000128646.7/218194, intron 2 of 13)	Phactr1
chr13	42744418	42745001	584	*	5.74403	5.32757	6.06682	-0.739244	0.0454627	Intron (ENSMUST00000128646.7/218194, intron 3 of 13)	Phactr1
chr13	42757807	42758120	314	*	4.65535	3.9545	5.12502	-1.17052	0.0131685	Intron (ENSMUST00000128646.7/218194, intron 3 of 13)	Phactr1
chr13	42820452	42821108	657	*	6.45825	6.028	6.78922	-0.761218	0.00235477	Intron (ENSMUST00000128646.7/218194, intron 3 of 13)	Phactr1
chr13	42822603	42822840	238	*	5.68406	5.30247	5.98554	-0.68307	0.0469027	Intron (ENSMUST00000128646.7/218194, intron 3 of 13)	Phactr1
chr13	42894548	42895187	640	*	5.428	4.92543	5.80001	-0.87458	0.0299945	Intron (ENSMUST00000128646.7/218194, intron 3 of 13)	Phactr1
chr13	42901730	42902379	650	*	5.12754	4.55482	5.53642	-0.981601	0.019706	Intron (ENSMUST00000128646.7/218194, intron 3 of 13)	Phactr1
chr13	42915962	42916883	922	*	6.70947	6.3539	6.9945	-0.640596	0.0111453	Intron (ENSMUST00000128646.7/218194, intron 3 of 13)	Phactr1
chr13	43191719	43192270	552	*	5.3376	4.72788	5.76486	-1.03697	0.0195536	Distal Intergenic	Tbc1d7
chr13	43515839	43516567	729	*	5.26221	4.66128	5.68517	-1.02388	0.02278	Distal Intergenic	Mcur1
chr13	43774087	43774911	825	*	5.47315	4.91933	5.87236	-0.953027	0.022221	Distal Intergenic	Cd83
chr13	44056008	44056430	423	*	4.47346	3.87457	4.89542	-1.02085	0.0357739	Distal Intergenic	Gm5083
chr13	44072990	44073491	502	*	5.68353	5.19652	6.04698	-0.85046	0.0146387	Distal Intergenic	Gm5083
chr13	44282467	44283299	833	*	5.59561	5.07813	5.97568	-0.89755	0.0199395	Distal Intergenic	A330076C08Rik
chr13	44383332	44384041	710	*	4.99199	4.35303	5.43329	-1.08026	0.0117416	Intron (ENSMUST00000222879.1/ENSMUST00000222879.1, intron 1 of 2)	1700029N11Rik
chr13	44421478	44421786	309	*	4.41271	3.52971	4.95646	-1.42675	0.00402899	Intron (ENSMUST00000183264.1/ENSMUST00000183264.1, intron 2 of 2)	1700029N11Rik
chr13	44557970	44558403	434	*	4.39882	3.54789	4.93046	-1.38258	0.00172851	Intron (ENSMUST00000222558.1/ENSMUST00000222558.1, intron 1 of 3)	1700029N11Rik
chr13	44563182	44563439	258	*	3.47221	2.41288	4.07642	-1.66354	0.0165547	Intron (ENSMUST00000222558.1/ENSMUST00000222558.1, intron 1 of 3)	1700029N11Rik
chr13	44988710	44989143	434	*	4.02545	2.56172	4.7369	-2.17518	2.64755e-05	Intron (ENSMUST00000222583.1/94245, intron 4 of 10)	Dtnbp1
chr13	45049163	45050129	967	*	5.77032	5.26327	6.14477	-0.881501	0.0217809	Distal Intergenic	Dtnbp1
chr13	45614558	45615314	757	*	5.95669	5.53196	6.2844	-0.75244	0.0492325	Intron (ENSMUST00000091628.10/20238, intron 6 of 7)	Gmpr
chr13	45669703	45670373	671	*	4.70688	3.98753	5.18468	-1.19715	0.0101705	Intron (ENSMUST00000091628.10/20238, intron 6 of 7)	Gmpr
chr13	46066777	46067154	378	*	3.6347	2.73674	4.18398	-1.44724	0.0287122	Intron (ENSMUST00000221550.1/ENSMUST00000221550.1, intron 5 of 6)	Atxn1
chr13	46096300	46096855	556	*	5.50348	4.91243	5.92155	-1.00911	0.00167469	Distal Intergenic	Atxn1
chr13	46334963	46335415	453	*	5.04834	4.38011	5.50328	-1.12318	0.0214144	Distal Intergenic	Stmnd1
chr13	46343231	46343552	322	*	4.53321	3.68797	5.06266	-1.37469	0.0023841	Distal Intergenic	Stmnd1
chr13	46640695	46641454	760	*	4.83027	4.178	5.27783	-1.09983	0.0263052	Promoter (<=1kb)	Cap2
chr13	47647695	47648126	432	*	5.18884	4.64833	5.58113	-0.932804	0.0406739	Distal Intergenic	4930471G24Rik
chr13	49015829	49016852	1024	*	7.0875	6.70243	7.39115	-0.688719	0.0033472	Distal Intergenic	Wnk2
chr13	49146894	49148221	1328	*	7.63026	7.39469	7.83272	-0.438027	0.0305183	Promoter (<=1kb)	Wnk2
chr13	51499772	51500168	397	*	4.08511	3.26652	4.60416	-1.33764	0.0158503	Intron (ENSMUST00000021898.5/20418, intron 2 of 11)	Shc3
chr13	52282517	52282904	388	*	4.40085	3.88123	4.78207	-0.90084	0.0461064	Distal Intergenic	4921525O09Rik
chr13	52331077	52331607	531	*	4.95314	4.18946	5.44987	-1.26041	0.00137723	Distal Intergenic	Diras2
chr13	52445495	52445941	447	*	5.31236	4.70826	5.73688	-1.02861	0.0270664	Distal Intergenic	Diras2
chr13	52757483	52757784	302	*	3.88911	3.10825	4.39295	-1.28469	0.0239371	Promoter (<=1kb)	BB123696
chr13	53086533	53087167	635	*	4.68506	4.00383	5.14592	-1.1421	0.0116441	Distal Intergenic	Nfil3
chr13	53426503	53426856	354	*	4.391	3.75995	4.82854	-1.0686	0.0384169	Intron (ENSMUST00000201658.3/100040421, intron 4 of 7)	Gm2762
chr13	53717655	53718056	402	*	4.38768	3.43727	4.95573	-1.51846	0.00346444	Distal Intergenic	4930555G21Rik
chr13	54257683	54258272	590	*	5.41428	4.74391	5.8702	-1.12629	0.00404209	Distal Intergenic	Hrh2
chr13	54372641	54373103	463	*	6.06043	5.54313	6.44041	-0.897281	0.00820368	Promoter (1-2kb)	Cplx2
chr13	54428843	54429112	270	*	3.714	2.90993	4.22726	-1.31733	0.0488906	Distal Intergenic	Thoc3
chr13	54752679	54753067	389	*	6.11601	5.71659	6.42849	-0.711898	0.0244621	Promoter (2-3kb)	Gprin1
chr13	54798238	54799006	769	*	5.75871	5.24852	6.13485	-0.886324	0.00983836	Promoter (2-3kb)	Tspan17
chr13	54855777	54856245	469	*	5.0346	4.31176	5.51392	-1.20216	0.00332116	Distal Intergenic	Tspan17
chr13	55344021	55344637	617	*	5.33155	4.68843	5.77481	-1.08638	0.00578633	3' UTR	Lman2
chr13	55404023	55404762	740	*	5.9147	5.46695	6.2559	-0.788958	0.0481314	Promoter (<=1kb)	Slc34a1
chr13	55414801	55415326	526	*	5.11403	4.43975	5.57174	-1.13199	0.00363808	Promoter (<=1kb)	Pfn3
chr13	55463961	55464992	1032	*	6.85092	6.5411	7.10583	-0.564727	0.0284369	Promoter (<=1kb)	Prr7
chr13	55742289	55742677	389	*	4.60983	3.91932	5.07488	-1.15556	0.0120391	Intron (ENSMUST00000021958.5/72562, intron 2 of 3)	Pcbd2
chr13	56057695	56058110	416	*	4.12198	3.44235	4.58212	-1.13977	0.0311817	Intron (ENSMUST00000237678.1/ENSMUST00000237678.1, intron 5 of 5)	Macroh2a1
chr13	56477408	56477851	444	*	4.79793	4.25963	5.18906	-0.929429	0.0385167	Distal Intergenic	Il9
chr13	56726545	56726917	373	*	4.17581	3.18813	4.75664	-1.5685	0.00492032	Intron (ENSMUST00000069557.13/17129, intron 2 of 6)	Smad5
chr13	57106889	57107206	318	*	3.7397	2.74656	4.32237	-1.57581	0.00709705	Distal Intergenic	Trpc7
chr13	57191202	57191511	310	*	4.10885	3.15386	4.67849	-1.52464	0.00358911	Distal Intergenic	Trpc7
chr13	58043170	58043770	601	*	5.09867	4.53988	5.50044	-0.96056	0.0215924	Intron (ENSMUST00000091583.5/100503085, intron 8 of 16)	Mir874
chr13	58547613	58547847	235	*	4.68228	3.84014	5.21054	-1.3704	0.00150279	Intron (ENSMUST00000140760.1/114304, intron 2 of 3)	Slc28a3
chr13	58866166	58866603	438	*	5.23651	4.56415	5.69334	-1.12919	0.00228388	Intron (ENSMUST00000225488.1/18212, intron 9 of 17)	Ntrk2
chr13	58955350	58955729	380	*	4.66925	3.93442	5.15376	-1.21934	0.00461103	Intron (ENSMUST00000225488.1/18212, intron 12 of 17)	Ntrk2
chr13	59004618	59005062	445	*	5.21556	4.64476	5.62346	-0.9787	0.0105185	Intron (ENSMUST00000225488.1/18212, intron 13 of 17)	Ntrk2
chr13	59030629	59030922	294	*	4.23249	3.38244	4.76379	-1.38135	0.00400973	Intron (ENSMUST00000225488.1/18212, intron 13 of 17)	Ntrk2
chr13	59180669	59181152	484	*	4.32566	3.67467	4.7726	-1.09793	0.0306036	Exon (ENSMUST00000224550.1/ENSMUST00000224550.1, exon 2 of 2)	Agtpbp1
chr13	59212226	59212823	598	*	5.88158	5.23934	6.32443	-1.08509	0.000928822	Intron (ENSMUST00000225924.1/ENSMUST00000225924.1, intron 2 of 2)	Agtpbp1
chr13	59251323	59251836	514	*	5.12552	4.52586	5.54786	-1.022	0.00609595	Intron (ENSMUST00000224640.1/ENSMUST00000224640.1, intron 2 of 3)	Agtpbp1
chr13	59393272	59393988	717	*	5.91858	5.39203	6.3035	-0.911468	0.00886819	Distal Intergenic	Agtpbp1
chr13	59401781	59402673	893	*	5.76208	5.20314	6.16392	-0.960775	0.00801349	Distal Intergenic	Agtpbp1
chr13	59416399	59417157	759	*	5.14893	4.61418	5.53819	-0.924007	0.0270533	Exon (ENSMUST00000225485.1/ENSMUST00000225485.1, exon 3 of 5)	Agtpbp1
chr13	59431117	59431836	720	*	5.57268	5.04198	5.95981	-0.917832	0.00476083	Distal Intergenic	Agtpbp1
chr13	59834733	59835679	947	*	6.46811	6.09729	6.76284	-0.66555	0.0396086	Distal Intergenic	Tut7
chr13	60330708	60331150	443	*	3.977	2.99165	4.55705	-1.5654	0.00458471	Distal Intergenic	Gm5084
chr13	60522739	60523620	882	*	6.51347	6.12221	6.82094	-0.698727	0.0249398	Distal Intergenic	Dapk1
chr13	60696774	60697070	297	*	4.61977	3.97267	5.06491	-1.09224	0.0268416	Promoter (<=1kb)	Dapk1
chr13	62940675	62941032	358	*	4.63733	3.77004	5.1752	-1.40515	0.00898714	Distal Intergenic	Aopep
chr13	63306822	63307244	423	*	5.92885	5.53162	6.23998	-0.708366	0.0384883	Intron (ENSMUST00000159152.2/72061, intron 5 of 5)	Mir3074-1
chr13	66947324	66947583	260	*	3.87111	2.94907	4.42912	-1.48005	0.0105529	Promoter (2-3kb)	Ptdss1
chr13	68577941	68578255	315	*	6.11162	5.71853	6.42021	-0.701672	0.0104662	Intron (ENSMUST00000045827.4/210009, intron 3 of 14)	Mtrr
chr13	69025955	69026291	337	*	4.36434	3.29555	4.97152	-1.67597	0.000319127	Intron (ENSMUST00000221765.1/ENSMUST00000221765.1, intron 3 of 3)	Adcy2
chr13	69784149	69784939	791	*	5.22761	4.70896	5.60832	-0.899354	0.0287468	Distal Intergenic	Med10
chr13	69818150	69818720	571	*	5.0357	4.47672	5.43757	-0.960853	0.0120524	Distal Intergenic	Med10
chr13	69864874	69865330	457	*	4.90314	4.29637	5.32896	-1.03259	0.0255888	Distal Intergenic	Med10
chr13	69946454	69946995	542	*	4.57177	3.96036	4.99985	-1.0395	0.0200971	Distal Intergenic	4933416O17Rik
chr13	70277019	70278655	1637	*	6.25445	5.75917	6.62248	-0.86331	0.00374953	Distal Intergenic	4930520P13Rik
chr13	70418016	70418613	598	*	5.00536	4.45898	5.40072	-0.941734	0.0206244	Distal Intergenic	1700100L14Rik
chr13	71263448	71263833	386	*	4.19883	3.38903	4.71438	-1.32535	0.0244676	Distal Intergenic	Mir466f-4
chr13	71271645	71272093	449	*	5.05613	4.39687	5.50692	-1.11005	0.00908108	Distal Intergenic	Mir466f-4
chr13	71404024	71404826	803	*	5.16377	4.21819	5.73012	-1.51194	0.00107877	Distal Intergenic	Mir466f-4
chr13	72400673	72401210	538	*	5.64145	4.90461	6.12682	-1.22221	0.000841754	Distal Intergenic	Gm20554
chr13	72514416	72514818	403	*	4.11139	3.29065	4.63129	-1.34064	0.0487423	Distal Intergenic	Gm20554
chr13	73959880	73960642	763	*	5.9823	5.44809	6.37128	-0.923188	0.00851377	3' UTR	Zdhhc11
chr13	74034823	74035131	309	*	5.4212	4.87698	5.81543	-0.938455	0.00969791	3' UTR	Cep72
chr13	74183183	74183816	634	*	4.41354	3.58878	4.93502	-1.34624	0.00303479	Intron (ENSMUST00000035934.6/211446, intron 7 of 12)	Exoc3
chr13	76194949	76195229	281	*	4.2344	3.67364	4.63718	-0.963543	0.0453113	Distal Intergenic	Ttc37
chr13	76857029	76857423	395	*	4.32924	3.44625	4.87299	-1.42675	0.00342855	Intron (ENSMUST00000125209.7/78771, intron 15 of 20)	Mctp1
chr13	76895695	76896685	991	*	5.54605	5.11246	5.87899	-0.766532	0.0313302	Intron (ENSMUST00000125209.7/78771, intron 16 of 20)	Mctp1
chr13	77048409	77048852	444	*	5.22294	4.61267	5.65047	-1.03781	0.0076065	Promoter (1-2kb)	Slf1
chr13	85083301	85083748	448	*	5.38365	4.87716	5.75778	-0.880629	0.0240716	Distal Intergenic	Ccnh
chr13	89669204	89669915	712	*	5.04639	4.45215	5.46605	-1.0139	0.0113378	Intron (ENSMUST00000109546.8/13003, intron 12 of 14)	Vcan
chr13	90345812	90346145	334	*	3.82077	2.81078	4.40904	-1.59827	0.00397953	Distal Intergenic	Tmem167
chr13	91072103	91072743	641	*	5.75515	5.33453	6.08041	-0.745874	0.029846	Intron (ENSMUST00000022119.5/66795, intron 3 of 7)	Atg10
chr13	91689638	91690186	549	*	4.63844	4.10431	5.02737	-0.923056	0.043197	Intron (ENSMUST00000004094.14/66970, intron 13 of 16)	Ssbp2
chr13	92639080	92639517	438	*	5.42833	4.79719	5.86591	-1.06872	0.00110652	Intron (ENSMUST00000049488.8/218442, intron 1 of 11)	Serinc5
chr13	92685054	92685521	468	*	4.66064	4.12509	5.05033	-0.925236	0.0402292	Exon (ENSMUST00000049488.8/218442, exon 5 of 12)	Serinc5
chr13	92696376	92697017	642	*	5.90627	5.50625	6.21911	-0.71286	0.0297503	Intron (ENSMUST00000049488.8/218442, intron 8 of 11)	Serinc5
chr13	92760386	92761116	731	*	5.43413	4.93942	5.80183	-0.862404	0.0316265	Exon (ENSMUST00000022213.7/21828, exon 15 of 22)	Thbs4
chr13	92988592	92988861	270	*	4.10713	3.16195	4.67334	-1.51139	0.0146012	Distal Intergenic	Gm4814
chr13	93010431	93011026	596	*	5.3382	4.84137	5.70706	-0.865691	0.0266066	Distal Intergenic	Gm4814
chr13	93072860	93073409	550	*	5.0296	4.53026	5.39985	-0.869587	0.0346266	Promoter (<=1kb)	Gm4814
chr13	93855179	93855468	290	*	4.22231	3.47941	4.71027	-1.23086	0.0194767	Intron (ENSMUST00000091403.5/11881, intron 4 of 7)	Mir5624
chr13	95034516	95035335	820	*	6.70679	6.28522	7.03262	-0.747401	0.0054274	Promoter (<=1kb)	Pde8b
chr13	95692170	95692571	402	*	4.59969	3.85081	5.09019	-1.23939	0.0159415	Intron (ENSMUST00000068603.7/544963, intron 13 of 35)	F2rl2
chr13	95774956	95775601	646	*	5.65568	4.9163	6.14214	-1.22584	0.000910366	Intron (ENSMUST00000068603.7/544963, intron 2 of 35)	Iqgap2
chr13	95788627	95788994	368	*	4.56602	3.78411	5.07028	-1.28617	0.00590762	Intron (ENSMUST00000068603.7/544963, intron 2 of 35)	Iqgap2
chr13	95849384	95850175	792	*	6.80233	6.48049	7.06531	-0.584812	0.0390762	Intron (ENSMUST00000068603.7/544963, intron 1 of 35)	Iqgap2
chr13	95912172	95913042	871	*	6.22572	5.63507	6.6436	-1.00853	0.000103665	Distal Intergenic	Iqgap2
chr13	96680127	96680685	559	*	5.4123	4.90589	5.78639	-0.880496	0.00903014	Distal Intergenic	Hmgcr
chr13	97390434	97391018	585	*	6.03927	5.53241	6.41361	-0.881208	0.0131118	Distal Intergenic	Lncenc1
chr13	97537048	97538082	1035	*	6.1646	5.79439	6.45894	-0.664556	0.0319551	Distal Intergenic	Gm5086
chr13	97667065	97667621	557	*	4.41816	3.7147	4.88898	-1.17428	0.0170164	Distal Intergenic	5330416C01Rik
chr13	97705886	97706427	542	*	5.24324	4.67321	5.65076	-0.97755	0.0196671	Distal Intergenic	5330416C01Rik
chr13	97824124	97824723	600	*	5.38986	4.95258	5.72498	-0.772394	0.0230628	Intron (ENSMUST00000224296.1/ENSMUST00000224296.1, intron 1 of 2)	Rps18-ps4
chr13	97923063	97923358	296	*	4.70392	4.1505	5.10292	-0.952411	0.022428	Intron (ENSMUST00000238746.1/110596, intron 27 of 27)	Arhgef28
chr13	98055127	98055830	704	*	5.45991	4.86512	5.87983	-1.01472	0.0016614	Intron (ENSMUST00000109426.2/110596, intron 4 of 35)	Arhgef28
chr13	98069664	98070041	378	*	4.75326	3.79327	5.32463	-1.53136	0.000814112	Intron (ENSMUST00000109426.2/110596, intron 4 of 35)	Arhgef28
chr13	98147165	98147723	559	*	4.41458	3.57269	4.94274	-1.37005	0.00351025	Intron (ENSMUST00000109426.2/110596, intron 1 of 35)	Arhgef28
chr13	98156529	98157156	628	*	5.93287	5.45684	6.29019	-0.833352	0.013013	Intron (ENSMUST00000109426.2/110596, intron 1 of 35)	Arhgef28
chr13	98171183	98172048	866	*	6.78621	6.44969	7.05889	-0.609196	0.0334547	Intron (ENSMUST00000109426.2/110596, intron 1 of 35)	Arhgef28
chr13	98652012	98652554	543	*	5.14753	4.68038	5.49984	-0.819466	0.032318	Distal Intergenic	Tmem174
chr13	99366384	99367525	1142	*	6.80646	6.42388	7.10856	-0.684684	0.0320066	Intron (ENSMUST00000052249.6/218506, intron 4 of 10)	Mrps27
chr13	99461888	99462263	376	*	5.20859	4.7298	5.56747	-0.837664	0.0271686	Intron (ENSMUST00000064762.5/17755, intron 2 of 6)	Map1b
chr13	99612018	99612476	459	*	5.45196	4.99853	5.79645	-0.797919	0.0452796	Distal Intergenic	Map1b
chr13	99829632	99830608	977	*	5.76645	5.24238	6.15006	-0.907677	0.0116972	Distal Intergenic	Cartpt
chr13	101422166	101422451	286	*	3.55653	2.62711	4.11718	-1.49007	0.0200606	Intron (ENSMUST00000210384.1/71174, intron 6 of 8)	4933416M06Rik
chr13	102323975	102324246	272	*	3.6558	2.52944	4.28054	-1.7511	0.00631138	Distal Intergenic	Cd180
chr13	102590080	102590562	483	*	5.45246	4.91047	5.84551	-0.935043	0.0321503	Exon (ENSMUST00000225128.1/ENSMUST00000225128.1, exon 1 of 2)	Cd180
chr13	102768574	102768934	361	*	4.56115	3.93507	4.99631	-1.06125	0.0215774	Promoter (2-3kb)	Mast4
chr13	103542605	103542929	325	*	3.67007	2.50286	4.30673	-1.80387	0.00475824	Distal Intergenic	Gm30551
chr13	104580622	104581002	381	*	4.51302	3.73539	5.01553	-1.28014	0.0173123	Distal Intergenic	Srek1ip1
chr13	104940397	104940759	363	*	5.03233	4.42511	5.45837	-1.03325	0.0172076	Distal Intergenic	Shisal2b
chr13	105089229	105089693	465	*	4.95286	4.50835	5.29219	-0.783834	0.0484737	Intron (ENSMUST00000022232.5/66763, intron 1 of 7)	Nt5el
chr13	106406497	106407170	674	*	5.85134	5.25211	6.27346	-1.02135	0.00452623	Distal Intergenic	Ipo11
chr13	106808926	106809454	529	*	5.12107	4.58694	5.51	-0.923056	0.0114739	Intron (ENSMUST00000186033.6/76582, intron 29 of 29)	Ipo11
chr13	107246880	107247724	845	*	5.50337	5.03094	5.85866	-0.82772	0.0179135	Distal Intergenic	3830408C21Rik
chr13	108654378	108654696	319	*	3.65438	2.15461	4.37368	-2.21908	0.00260204	Promoter (<=1kb)	Pde4d
chr13	109487422	109487900	479	*	4.65227	4.12356	5.03833	-0.914766	0.0391496	Intron (ENSMUST00000122041.7/238871, intron 3 of 16)	Pde4d
chr13	109694222	109694588	367	*	4.36167	3.5753	4.86776	-1.29246	0.0109655	Intron (ENSMUST00000122041.7/238871, intron 3 of 16)	Pde4d
chr13	109992841	109993230	390	*	4.35012	3.51998	4.87371	-1.35373	0.00364164	Distal Intergenic	Pde4d
chr13	110116850	110117262	413	*	4.96334	4.48438	5.3223	-0.837922	0.0316048	Intron (ENSMUST00000167824.2/67295, intron 3 of 4)	Rab3c
chr13	110139198	110139718	521	*	5.27011	4.81029	5.61826	-0.807966	0.0417178	Intron (ENSMUST00000167824.2/67295, intron 3 of 4)	Rab3c
chr13	110557908	110558703	796	*	6.0107	5.61102	6.32333	-0.712312	0.0451344	Distal Intergenic	Plk2
chr13	110722229	110722446	218	*	3.71662	2.92024	4.22678	-1.30654	0.0332626	Distal Intergenic	Gm38397
chr13	110775095	110775731	637	*	5.01458	4.12733	5.55991	-1.43258	0.000196889	Distal Intergenic	Gm38397
chr13	111194326	111194769	444	*	4.89642	4.41385	5.25739	-0.843541	0.0425853	Distal Intergenic	3110015C05Rik
chr13	111211054	111211563	510	*	4.20219	3.41921	4.7069	-1.28769	0.0119838	Exon (ENSMUST00000225326.1/73129, exon 3 of 3)	3110015C05Rik
chr13	112945334	112945885	552	*	4.97844	4.4567	5.36079	-0.904095	0.0480966	Intron (ENSMUST00000038574.6/218629, intron 10 of 26)	Dhx29
chr13	113333944	113334265	322	*	4.36341	3.69085	4.82033	-1.12947	0.0170815	Intron (ENSMUST00000136755.9/ENSMUST00000136755.9, intron 5 of 9)	Gzmk
chr13	113374046	113374558	513	*	4.58558	3.85117	5.06991	-1.21874	0.0209733	Intron (ENSMUST00000135096.1/ENSMUST00000135096.1, intron 2 of 2)	4921509O07Rik
chr13	113482817	113483248	432	*	4.5297	3.92458	4.95471	-1.03012	0.0363739	Intron (ENSMUST00000223835.1/70917, intron 3 of 6)	4921509O07Rik
chr13	113680655	113681212	558	*	4.88724	4.39336	5.25448	-0.861125	0.0422396	Intron (ENSMUST00000223766.1/ENSMUST00000223766.1, intron 1 of 4)	Hspb3
chr13	113682839	113683477	639	*	5.21143	4.59294	5.64294	-1.05	0.0159128	Intron (ENSMUST00000223766.1/ENSMUST00000223766.1, intron 1 of 4)	Hspb3
chr13	113783078	113783360	283	*	3.57968	2.50203	4.18962	-1.68759	0.0127547	Distal Intergenic	Arl15
chr13	114085360	114085824	465	*	4.45838	3.38772	5.06614	-1.67842	0.000191125	Intron (ENSMUST00000091201.6/218639, intron 4 of 4)	A430090L17Rik
chr13	114478322	114478713	392	*	4.65697	4.08821	5.06384	-0.975633	0.0200925	Distal Intergenic	Fst
chr13	115210655	115211168	514	*	4.3629	3.67217	4.82804	-1.15588	0.0193138	Distal Intergenic	Itga1
chr13	117799528	117800053	526	*	4.72108	3.90335	5.23978	-1.33643	0.00191046	Intron (ENSMUST00000006991.8/15165, intron 2 of 7)	4933413L06Rik
chr13	117851919	117852849	931	*	5.72532	5.1193	6.15077	-1.03147	0.0091735	Intron (ENSMUST00000006991.8/15165, intron 3 of 7)	4933413L06Rik
chr13	117938947	117939437	491	*	4.66731	4.14586	5.04952	-0.903657	0.048055	Intron (ENSMUST00000006991.8/15165, intron 6 of 7)	4933413L06Rik
chr13	118363256	118363808	553	*	5.19471	4.60156	5.61382	-1.01226	0.00801874	Distal Intergenic	Mrps30
chr14	8038738	8039589	852	*	6.54398	6.23531	6.79811	-0.562793	0.0452558	Intron (ENSMUST00000166497.8/66082, intron 2 of 8)	Abhd6
chr14	8355620	8356590	971	*	6.30668	5.99109	6.56548	-0.574393	0.0457514	Intron (ENSMUST00000022269.6/18300, intron 6 of 9)	2610318M16Rik
chr14	8393502	8393848	347	*	4.38863	3.79161	4.80966	-1.01805	0.0246248	Distal Intergenic	Fam3d
chr14	8511307	8511745	439	*	4.95006	4.43693	5.32779	-0.890861	0.030156	Intron (ENSMUST00000102996.3/74430, intron 11 of 15)	Fam3d
chr14	8935148	8935589	442	*	4.73978	4.10158	5.18071	-1.07913	0.00982314	Distal Intergenic	4930455B14Rik
chr14	9583676	9584243	568	*	5.0381	4.20662	5.56221	-1.35559	0.000686992	Intron (ENSMUST00000161302.7/14198, intron 5 of 6)	Mnd1-ps
chr14	9651512	9652029	518	*	4.78919	4.2617	5.1746	-0.912902	0.0310778	Intron (ENSMUST00000161302.7/14198, intron 5 of 6)	Mnd1-ps
chr14	10221955	10222420	466	*	4.62088	3.99834	5.05434	-1.05601	0.0114721	Intron (ENSMUST00000161302.7/14198, intron 2 of 6)	Fhit
chr14	11434827	11435537	711	*	4.80561	4.06235	5.29373	-1.23138	0.00664357	Distal Intergenic	Ptprg
chr14	11811162	11811959	798	*	6.0526	5.64929	6.36745	-0.718152	0.0217152	Intron (ENSMUST00000022264.12/19270, intron 2 of 29)	Ptprg
chr14	11835827	11836156	330	*	4.26018	3.39744	4.79633	-1.39889	0.00427519	Intron (ENSMUST00000022264.12/19270, intron 2 of 29)	Ptprg
chr14	11841706	11842404	699	*	4.79344	4.20483	5.2103	-1.00548	0.01887	Intron (ENSMUST00000022264.12/19270, intron 2 of 29)	Ptprg
chr14	11994878	11995175	298	*	4.35513	3.59872	4.84881	-1.25009	0.0139941	Intron (ENSMUST00000022264.12/19270, intron 4 of 29)	Ptprg
chr14	12003762	12004391	630	*	4.18732	3.11914	4.79432	-1.67518	0.00147996	Intron (ENSMUST00000022264.12/19270, intron 4 of 29)	Ptprg
chr14	12079225	12079686	462	*	4.7231	4.17197	5.12093	-0.948956	0.044037	Intron (ENSMUST00000022264.12/19270, intron 5 of 29)	Ptprg
chr14	12393303	12393960	658	*	5.44154	4.75124	5.90649	-1.15525	0.00235145	Intron (ENSMUST00000224882.1/27062, intron 27 of 28)	Cadps
chr14	12610960	12611229	270	*	4.14806	3.37745	4.64766	-1.27021	0.0338825	Intron (ENSMUST00000224882.1/27062, intron 4 of 28)	Cadps
chr14	12865338	12865686	349	*	4.09668	3.27161	4.61828	-1.34668	0.0257332	Distal Intergenic	Cadps
chr14	12931612	12931981	370	*	3.56099	2.12829	4.26548	-2.13719	0.00150111	Distal Intergenic	Cadps
chr14	13037350	13037878	529	*	5.01423	4.54275	5.369	-0.826257	0.0335357	Distal Intergenic	Gm5087
chr14	14522463	14522757	295	*	4.0995	3.32339	4.60138	-1.278	0.011964	Distal Intergenic	Il3ra
chr14	16695758	16696052	295	*	4.44723	3.86442	4.8612	-0.996781	0.0268083	Intron (ENSMUST00000223976.1/218772, intron 1 of 3)	Rarb
chr14	17621618	17622078	461	*	4.5133	3.58509	5.07351	-1.48842	0.00101749	Distal Intergenic	Thrb
chr14	17818021	17818638	618	*	5.89174	5.51421	6.19069	-0.676484	0.0468345	Intron (ENSMUST00000224470.1/21834, intron 1 of 3)	Thrb
chr14	18731184	18731765	582	*	5.22171	4.76318	5.56913	-0.805949	0.0412834	Intron (ENSMUST00000176555.7/218793, intron 2 of 3)	Ube2e2
chr14	18759069	18759690	622	*	5.03188	4.41572	5.46227	-1.04655	0.0129066	Intron (ENSMUST00000176555.7/218793, intron 2 of 3)	Ube2e2
chr14	19874237	19874812	576	*	5.16405	4.60782	5.5645	-0.956675	0.0197293	3' UTR	D14Ertd670e
chr14	20436796	20437247	452	*	4.48734	3.86451	4.92095	-1.05644	0.0227751	Exon (ENSMUST00000056073.13/76670, exon 8 of 29)	Cfap70
chr14	20595624	20596474	851	*	6.50921	5.93464	6.91903	-0.984386	0.00198971	Intron (ENSMUST00000035340.13/78787, intron 3 of 20)	Usp54
chr14	20891828	20892476	649	*	5.89881	5.45934	6.2352	-0.77586	0.0252297	Distal Intergenic	Vcl
chr14	20914369	20914814	446	*	5.41547	4.98167	5.74854	-0.766864	0.0383247	Distal Intergenic	Vcl
chr14	20946181	20946537	357	*	3.82736	2.80758	4.41886	-1.61128	0.011082	Intron (ENSMUST00000226113.1/22330, intron 1 of 7)	Vcl
chr14	20970941	20971394	454	*	5.50369	5.04297	5.85235	-0.809381	0.0166258	Intron (ENSMUST00000226113.1/22330, intron 2 of 7)	Vcl
chr14	21155250	21155461	212	*	3.70702	2.93403	4.20761	-1.27358	0.0424298	Intron (ENSMUST00000045376.10/11534, intron 3 of 10)	Adk
chr14	21772748	21773203	456	*	4.75761	4.2154	5.15079	-0.935393	0.0333867	Intron (ENSMUST00000022292.9/67630, intron 1 of 5)	Samd8
chr14	21904321	21904684	364	*	4.11724	3.32006	4.62772	-1.30767	0.0493923	Distal Intergenic	Comtd1
chr14	22179808	22180276	469	*	4.39596	3.66904	4.87705	-1.20801	0.0297501	Intron (ENSMUST00000075639.10/76633, intron 2 of 6)	Lrmda
chr14	22339191	22339676	486	*	5.03186	4.24448	5.53836	-1.29388	0.00553179	Intron (ENSMUST00000075639.10/76633, intron 2 of 6)	Lrmda
chr14	22728702	22729182	481	*	4.2009	3.38486	4.71893	-1.33407	0.0104356	Intron (ENSMUST00000075639.10/76633, intron 5 of 6)	Lrmda
chr14	22751203	22751556	354	*	4.21552	3.09937	4.83721	-1.73784	0.0012418	Intron (ENSMUST00000075639.10/76633, intron 5 of 6)	Lrmda
chr14	22760625	22761279	655	*	5.03943	4.5732	5.39123	-0.81803	0.0442288	Intron (ENSMUST00000075639.10/76633, intron 5 of 6)	Lrmda
chr14	23394361	23394757	397	*	4.16229	3.53746	4.59686	-1.0594	0.0408131	Intron (ENSMUST00000172099.8/16531, intron 18 of 27)	Kcnma1
chr14	23531692	23531941	250	*	4.41985	3.50759	4.97434	-1.46675	0.00193248	Intron (ENSMUST00000172099.8/16531, intron 5 of 27)	Kcnma1
chr14	23645390	23645718	329	*	4.7384	4.08242	5.18768	-1.10525	0.0202695	Intron (ENSMUST00000172099.8/16531, intron 2 of 27)	Kcnma1
chr14	23694757	23695370	614	*	5.1976	4.51481	5.65916	-1.14435	0.0192657	Intron (ENSMUST00000172099.8/16531, intron 1 of 27)	Kcnma1
chr14	23759616	23760319	704	*	5.72936	5.23283	6.09806	-0.86523	0.011259	Intron (ENSMUST00000172099.8/16531, intron 1 of 27)	Kcnma1
chr14	24124131	24124544	414	*	4.5125	3.90717	4.93761	-1.03045	0.0223931	Intron (ENSMUST00000238857.1/ENSMUST00000238857.1, intron 3 of 3)	Dlg5
chr14	24197935	24198304	370	*	4.91333	4.15275	5.40877	-1.25601	0.00229484	Intron (ENSMUST00000073687.12/71228, intron 1 of 30)	Dlg5
chr14	24606455	24606776	322	*	4.3306	3.46747	4.8669	-1.39943	0.00498681	Exon (ENSMUST00000159360.1/ENSMUST00000159360.1, exon 2 of 2)	Rps24
chr14	24655475	24656007	533	*	4.61469	3.94554	5.07005	-1.1245	0.0184355	Intron (ENSMUST00000225654.1/ENSMUST00000225654.1, intron 2 of 5)	Rps24
chr14	24755566	24756145	580	*	4.88614	4.26187	5.32043	-1.05857	0.0281058	Intron (ENSMUST00000225654.1/ENSMUST00000225654.1, intron 3 of 5)	Rps24
chr14	24841684	24842417	734	*	6.08481	5.64953	6.41874	-0.769219	0.0080117	Distal Intergenic	Gm32123
chr14	24875196	24875447	252	*	4.21192	3.44638	4.70942	-1.26304	0.0139585	Distal Intergenic	Gm32123
chr14	24911631	24912263	633	*	4.9697	4.47023	5.34002	-0.869788	0.0419771	Intron (ENSMUST00000100826.2/ENSMUST00000100826.2, intron 1 of 1)	Gm32123
chr14	25032040	25032586	547	*	4.95281	4.40359	5.34964	-0.94605	0.0241285	Distal Intergenic	Gm32123
chr14	25074448	25074782	335	*	4.73541	4.03787	5.2036	-1.16573	0.0126058	Distal Intergenic	Gm32123
chr14	25135260	25135798	539	*	5.26586	4.75202	5.64397	-0.891958	0.0257315	Exon (ENSMUST00000224207.1/ENSMUST00000224207.1, exon 3 of 3)	4930572O13Rik
chr14	25137205	25137618	414	*	5.09169	4.33995	5.5834	-1.24345	0.00711907	Distal Intergenic	4930572O13Rik
chr14	25226079	25227251	1173	*	7.5228	7.27087	7.73721	-0.466335	0.0290183	Distal Intergenic	4930572O13Rik
chr14	25765856	25766354	499	*	6.56577	6.21858	6.8454	-0.626827	0.0141092	Promoter (2-3kb)	Zcchc24
chr14	25851963	25852648	686	*	6.00946	5.60418	6.32551	-0.721328	0.0462691	Intron (ENSMUST00000022416.14/11744, intron 1 of 14)	Anxa11
chr14	27219526	27220647	1122	*	6.73111	6.18595	7.12583	-0.939878	0.00232963	Intron (ENSMUST00000225949.1/71704, intron 4 of 13)	Arhgef3
chr14	27228813	27229298	486	*	5.10217	4.40496	5.57021	-1.16525	0.00536131	Intron (ENSMUST00000225949.1/71704, intron 4 of 13)	Arhgef3
chr14	27268950	27269651	702	*	5.51337	4.97528	5.9044	-0.929121	0.0187838	Intron (ENSMUST00000225949.1/71704, intron 5 of 13)	Arhgef3
chr14	27269808	27270198	391	*	4.97368	4.44352	5.36051	-0.916991	0.0440496	Intron (ENSMUST00000225949.1/71704, intron 5 of 13)	Arhgef3
chr14	27444629	27445420	792	*	5.00844	4.41495	5.42772	-1.01277	0.0111121	Intron (ENSMUST00000022450.5/218850, intron 6 of 23)	Tasor
chr14	27630911	27631344	434	*	4.71938	4.13804	5.1326	-0.994557	0.0203738	Intron (ENSMUST00000210135.1/238988, intron 1 of 19)	Erc2
chr14	27798149	27798868	720	*	5.83593	5.28764	6.23228	-0.944635	0.00266619	Promoter (<=1kb)	Erc2
chr14	27808120	27808420	301	*	4.97128	4.35795	5.40029	-1.04235	0.00764479	Intron (ENSMUST00000210135.1/238988, intron 4 of 19)	Erc2
chr14	27832314	27832688	375	*	4.4912	3.84278	4.93696	-1.09418	0.0257777	Intron (ENSMUST00000210135.1/238988, intron 4 of 19)	Erc2
chr14	27852557	27852934	378	*	4.20373	3.46525	4.6898	-1.22455	0.015738	Exon (ENSMUST00000211470.1/ENSMUST00000211470.1, exon 3 of 4)	Erc2
chr14	27860460	27861218	759	*	5.72283	5.25925	6.07311	-0.813867	0.0174352	Intron (ENSMUST00000210135.1/238988, intron 4 of 19)	Erc2
chr14	27875860	27876727	868	*	5.98108	5.36428	6.41178	-1.0475	0.00202913	Promoter (<=1kb)	Erc2
chr14	27892388	27892761	374	*	4.34641	3.52667	4.86591	-1.33924	0.00584783	Intron (ENSMUST00000210135.1/238988, intron 5 of 19)	Erc2
chr14	27975641	27976224	584	*	5.86112	5.19277	6.31612	-1.12335	0.00113968	Intron (ENSMUST00000210135.1/238988, intron 8 of 19)	Erc2
chr14	27984612	27985124	513	*	5.0044	4.19817	5.51852	-1.32035	0.0023841	Intron (ENSMUST00000210135.1/238988, intron 8 of 19)	Erc2
chr14	28310792	28311261	470	*	4.15254	3.46596	4.61583	-1.14987	0.0422396	Intron (ENSMUST00000210135.1/238988, intron 18 of 19)	Erc2
chr14	28356099	28356464	366	*	4.41544	3.73219	4.87721	-1.14502	0.0220438	Intron (ENSMUST00000210135.1/238988, intron 19 of 19)	Erc2
chr14	28386776	28387622	847	*	5.09229	4.47447	5.52348	-1.04901	0.0119676	Intron (ENSMUST00000210135.1/238988, intron 19 of 19)	Erc2
chr14	28750212	28750726	515	*	5.18181	4.37737	5.69521	-1.31785	0.000182734	Distal Intergenic	Cacna2d3
chr14	29060715	29061086	372	*	4.59767	3.86062	5.08313	-1.22251	0.0134443	Intron (ENSMUST00000022567.8/12294, intron 21 of 37)	Cacna2d3
chr14	29137071	29137436	366	*	4.59025	3.91738	5.04731	-1.12993	0.0136386	Intron (ENSMUST00000022567.8/12294, intron 13 of 37)	Cacna2d3
chr14	29191416	29191805	390	*	4.75255	4.09392	5.20305	-1.10912	0.0267324	Intron (ENSMUST00000022567.8/12294, intron 11 of 37)	Cacna2d3
chr14	29324067	29324833	767	*	5.33965	4.80332	5.72975	-0.926424	0.0094788	Intron (ENSMUST00000022567.8/12294, intron 9 of 37)	Cacna2d3
chr14	29337181	29337800	620	*	4.49802	3.75016	4.9881	-1.23794	0.0359258	Intron (ENSMUST00000022567.8/12294, intron 8 of 37)	Cacna2d3
chr14	29404170	29404762	593	*	4.72421	4.19594	5.11003	-0.914092	0.048459	Intron (ENSMUST00000022567.8/12294, intron 4 of 37)	Cacna2d3
chr14	29404914	29405557	644	*	4.53473	3.79476	5.02144	-1.22668	0.0259207	Intron (ENSMUST00000022567.8/12294, intron 4 of 37)	Cacna2d3
chr14	29478372	29478838	467	*	5.2621	4.4425	5.78154	-1.33904	0.000603752	Intron (ENSMUST00000022567.8/12294, intron 3 of 37)	Cacna2d3
chr14	29482039	29482435	397	*	5.39196	4.84731	5.7864	-0.939091	0.0277513	Intron (ENSMUST00000022567.8/12294, intron 3 of 37)	Cacna2d3
chr14	29541129	29541675	547	*	4.1747	3.24447	4.73564	-1.49117	0.00457355	Intron (ENSMUST00000022567.8/12294, intron 2 of 37)	Cacna2d3
chr14	29575484	29575900	417	*	4.41718	3.66875	4.90749	-1.23875	0.0133751	Intron (ENSMUST00000225295.1/ENSMUST00000225295.1, intron 1 of 2)	Cacna2d3
chr14	29707601	29707971	371	*	3.79814	2.87661	4.35597	-1.47936	0.0270634	Intron (ENSMUST00000022567.8/12294, intron 2 of 37)	Cacna2d3
chr14	29814658	29815144	487	*	4.57624	3.63313	5.14173	-1.5086	0.00140195	Intron (ENSMUST00000223916.1/ENSMUST00000223916.1, intron 1 of 3)	Cacna2d3
chr14	29818286	29818548	263	*	3.63149	2.81561	4.14946	-1.33384	0.0317349	Intron (ENSMUST00000223916.1/ENSMUST00000223916.1, intron 1 of 3)	Cacna2d3
chr14	29877624	29878080	457	*	4.61367	3.86058	5.10595	-1.24538	0.00833778	Distal Intergenic	Selenok
chr14	29937448	29937856	409	*	5.17196	4.57464	5.59314	-1.0185	0.03774	Distal Intergenic	Selenok
chr14	30147632	30148464	833	*	5.47927	4.91934	5.88163	-0.962288	0.00362334	Intron (ENSMUST00000112250.5/12289, intron 8 of 46)	Cacna1d
chr14	30199247	30199726	480	*	4.41961	3.63611	4.92452	-1.28842	0.00447589	Intron (ENSMUST00000112250.5/12289, intron 3 of 46)	Cacna1d
chr14	30516330	30516689	360	*	5.15853	4.71918	5.49485	-0.775676	0.0342932	Intron (ENSMUST00000225196.1/75901, intron 6 of 10)	Dcp1a
chr14	30789492	30789801	310	*	3.56978	2.76818	4.08205	-1.31387	0.0486223	Intron (ENSMUST00000112184.9/54650, intron 9 of 20)	Sfmbt1
chr14	31410774	31411291	518	*	5.72755	5.18013	6.12344	-0.943306	0.00256992	Intron (ENSMUST00000140002.7/24056, intron 3 of 10)	Sh3bp5
chr14	31428201	31429237	1037	*	6.66045	6.3342	6.92636	-0.59217	0.0299678	Intron (ENSMUST00000140002.7/24056, intron 2 of 10)	Sh3bp5
chr14	31857658	31858157	500	*	5.21873	4.71007	5.59404	-0.883977	0.0253363	Distal Intergenic	Ankrd28
chr14	31927413	31927728	316	*	3.59155	2.60263	4.1728	-1.57017	0.0189557	Intron (ENSMUST00000143315.2/ENSMUST00000143315.2, intron 1 of 1)	Ankrd28
chr14	32002808	32003458	651	*	5.36188	4.85393	5.73682	-0.882883	0.0347992	Distal Intergenic	Galnt15
chr14	32492553	32492924	372	*	3.96855	2.96028	4.55626	-1.59597	0.00583035	Distal Intergenic	Ercc6
chr14	32551931	32552229	299	*	3.83761	2.80698	4.43265	-1.62566	0.0189472	Promoter (<=1kb)	Ercc6
chr14	33357576	33358309	734	*	5.59385	5.15054	5.93248	-0.781934	0.0363346	Intron (ENSMUST00000111956.8/239027, intron 5 of 10)	Arhgap22
chr14	33549794	33550595	802	*	5.75714	5.27804	6.11618	-0.838138	0.0150227	Exon (ENSMUST00000208577.1/ENSMUST00000208577.1, exon 25 of 30)	Ptpn20
chr14	33688915	33689533	619	*	4.8447	4.24347	5.26781	-1.02434	0.0300709	Distal Intergenic	Ptpn20
chr14	33920706	33921087	382	*	5.46421	5.03932	5.79202	-0.752703	0.0270959	Promoter (2-3kb)	Gdf10
chr14	34810643	34811476	834	*	6.01784	5.68636	6.28721	-0.600855	0.0401875	Distal Intergenic	Grid1
chr14	34884278	34884877	600	*	5.55176	4.90695	5.99582	-1.08888	0.00351441	Intron (ENSMUST00000043349.6/14803, intron 2 of 15)	Mir346
chr14	34896158	34896949	792	*	7.02491	6.75407	7.25285	-0.498776	0.0326252	Promoter (1-2kb)	Mir346
chr14	34967351	34967789	439	*	4.07741	3.02737	4.67867	-1.65131	0.00332605	Intron (ENSMUST00000043349.6/14803, intron 3 of 15)	Mir346
chr14	34996789	34997452	664	*	4.80618	4.27539	5.19334	-0.91795	0.0345435	Intron (ENSMUST00000043349.6/14803, intron 3 of 15)	Mir346
chr14	35122153	35122579	427	*	5.27998	4.73881	5.67262	-0.933806	0.0162006	Intron (ENSMUST00000043349.6/14803, intron 4 of 15)	Mir346
chr14	35573059	35573415	357	*	3.92226	2.86692	4.52521	-1.65828	0.00445499	Intron (ENSMUST00000043349.6/14803, intron 15 of 15)	Grid1
chr14	36114434	36114902	469	*	4.42603	3.36721	5.03008	-1.66287	0.000266189	Distal Intergenic	4930474N05Rik
chr14	36484066	36484377	312	*	4.05993	3.25305	4.57431	-1.32126	0.0487209	Distal Intergenic	4930474N05Rik
chr14	36778819	36779537	719	*	5.02423	4.539	5.38669	-0.847694	0.0384727	Distal Intergenic	Ccser2
chr14	37066558	37067041	484	*	4.80571	4.18477	5.2384	-1.05363	0.0226821	Promoter (<=1kb)	Lrit2
chr14	37208302	37208607	306	*	3.97325	3.13601	4.49961	-1.3636	0.0230796	Distal Intergenic	Ghitm
chr14	38122453	38123161	709	*	4.80573	4.09367	5.28035	-1.18668	0.00345235	Distal Intergenic	Nrg3os
chr14	39160141	39160471	331	*	4.3437	3.3867	4.91404	-1.52734	0.00283957	Intron (ENSMUST00000166968.8/18183, intron 1 of 9)	Nrg3os
chr14	39413218	39413794	577	*	5.11797	4.61395	5.49076	-0.876815	0.0188814	Intron (ENSMUST00000166968.8/18183, intron 1 of 9)	Nrg3
chr14	45191101	45191564	464	*	4.59641	3.95733	5.03776	-1.08043	0.0419941	Intron (ENSMUST00000139526.8/70561, intron 6 of 20)	Txndc16
chr14	45796521	45796935	415	*	4.50504	3.86742	4.94571	-1.07829	0.0143305	Intron (ENSMUST00000131006.1/ENSMUST00000131006.1, intron 1 of 3)	Ddhd1
chr14	46647306	46647781	476	*	4.4089	3.76366	4.85316	-1.0895	0.0227679	Intron (ENSMUST00000226949.1/328385, intron 3 of 3)	4933425B07Rik
chr14	46970727	46970997	271	*	4.07349	3.4479	4.50843	-1.06053	0.042223	Intron (ENSMUST00000022386.14/74480, intron 2 of 12)	Mir378c
chr14	47590593	47590982	390	*	4.50437	3.36277	5.13361	-1.77084	8.71225e-05	Distal Intergenic	Atg14
chr14	48371813	48372135	323	*	5.20954	4.67759	5.59731	-0.91972	0.0315392	Distal Intergenic	Tmem260
chr14	48481690	48482204	515	*	5.04963	4.50433	5.44443	-0.9401	0.0275188	Exon (ENSMUST00000226373.1/ENSMUST00000226373.1, exon 1 of 1)	Tmem260
chr14	52368338	52369225	888	*	4.92359	4.34883	5.3335	-0.984668	0.0319684	Exon (ENSMUST00000200261.1/ENSMUST00000200261.1, exon 1 of 1)	Olfr1512
chr14	54166064	54166383	320	*	3.99377	3.20629	4.50032	-1.29402	0.0124763	Exon (ENSMUST00000103692.2/ENSMUST00000103692.2, exon 1 of 1)	Dad1
chr14	55510073	55511665	1593	*	7.61545	7.29431	7.87797	-0.583658	0.0239402	Promoter (<=1kb)	Cpne6
chr14	55520349	55520924	576	*	5.72964	5.26443	6.08085	-0.816425	0.0186411	Promoter (<=1kb)	Nrl
chr14	56173248	56173940	693	*	5.71176	5.13088	6.12475	-0.993872	0.00241369	Promoter (<=1kb)	Gzmn
chr14	57301702	57302198	497	*	5.02993	4.49544	5.41905	-0.923612	0.0268963	Intron (ENSMUST00000022517.8/68631, intron 5 of 7)	Cryl1
chr14	57814697	57815109	413	*	3.96887	3.07309	4.51736	-1.44427	0.0255198	Intron (ENSMUST00000022536.2/219114, intron 5 of 8)	Ska3
chr14	58761772	58762032	261	*	4.15689	3.10877	4.75754	-1.64877	0.00277222	Distal Intergenic	1700129C05Rik
chr14	59616272	59616683	412	*	4.01136	3.16773	4.54019	-1.37245	0.0214911	Distal Intergenic	Shisa2
chr14	60776531	60776952	422	*	5.21576	4.55324	5.66806	-1.11482	0.00385348	Intron (ENSMUST00000025940.6/239126, intron 2 of 3)	Mipep
chr14	61238703	61239173	471	*	5.12093	4.56737	5.52001	-0.952636	0.0359147	Intron (ENSMUST00000089394.9/50720, intron 9 of 9)	Sgcg
chr14	62561806	62562695	890	*	5.9528	5.52404	6.2829	-0.758862	0.0203624	Intron (ENSMUST00000162987.7/629059, intron 2 of 3)	Fam124a
[truncated: 3,746 more rows]
