# Supplementary material for: Integrative Multiomics Profiling of Mouse Hippocampus Reveals Transcriptional Upregulation of Interferon‐Stimulated Genes Through PU.1 Regulator in Microglial Activation Induced by Chronic Cerebral Hypoperfusion
Source: MedComm (2020). 2025 Apr 15;6(5):e70157. doi: 10.1002/mco2.70157 (PMC11999893; doi:10.1002/mco2.70157)
Supplement: Supplementary file 6 — Supporting Information [file MCO2-6-e70157-s008.xlsx]

## Sheet: Sheet1
ATAC	RNA	protein
Ercc6l2	Slfn4	Vim
Sclt1	Tspan32	Gfap
Ntan1	Trim25	Ctsd
Sgk1	Scpep1	Apoe
Zfp963	Itgb2	Nckap1l
H4c3	Cdh1	Clu
Bambi	Clec10a	Alb
Rhob	Mx1	C1qa
Mrpl17	Itga5	Hexb
Gatad2a	Adora3	C1qb
Nabp1	Gm2a	Dhrs1
Wdr1	Hk2	S100a6
Oxr1	Haao	Cst3
Pja2	Cd52	C1qc
Akr1e1	Abhd15	Arpc1b
Gk	Loxl3	B2m
Fh1	Serpinf1	Ppp3ca
Uso1	Fasl	Lgals1
Klf12	Mmp11	Msn
Zhx1	Slc7a7	Anxa3
Tspan14	Ccl3	Grn
Sesn3	S100a4	Slc14a1
Prxl2c	S100a6	Apod
Slf1	Lgals9	Plek
Mettl4	Timp1	Serpina3n
Rab43	Oas1c	H1f1
Fhip1b	Uhrf1	Tagln2
Rnf103	Hpn	Fabp7
Idh1	Itgb7	Anxa4
Asb5	Acp5	Lcp1
Rgs2	Ube2c	C4b
Rc3h1	Col18a1	Anxa2
Plpp1	Tubb6	Lamp2
Snora26	Col1a1	Hexa
Dtnbp1	Foxm1	Ctss
Nek7	Fkbp10	Serpine2
Eea1	Acap1	Itgam
Tram1	Gstt3	Stat1
Tmem241	Tcirg1	S100a4
Hbp1	Naglu	Mt2
Fggy	Rin2	Sgpl1
Ttc39b	Slc1a5	Cnn3
Lgmn	Vwf	Flnc
Ccser2	Ltbp2	Nf2
Hras	Cd3g	Arhgdib
Tfeb	Rapsn	Cryzl2
Nampt	Spi1	Zfp469
Lypla1	Stat6	Irgm1
Tmem192	Rhoc	Itga6
Spg20	Tead3	Trem2
Mtrf1l	Def6	Lag3
Tmem150a	Dbf4	A2m
C2cd5	Irf9	Ctsz
Parp2	Dhrs1	Clic1
Atp8a1	Axl	Cd63
Recql	Tgfb1	Capg
Ascc3	Dennd1c	Rgs10
Gm7008	Lcp2	Itgb2
Zfp78	Fkbp7	Pla2g7
Mcph1	Plin4	Cd180
Cdk20	Apoe	Psmb8
Ppp3ca	Apoc2	H2
Abhd17b	Bcl2l12	Npc2
Srd5a3	Ebi3	Lpcat2
Otulinl	Hck	Serpina1b
Ipo5	Cyp4f18	Cd44
Zfp667	Cp	Isg15
Hps3	Rps6ka1	Glipr2
Rxylt1	Dnase2a	Lyn
Pcmtd1	Il7r	Slc5a3
Hspa13	Stat3	C3
Gmds	Stat5a	Hspb8
Sanbr	Col5a3	mt
Sec24d	Angptl2	Ly86
Exoc3	Ptpn6	Galm
Tmed1	Ctse	Emc10
Ube2cbp	Cd33	Ndufs1
Cln5	Nkg7	Adnp2
Pdxk	Abca13	Serpina3k
Mir210	Ly9	Abca1
Clp1	Cd244a	Tapbp
Nova1	Adgre1	S100a11
Pfkfb3	Grap	Ptpn6
Fignl1	Plod3	Ptgs1
Prkacb	Crabp2	Tspo
Rab11fip5	Rasa4	Renbp
Cspp1	Sh2b2	Asph
Palb2	Cd44	Cfh
Exo5	Slc2a9	Pld4
4933406C10Rik	Man2b1	Chpt1
Siah2	Spc25	Itgb5
L3hypdh	Mlxipl	Gdpd2
Rbm26	Nid1	Dnm2
Pex2	Hmox1	Cd68
Nbeal1	Asf1b	Penk
Odf2l	Sqor	Npl
Spsb1	Prg4	Entpd1
Map3k9	Fblim1	Col4a1
Fbxo42	Tep1	Lyz2
Adnp	Cdc20	Pald1
Zfp874b	Epha2	Fcer1g
Akap13	Ptbp1	Qpct
9930014A18Rik	Cyba	Gns
Dock6	Cdt1	Vav1
Mbd1	Hfe	Magt1
Wwp1	Tph2	Lgals3
1700034P13Rik	Clic1	Aif1
Phospho2	Dennd2c	Erap1
Cd47	Tgfbr1	Cnpy4
Cep120	Cav1	Fermt3
Dipk2a	Aldh16a1	Gpnmb
Egr2	Ctsd	Ptprc
Phf14	Elk3	Alg5
Hif1a	Pou2f2	Pcdh8
Ythdc2	Mgst1	Ifit3
Zfp282	Cd163	Ifitm3
Amer1	Ccl8	Cd53
Scarna17	Lpo	Pon3
Uqcrfs1	Slc16a12	P4ha1
Fmr1	Apobec3	Plpp4
Vdac3	Vav2	Phyhd1
Vac14	Fxyd5	Naglu
Nr3c2	Nuak2	Cdh19
Smim26	Slc47a1	Pdpn
Jak1	Tnfrsf13b	Pycard
Gstcd	Tmem86a	Ctsh
Ccdc9	Ifi35	Csf1r
Rps5	Eya4	Abca9
Id2	Ebf3	Nmi
Ccne1	Kdelr3	Amn1
Gm41410	Adssl1	Tspan6
Tmppe	Scarf2	Psmb10
Sumo3	Steap4	Pdlim4
Rreb1	Cdh23	Pzp
Dhx57	Aldh1a2	Slc22a4
Gyg	Tnfaip8l2	Upp1
Psme4	Mertk	Gbp7
Elmo1	Piezo1	Ifit3b
H4c4	Csf1	Man2b1
Cpeb2	Fhod1	Fbln1
Cdr2	Ptgds	Lgals3bp
Cabin1	Lrrk1	Tlr3
Lrp10	Abca1	Hpgds
Slc4a7	Slamf6	Pros1
H2ac11	Cybb	Aqp1
Ets2	Cd48	Ddx58
Ccng2	Cd83	Sybu
Cebpzos	Gzmb	Hk2
Snx30	C4a	Traf7
Crot	Lpl	Abcd1
Cnot7	Nfe2l2	Lsp1
Hibch	Adamtsl4	Ugdh
Cables1	Fcrls	C1qtnf5
Zfp53	Cd5l	Pwp2
Mphosph10	Fcgr1	Smpdl3a
Mtarc2	Ncf1	Tmem63a
Fbxo48	Celsr1	Scamp2
Mesd	Fli1	Ankrd13a
Dgkh	H2-M3	Fn1
Slain2	Ctsz	Ppp4r3a
Caap1	Cd274	Car10
Stom	Lamp2	Ednrb
Ube3a	Bik	Capn9
Otud1	Matn4	Galnt1
Insr	Sdc4	Apbb1ip
Hgsnat	Il13ra1	St3gal5
Cers6	C1qtnf1	Iigp1
Arrdc4	Tns4	C030006K11Rik
Tacc1	Slc12a7	Bst2
Prdm9	Ctsa	Cbfb
Gm9530	Dhx58	Ccl6
Hnrnpf	Cyth4	Dis3
Opn3	Baiap2l2	Adhfe1
Strn	Ikzf3	Igsf1
Agl	Mfng	Cerk
Ppp1r11	Pmp22	Nudt7
Amacr	Gpx3	Chst2
Pacc1	Il12rb2	Nmnat3
Kdm3b	Abi3	Lrch3
Efcab14	Slc13a3	Plekhf1
Ginm1	Slc2a4	Ncf2
2010315B03Rik	Sparc	Tspan14
Trim26	Ikzf1	Pcolce
Glud1	Cd68	Timp3
Sinhcaf	Lsp1	Gtf2h4
Usp25	Irf1	Gpr155
Asah1	Cxcl16	Cntf
Nt5dc3	Ccl6	Plat
Gng12	Ccl4	Stat2
Snrpb2	Plod1	Olfr1220
Wwc2	Dnase1l1	Nadk
Styx	Ccl9	Npr2
Dbf4	Gdpd2	Gal
Smchd1	Ccdc170	Stk4
Eef2k	Rab32	Gsdmd
Il3ra	Slc16a10	Szt2
Plekhf2	Crybg1	Exosc1
Trmt13	Cdk1	Fhl3
Gm48957	Epb41l2	Cebpzos
Hdlbp	Ifngr1	Plod3
Pomgnt1	Igf1	Tcp11l2
Hivep3	Srgn	Sp100
Mitf	Pald1	Gm43302
Wdsub1	Sgpl1	Fcrls
Jam2	Slc29a3	Serpinc1
Btbd7	Vsir	Fam131a
Pdcd2	Plek	Ush1c
Ndufa12	Dock2	Pnpla7
Stk3	Irak3	Asah2
Net1	Col6a2	Fgg
Sertad2	Aldh1l2	Gbp2
Rgmb	Stk10	Kif13b
C1galt1	Hmmr	Ddx39a
Lrp12	Slc22a4	Rit1
Snx13	Gfpt2	Rnaset2b
Rin2	Ltc4s	Spock3
Eml4	Pdlim4	Ahsg
Sp4	Havcr2	Med14
Ppp1r12a	Tns3	Alg3
Rab29	Castor1	Git2
Pdp2	Tcn2	Txnl4b
Cmpk1	Myo1g	Gmfg
Myom1	Efemp1	Wscd1
Clint1	Aebp1	Mthfd1
Fbxl17	Prr11	Atp11a
Zfp493	Srebf1	Fstl4
Fzd4	Pctp	Rapgef3
Dph6	Pik3cg	Ifit2
Mospd1	Sdc1	Fas
Ppm1k	Rsad2	Cyth4
Zfand6	Rrm2	Was
Itga4	Ccl11	Dohh
Lypd6	Itgb3	Ipo8
Zbtb46	Mrc2	Reck
Tab2	Adap2	Lrrfip1
Smc2	Trim47	Pkd2
9930021J03Rik	Spns3	Evi5
Tbc1d5	Rhbdf2	Exosc7
Plcxd2	Pimreg	Mmrn2
E130311K13Rik	Abcc3	Cxcl10
Nt5dc1	Aurkb	Tgm1
Pex7	Pik3r5	Cst7
Zyx	Cfap52	Sugct
Gpd1l	Top2a	Wipf1
Slc24a3	Gfap	Slc1a5
Bmp2k	Map3k14	Tlr2
Gtf2h2	Pygl	Tap1
Abcd3	Lrrc9	S100a9
Dusp6	Serpina3n	Efemp2
Heatr1	Prkch	Rarres2
Chd9	Zfp36l1	Siglec1
Kiz	Lgmn	Tnfaip8l2
Arvcf	Npc2	Lpl
Impa2	Tnfaip2	Tcirg1
Zc3h12c	Gpr132	Cd48
Rmnd1	Aoah	Ccl9
Sertad3	Susd3	Hk3
Lpin2	Ogn	Ifi47
Ifit2	Ripk1	Lum
Mid1ip1	Ly86	Osmr
Ctu1	Syk	Metrn
Zfp369	Ctsl	C5ar1
Cldnd1	Erap1	Prss23
Lgr4	Cd180	Cox4i2
Rfesd	Hexb	Clec7a
B4galt1	Map3k1	Oas1a
Irak4	Il6st	Fga
Cenpk	Gpx8	Mgp
Edem1	Cspg4b	Abcc3
Oxa1l	Nid2	Tap2
Skap2	Plau	Hspb6
Gmnn	Bmp4	Hvcn1
Rap1a	Rnase4	Tradd
Cdc42ep3	Rnase6	Utp20
Cables2	Gpr65	Igfbp7
Fam151b	Galnt15	Spp1
Pdk1	Ctsb	Fhod1
Med17	Spata13	Slc2a6
Commd8	Lcp1
Tnfaip3	Epsti1
Efhd2	Tnfsf11
Ncoa2	Cnmd
Tbca	Scara5
Ints6l	Pbk
Tceanc	Clu
Cds1	Dok2
Gadd45a	Cln5
Mybl1	Acod1
Orc5	Osmr
Mknk1	Fyb
Kitl	Dab2
Crem	Ajuba
Zdhhc13	Tgm1
Nipsnap2	Rai14
Rttn	Angpt1
Fbxl3	Rida
Nav2	Klhl38
Rras2	Has2
Zfp658	Sla
Hebp1	Ppara
Epb41l2	Gtse1
Nfia	Parvg
Dpy30	Endou
Creld1	Nckap1l
Tmem268	Glycam1
Rpp14	Tnfrsf17
BC037032	Litaf
Tmem131l	Ciita
Ptdss2	Apod
Hdac1	Gsdmd
Mir8114	Ly6c2
Mtm1	Ly6i
Hes6	Ccdc80
Commd10	Cd200r1
Abhd17c	B3gnt5
Dhrs11	St3gal6
6720489N17Rik	Sdf2l1
Zfp128	Itgb5
Sat1	Hcls1
AW549877	Samsn1
Zfp715	St6gal1
Dync2i1	Adamts5
Bet1	Cd86
Tmem64	Parp9
Bcl2	Pros1
Rsl1	Runx1
Ptbp3	Il10rb
2310040G24Rik	Ifnar2
Mgat5	Fmnl3
B3galnt1	Cela1
Cnksr3	Soat2
Rassf2	Cdkn1a
Rpia	Cxcl13
Trak1	Nagpa
Nr3c1	Tmem52
Atp7a	Vwa5a
Itpr1	Serping1
Jun	Parp3
Rras	Cd4
Ankrd37	Mx2
Csmd3	Clec4n
Bfar	Tmem176a
Nuak2	Slc17a9
Timm10b	Cdca3
Tmem220	Thbs2
Wtap	Tnfrsf12a
Cryl1	Nfkbie
Zfp619	Cyp39a1
Abhd10	Guca1a
Chd1	Trem2
Socs3	Fgd2
Crnde	Ndc80
H3c2	Xdh
Abhd12	Eif2ak2
Fzd7	Cyp1b1
Gm1720	Six2
Mir8104	C3
Pck2	Jpt2
Slc12a6	Ip6k3
Ostf1	Map3k8
Fcho2	Myo1f
Odad1	Tapbp
Mideas	H2-Oa
Tram2	Psmb8
Gm10584	Tap2
Cdk14	Sting1
Mzt1	C2
4732491K20Rik	Aif1
Vps36	Ltb
Adrb1	Tnf
Lmo4	Aqp4
A930033H14Rik	Arap3
Zfp367	Pmaip1
Gch1	Lox
Junb	Ppic
Tnip2	Sall3
Brwd3	Cd74
Cenpc1	Csf1r
Homer3	Anxa1
Ngly1	Rab3il1
Spaca6	Cd5
Cited2	Ms4a7
Chd7	Ms4a4c
Lrrc3	Ms4a6b
Fadd	Ms4a6d
Irf2bp2	Fam111a
Zfas1	Lpxn
Ap5s1	Slc15a3
P3h2	Fas
Zfyve16	Lipa
Acsl5	Cdca5
Tbk1	Kif20b
AW046200	Slc25a45
Emc9	Aldh3b1
Zfp28	Efemp2
Inpp4b	Ctsw
B2m	Lrp5
Smad3	Fermt3
Btg3	Gpam
Tnfrsf21	Hhex
Rab27a	Plce1
Dse	Pik3ap1
Zfp787	Msr1
Inafm1	Tasl
Enc1	Arhgap19
Man2b1	Slc16a3
Mthfd1l	Nfkb2
Pgpep1	Hexa
Cep72	Sat1
Depdc1a	Cd63
Rassf7	Mmp19
Slc40a1	Cdk2
Anln	Esyt1
Tsen34	Adam8
1700012D14Rik	Ifitm1
Rdh14	Ifitm3
Pmepa1	Irf7
Ank2	Cd151
Lig1	Tspan4
Rell1	Gusb
Srxn1	Tmc6
Kcna3	Tk1
Abraxas2	Bach1
Spata17	Shisa5
Txnrd3	Col7a1
Traf5	Alox5
H4c11	Itih5
Dhrs7	St8sia2
C030034I22Rik	Hk3
Asap2	Casp12
Gm16998	Casp1
P2rx4	Icos
Ppfibp1	Cd28
Fkbp9	Casp8
Gm42274	Cflar
Galnt3	Col5a2
Lipa	Col3a1
Tirap	Il18rap
Nid2	Il1rl1
Pyurf	Il18r1
Fam43a	Stk17b
St3gal1	Stat1
Mast3	Ptpn18
Dtx4	Cyp27a1
Stx7	Slc11a1
Nedd1	Igfbp5
Gm10575	Fn1
Prkar1b	Sp100
Erich1	2810459M11Rik
Zfp280c	Htr2b
Arsb	Serpine2
AW146154	Gpr35
Plxnb2	Septin2
Khnyn	Pdcd1
Fancb	Inpp5d
Diaph2	Mlph
Wdfy3	Tnfrsf11a
Mier1	Rgs1
H6pd	Cfh
Rnf122	Tfcp2l1
Plcl2	Sctr
Tbc1d12	Steap3
Depdc1b	Ptprc
Txndc5	Cacna1s
Abracl	Rab29
Nek3	Mr1
Anp32a	Ncf2
Ezr	Niban1
Tmem176b	Ifi211
Tsc22d4	Tagln2
Stk24	Slamf9
Abca1	Cenpf
Fgfrl1	Pacc1
Dpy19l1	Atf3
Actr2	Batf3
Cyp2r1	Traf5
Arrdc1	Fcgr2b
Fbxo4	Ucma
Zfp954	Myoc
Ppp1r3c	Prdx6
Adprh	Mrc1
Atic	Tnn
Retreg1	Vim
Mir339	Plxdc2
Lbh	Apbb1ip
Tnfaip8	Ddx31
Rel	Lcn2
Rab3il1	Gbgt1
Prag1	Cytip
H2ac4	Col5a1
Nab2	Traf1
Fbxo30	Gsn
Lin54	Stom
D16Ertd472e	Ifih1
Resf1	Agpat2
Tbc1d9	Card9
Kdm7a	Nmi
Xylt1	Uap1l1
Kank2	Psd4
1700017B05Rik	Il1rn
Gnas	Cybrd1
Nrip1	Slc43a3
Gm20257	Ube2l6
Acadl	Tfpi
Paqr7	Itga6
Irgm1	Snap23
Dusp2	Ehd4
Fam172a	Spint1
2700038G22Rik	Adam33
Cwf19l2	Siglec1
H1f3	Knl1
Erap1	Knstrn
Sparc	Bcl2l11
Npnt	Il1b
Gramd1a	Il1a
Tsc22d2	Rrbp1
Bicra	Cst3
Socs6	Tpx2
Tmem185b	Dnmt3b
Ctsa	Pag1
Ankrd44	Zbp1
Dtnb	Car13
Zfp708	Helz2
Cebpd	Procr
Rnf135	Samhd1
Rnls	Rbl1
Slc35f5	Ccn5
Bmf	Ect2
Fam107b	Anxa5
Stag2	Ccna2
Acer2	Postn
Zfp592	Sucnr1
Pnp	Tm4sf1
Tesmin	Ptx3
Pald1	Ptpn22
Smurf1	Olfml3
Rffl	Ptgfrn
Helb	Notch2
Wls	Dennd2d
Ssh2	S100a11
Zfp90	Il6ra
Cdca7	Lrrc39
Gem	Vcam1
Kcnk13	Tlr2
Acadm	Alpk1
Pdlim5	Dkk2
Tbc1d4	Ifi44
Iffo1	Iqgap3
Golm1	Sh2d2a
Rest	Pear1
Pkn1	Fmo5
Meis1	Ecm1
Ptgr2	Rorc
Med12	Dapp1
Plscr1	Nfkb1
Dennd4b	Ccn1
Niban2	Gem
Camk1d	Cpne3
Crlf3	Atp6v0d2
Ogfrl1	Gbp3
Csf1	Gbp2
Slc36a4	Stra6l
Psmb9	Col15a1
Galnt10	Tnfsf8
Picalm	Svep1
Itprid2	B4galt1
Rps6ka1	Atp8b5
Lpl	Cd72
Tgfbr1	Tln1
Malt1	Glipr2
Cdc42se1	Bnc2
Lpgat1	Plin2
Tmem123	Hacd4
Rnd2	Cdkn2c
Synj2	Laptm5
Pqlc3	Pdpn
Lrrc8d	Tnfrsf1b
Gnai2	Podn
Tmem86a	Cpt2
Mfsd4b3-ps	Col9a2
Isyna1	Kif2c
Lpar5	Tal1
Scp2	Csf3r
Amdhd1	Hgf
Clasp2	Wasf2
Ctbs	Fgr
Kif27	Smpdl3b
Nfkb1	Necap2
Gins1	Padi2
Mcur1	Abcb1b
Galm	Slc2a5
Cpt1a	Mxra8
Ly6e	Htra3
Mtfr1	Acox3
Ccnd3	Man2b2
Bri3	Emilin1
Sh3kbp1	Rhoh
Casp7	Tec
Dynlt2b	Rest
Ell2	Gbp9
Trps1	Spp1
Bcl2l11	Plac8
Triobp	Antxr2
Fez2	Crybb1
Nsmaf	Gm9754
Dusp22	Cxcl5
Ctsd	Cxcl9
Plin3	P2rx7
Slc16a6	P2rx4
Etv1	Anxa3
Ifitm10	Mfsd7a
Rock2	Gpc2
Rbms1	Chek2
Wsb2	Acads
Mef2c	Tes
Zfp51	Oasl2
Armh1	Oas1b
Nol4l	Arpc1b
Tgfa	Slc46a3
Fgf13	Col1a2
Zfp54	Pcolce
Gm13286	Pon3
Adamts1	Akr1b8
Rinl	Irf5
Peli2	Herc6
Cyrib	Tmem176b
Plekhb2	Gpnmb
Lmo2	Zc3hav1
Hspb3	Clec5a
Cux1	Hpgds
Zfp983	Tbxas1
Tomm40	Anxa4
Zfp759	Lrig1
Ppfibp2	Arhgap25
3010003L21Rik	Gkn3
Mir7687	Edem1
Tmem144	Usp18
Tnfsf13b	A2m
Itgav	Lag3
Man2b2	Clec4d
Snx8	Klrk1
Map4k4	Cd69
Cd82	Clec2d
Lgals3bp	Clec1b
Rbm19	Etv6
Chpt1	Emp1
Gm38425	Plbd1
Marcks	Arhgdib
Bcap29	Irag2
Erbin	Itpr2
H2-T10	Ltbr
Aga	Tnfrsf1a
Tbc1d1	Cd9
Cfap43	Dyrk4
Plxnd1	Clec2i
Map3k5	Vasp
Slc8b1	Trpm1
Vim	Ctsc
Slc34a1	Cd22
Fam3c	Tyrobp
Iah1	Cyp2r1
H2-D1	Pde3b
Steap3	Mvp
Stk17b	Dnajb13
Slc1a3	Nupr1
Pfkfb4	Slco2b1
L3mbtl3	Lat
Notch1	Il21r
Whrn	Il4ra
Camk2d	Itgam
Gm13283	Itgax
Gm20939	Pycard
Prkd3	Tead2
Cracr2a	Cd37
Il6ra	Itgal
H2-K1	Rgs10
Rubcnl	Trim30a
Klf2	Trim21
Ncor2	Mki67
Itpr2	Tnni2
Trpm4	Sash3
Gng5	Elf4
Gab2	3830403N18Rik
Eef1akmt4	F9
Tmco4	Was
Sncaip	Msn
Zfp975	Btk
Ticam1	Col4a6
Zfp110	Col4a5
Naprt	Chrdl1
Zfp13	Il2rg
Iqsec1	Car5b
Nectin2	Bgn
Sh2b3	Renbp
Gpt	Arhgap4
Cdc14a	Angpt2
Tmem63a	Eif4ebp1
Oscp1	Tnfsf13b
Nudt16l1	Rab20
Cdyl	Ptpn7
Zfp141	Aga
Abr	Asah1
Cdkn3	Pdgfrl
Mir713	Slc7a2
Arhgap18	Hpgd
Ppfia4	Tlr3
Maml3	Adcy7
Hpcal1	Snx20
Zfp36l2	Sall1
Pros1	Il15
Fzd5	Hp
Selenbp1	Mmp2
Ccdc6	Mt2
Stambpl1	Ccl22
Nmi	Tpm4
Slc29a1	Jak3
Samhd1	Crispld2
Decr1	Cotl1
Tcirg1	Ifi30
Plpp2	Cmtm3
Pter	Rrad
Map3k20	Pla2g15
Rps6ka3	St14
Rgl2	Birc3
Dlgap4	Il10ra
Slc2a9	Cd3e
Prorsd1	Cd3d
Zfp773	Slc37a2
St3gal6	Ccnb2
Dock11	Myo1e
Relb	Anxa2
Ldlrad4	Kif23
Paox	Tent5a
Zfp551	Csk
Cst3	Pstpip1
Ets1	Cgas
Lhfpl2	Ctsh
Riox2	Plscr1
Tmsb4x	Plscr2
Oaf	Crtap
Plekho1	Cmtm6
Adamts16	Cmtm7
Tbl1x	Tgfbr2
Id1	Nradd
Smpd5	Myd88
Card6	Mapkapk3
Cnot2	Uba7
Hsd17b11	Fhl3
Dennd4c	Oas3
Cfap54	Oas2
Bid	Nlrp3
Zfp326	Lmo2
Mir6962	Mdfi
Ulk1	Folr2
Mpp7	Slc8b1
Rom1	Troap
Zfhx3	Slc10a3
Cdk18	Arap1
Rufy3	Fanca
Pwwp2b	Abcc4
Gm15471	Nfatc1
Tshz1	Lpcat2
Sipa1	Mamdc2
Smpdl3a	S100b
Itm2c	Rac2
Ccdc102a	Ttf2
Psme1	Rtp4
Lgi4	Frrs1
Gpr146	Antxr1
Mtch1	Lpar6
Rhoc	Tagap
Sirpa	Crlf2
Disc1	Cryzl2
Ttc7	Casp4
Kdr	Reep4
Lmna	Ucp2
Jmjd1c	Stard9
Maff	Tlr13
4930447M23Rik	Atp7a
Lsm6	Ston1
Sft2d2	Lgals3bp
1700064M15Rik	Aspm
Lpcat2	Lyl1
Axl	Vav1
Zup1	Rnf43
Parp12	Loxl2
Bhlhe41	Plcg2
Nek6	Lif
Akna	Parp14
Sde2	Eda2r
Mad1l1	Ifit1
Ccdc12	Ppp1r18
Gm16675	Cd300ld
H2-T23	Cd300a
Cd63	Bmp2k
Ucp2	Gns
Dclre1c	Grn
Arhgef40	Gpsm3
Plcd1	Gna15
8030423F21Rik	Cxcl10
Cpt2	Ncaph
AW011738	Tmem106a
Ubiad1	Cebpa
Mrc2	Rubcnl
Vgll4	Igsf6
Ltc4s	Baz1a
Sh2b2	Ccl5
Dcxr	Fam167a
Mybph	Egln3
Cdk13	Heatr5a
Zfp36	Slfn8
Irf8	Hpse
Frrs1	Ssc5d
Mir26b	Ccl12
Tcf7l2	Ccl2
Osbpl9	Crb2
Nfkbiz	Galm
Mir7009	Tgfbi
Ccnd1	Sbno2
D630045J12Rik	Melk
Tnni3	Isg15
Aftph	Arhgap45
Serpinb9	Ggta1
Rhog	Pawr
Slc30a3	H2-Q4
Cd34	Acss3
Arl5c	Colec12
Gm7072	Gmip
Ifngr1	Igfbp7
Dab2	Igsf10
Pcnx	P2ry12
Gstt2	P2ry13
Il4i1	P2ry14
Kif20b	Elf1
Eva1a	Card11
Mir5130	Sh3tc1
Tank	Fxyd1
Mir99ahg	H2-Aa
Vasp	Plxnb2
H2-DMb1	Pnpla7
Isg20	Hspb6
Castor1	Abcc12
Lockd	Dna2
Fam102b	C1qa
Rgs12	C1qc
Parp4	C1qb
Trim69	Unc93b1
Vamp7	Ttc7
Acss1	Stag3
Aff1	Tmem71
Gbe1	Asap3
Hnrnpul1	Krt80
Camk1	Fgf2
Prmt9	Itih2
Espn	Ldlrap1
Ndst1	Man1c1
Zfp703	Traf3ip3
Stard8	Tap1
Sardh	Map4k1
Borcs5	Chst7
Pmp22	Enpp1
Nfkb2	Icam1
Ephx1	Serpine1
Abcb1b	Mavs
Trpv2	Dlgap5
Inpp1	H2-DMb2
Baz2a	Plekhg2
Psd3	Gch1
Trim36	Tnfrsf23
Isoc1	Slc25a43
Tap2	Gpr160
Pisd-ps3	Aspg
Ptchd1	Ckap2
Celf2	Themis2
Lacc1	Tgm2
Ak5	Ifi206
Gse1	Aim2
Irf7	Egr2
Dusp7	Ddx60
Id3	Ccr7
Sall1	Fgd3
Tmem9	Acer2
Tagln2	Socs1
Pde4a	Cd84
S1pr1	Prdm1
Pigz	P3h2
Tns3	Mylip
Arl6ip5	Slamf7
Gm12216	Asb10
Adamtsl4	Tapbpl
Fhod1	Serpinf2
Nsmce4a	F11r
Limk1	Arl5c
Fgf2	Txnip
Gns	Spsb2
Cog5	Parp12
Nfic	Gdf15
3300002I08Rik	C1s1
Larp1	1700003F12Rik
Dgkz	BC028528
Scarf2	Ctss
Mgmt	Ephx1
Pbxip1	Gngt2
B3gnt2	Gcnt1
Adgrg1	Itpkb
Zfp607a	Zfhx3
Cit	Prc1
Stag3	Bmp6
Cdkn2a	Tlr4
Pcgf5	Cpq
Mvb12b	Siglecf
Gcnt2	Arhgap18
Tmem164	F13a1
Parvb	Adgrg6
Manba	Akna
Atp1b3	Dap
Gas2l3	Isg20
Prkag2	Npepl1
Med12l	Gimap3
Pde3b	Tnfsf10
Nt5dc2	Hlx
Tbc1d2b	Dcxr
Arsg	Prrx2
Mical1	Nt5dc1
Tent5c	Mocos
Smim3	Batf2
Capzb	Galnt12
Gm19705	Trim14
Gchfr	Txlnb
Crybg3	Fgl2
Fut4	Gsap
Rnasel	Ptger4
Ptgs2os2	Saa3
Clec2d	Plcb2
Dip2b	Bmf
Tmem26	Rgl3
Rnf169	Thbs1
Bbc3	Tax1bp3
Nfkbie	Fmo2
Slc14a1	Scamp2
Padi2	Emp3
Uba7	Ttc12
Rexo5	Gpr34
Dok3	Gbp7
Slfn9	Accs
Mob3c	Cdk6
Stat5b	Ddx58
Gpr83	Alx4
Batf3	Cchcr1
Akr1b10	Arhgap9
Slc16a10	Plekha4
Rnf144b	Xaf1
Baz1a	Tlr8
Slc12a7	Milr1
Vamp5	C3ar1
Nisch	Apoc1
Flt1	Slc26a7
Xxylt1	Cd79b
Minar1	Apobec1
Bcl9	Clcf1
Nmnat3	Col16a1
Haus4	Sh3pxd2b
Arid1b	Creg1
Kcnh2	Klc3
Gas7	Rcsd1
Utrn	Cd53
Cdkn2c	Lat2
Lrrc74b	Zmynd15
Cflar	Abhd4
Tpcn2	Tmco4
Agpat3	Dnah7b
Dnase2a	Arhgap11a
Smkr-ps	Mdfic
Spint1	Ccnb1
Vamp8	Syt15
Muc1	Piezo2
Ddx60	Irf8
Aatk	H2-Ob
Ssbp4	Hspb8
Cd46	Fmod
Pkdcc	Kcnj2
Slc25a13	Tmem273
Wdr86	Tspo
Serpine1	Tram2
Gpsm1	Abca9
Hk2	Oasl1
Cdk6	Rhod
0610040J01Rik	Mcm3
Mtus1	Slc16a6
Cd68	Rassf4
Pex11g	Cmklr1
Fbl	Lyn
Ifi27	Pm20d1
Rassf3	Stab1
E230029C05Rik	Hps4
Sigirr	Tnfrsf14
Fgd3	Ikbke
Rtp4	Grap2
Znrf2	Sun2
Sirt2	Pbxip1
Itga6	Maff
Foxn3	Shc1
Fuca2	Itpr3
Plekhg5	Zc3h12a
Depdc5	Npl
Zfp710	Apobr
C1qc	Klhl6
Kif19a	Tuba1c
Lefty1	Hic1
Eva1b	Mob1a
Nrp2	Arl11
Sptlc2	Ifi209
Mir7671	Trim56
Sema6b	Mmp3
Smad6	Tmem221
Eif2ak2	B430306N03Rik
Enpp1	Clec4a3
Tcim	Naalad2
Icosl	Ccrl2
Runx1	C130050O18Rik
Pea15a	Ctla2a
Mertk	Cdkn2a
Gbp7	Lacc1
5033406O09Rik	Rin3
Cyria	Tent5c
Mir187	Tlr7
Otos	Liph
Lgals1	Phf11a
Lpcat1	Zfp36
Coq2	Cd300c2
Stx11	Tlr1
Hpse	AI467606
Tgfbrap1	Lhfpl2
Zfpm1	Tlr9
Mreg	Cxcr4
Pear1	Hcar2
Pon2	Col27a1
Rab32	Pqlc3
Eef2kmt	Adrb2
Arl4c	Zfp36l2
Stk40	Gvin1
Slc37a2	Clec14a
Btg1	Ifit2
Tlr3	Calhm6
Irf1	Gldn
Cd200r1	Cd109
Ctsl	Plaur
Map3k8	Pilra
Anks1	Kcnk6
Bag3	Tifa
Tac4	Foxc2
Ly96	Bst2
Chst7	Kctd11
Cyp4v3	Ppp1r3b
Trmt2b	Mpeg1
Thbs1	Irgm1
Cd9	Myct1
Bcar3	Tmem198b
Ifitm3	Ticam1
Cyth4	Neurl3
Ppp1r3b	Ptgs1
St3gal2	Tgif1
Slc17a9	Fam180a
Kif5c	Mis18bp1
Galnt4	Samd9l
Trim25	Sned1
Nfkbil1	Cd300lf
Stard3	Ccdc88b
Sh3bgrl3	Gpr157
Uap1l1	Entpd1
St6galnac6	Selplg
Mafb	Cracr2b
Appl2	Syngr2
Zfp229	Ckap2l
Chn2	Omd
P2rx7	Fgfbp1
Nat2	Cxcr6
Tmem82	Myof
Cdc20b	Gm6377
Kif1a	Tpcn2
Egln3	P2ry6
Smagp	Gm12185
Palld	Arhgap30
Mknk2	Ccr2
Traf3	C5ar1
Ttc12	Nrap
Rnaset2a	Prokr1
Bend6	Dtx3l
Ap1b1	Tmie
Kcnk6	Tsku
Ampd3	Tifab
Nrros	Mmp12
As3mt	Trex1
Macf1	Nlrc3
Ctbp2	Lrrc25
Nagpa	Apol10b
Fgl2	Amz1
Gck	Klk6
Inka1	Tmc8
Gm36738	Haspin
Mx2	Eva1b
Irf9	Cxcr3
Nbeal2	Lgals3
Cmtm3	Ch25h
Slc2a5	Il31ra
Gpr107	Fam167b
Fnbp1	Mmp13
Enah	Vstm4
Cep95	Ftl1
Il10rb	Vamp8
Robo3	Tmem37
Arhgap27	Adgb
Mmp2	P4ha3
Fhad1	Nat2
Lrp4	Gpr183
E2f3	Cd14
Pisd	Spn
Rbpms	Tlr6
Hdgf	Siglech
Lmnb1	Wdfy4
S1pr3	Lrrc3
Gpr157	Rinl
Slc1a5	Cox6b2
Ninj2	Cd209f
Soat1	Lax1
Layn	Zfp217
Gm16731	Dock8
Rarg	Rasal3
Slc39a14	Plpp2
Itpr3	Pld4
Ltbr	Ankrd44
Rnpep	Cx3cr1
Fmo5	Nrros
Nfatc2	C130026I21Rik
Cast	Adam17
Mta3	Sh2d6
Unc93b1	Rab7b
Ptger2	Trim30b
Slc25a28	A630001G21Rik
Grin2d	Oas1a
Tnfrsf11a	Cysltr1
Arap3	Cd8b1
Csnk1e	Clec12a
Espl1	Socs3
Itgb5	Fes
Fas	Bcl3
Limd2	Slamf8
Vsig10l	Smagp
Nek5	H2-T24
Lair1	Cnn3
Cebpa	Gm12474
Tmem106a	Cd8a
H2-M3	Pkp3
Txnrd2	Iigp1
Ppp1r12b	Ifi205
Tcn2	P2ry10b
Cacna1d	Kcnn4
Klhl38	Slfn5
Zfp677	Gimap4
Rassf4	Parp4
Tacc2	Sh3bp2
Cc2d1b	Ugt1a6a
Rcbtb2	Gm4876
Khdc3	Mgmt
Aldh18a1	Xlr
Usp2	Tmem119
Rgs19	Afp
Itpripl1	Rab39
Akt2	Sugct
Cdkn2b	C1ra
Atf3	H2-Q5
Tmcc2	Lair1
Nod2	Dnaaf3
4833419F23Rik	H2-T22
Tes	Ticam2
Pde2a	Trim34a
Syk	Lrguk
Bbs9	Pla2g4a
Spata13	Ms4a4b
Por	Tcim
Anxa7	BC043934
Mcmbp	Tmem154
Dkk2	Ptafr
Fbrsl1	Prelid2
Tfe3	Capg
Hgf	Gadl1
Wdr83	Glipr1
Cd44	Sipa1
Npepl1	Rpgrip1
Gm17767	Scimp
Spns3	Tmem140
Zcchc17	Trim12c
Fam111a	AB124611
Wtip	Apol9a
Acsf2	Trim30d
Zfp36l1	Lepr
Atp10a	Unc13d
Entpd1	Nfam1
Tspan13	Gm5431
Tpd52	Serhl
Samm50	Fcer1g
Swap70	Osm
Dclk1	Pirb
Plekhm2	Fcgr4
Gm15910	Csf2ra
Maf	Slc14a1
Gm6498	Fcgr3
Neil3	Tor4a
Gbp6	Irak4
Klf4	Fcrl1
Tpm2	Alox5ap
Psd4	Atp8b4
St14	Pyroxd2
Slc10a7	Trim5
Specc1	Kng2
Gm5086	0610040J01Rik
Abl2	Tor3a
Mexis	H2-Q7
Rab11fip1	H2-Eb1
4930556M19Rik	Ifitm2
Bcl11a	Gmfg
Il31ra	B2m
Bach2os	H4c8
Mir1901	Prcp
Gm14403	Blnk
Arhgef39	H2-K1
Gsap	Cd200r4
Zfp456	Cttnbp2nl
Gfm2	Tnfaip8
Xaf1	Cks2
C430049B03Rik	Glrp1
Pygl	Ftl1-ps1
Igtp	Ifit3b
Zc3h12a	Tlr12
Rasl2-9	Cnr2
Rftn1	Gm49339
5031425F14Rik	Cped1
Pdlim4	Cd300lb
Odad4	Gpr84
Tspan4	Parp10
Hk1	Gvin-ps7
Sh3bgr	Slc39a4
Pip4k2b	Lrmda
Shld1	Arhgap22
Adar	Ccdc102a
Nfix	Gm10134
Lrrc75a	Gm8730
F11r	Tnfrsf11b
Dapp1	Hcst
Irak2	Chil1
Dlg3	Gimap8
Gm17745	Hvcn1
Cotl1	Aox3
Adssl1	Selenop
Dnmt3a	Dhrs3
Il1rl2	Trim12a
Myo1c	Mthfs
Mir7056	Ifi208
Cmtm8	Oas1g
Abcd2	Cryba4
Mcoln2	Jchain
Spidr	H2-T23
Tifa	S1pr3
Ccdc40	Lpar5
Tubb6	Zfp991
Lrrfip1	Cst7
Vps33a	Lgals1
Haao	Il2rb
Fbxw10	Phf11d
Arnt2	Apol9b
Art3	Dok1
Misp3	Gng5
Dennd1c	Flnc
Aif1	Il3ra
Rmnd5b	Lyz2
Slc9a4	Cd300ld3
Mir1932	Wfdc17
Dock4	Slfn9
Rabl6	Nlrp1a
Dok1	Ahnak
Il10ra	Irgm2
Ugt1a6a	9930111J21Rik2
Baiap2l2	9930111J21Rik1
Naa35	Sp140
Ak1	Sp110
Vrk2	Rnf213
Wdhd1	Gpr179
Adgb	Evi2
Tnfsf18	Nlrp1b
Mbnl2	Hs3st3b1
Cd274	Il18bp
Piezo1	Serpinh1
Pygb	Adamtsl3
Neb	Ifi214
Olr1	Ccdc190
Cd83	Cfhr4
5830408C22Rik	Zfp992
Tnfrsf1a	Runx3
Rab39	Lilra5
Fbxl5	Il1rl2
Cd276	Rasgrp3
Fndc3a	Treml2
Spp1	Naip5
Ddx43	2410004P03Rik
Spef2	H2ac7
Htra3	Ptgdr
Mfng	3425401B19Rik
Pi4k2a	Csf2rb
Tor3a	Csf2rb2
Slc39a8	Ncf4
Eif4ebp1	Smpd5
Prkg1	A530040E14Rik
Mir701	Ang
Slc25a26	Gm10384
Uhrf1	Slfn2
Aopep	G530011O06Rik
A630001G21Rik	H2-Q6
Hspa12a	H2-D1
Nfe2l2	C4b
Trim28	H2-Ab1
Ermap	Ifi204
Zdhhc18	Ifi207
Calcrl	Ifi213
P2ry12	Gm10521
Lrrc9	Gm4951
Chmp6	Ecscr
4930481A15Rik	Sh3d21
Elk3	Gvin3
Ch25h	Osgin1
Ppm1h	Il4i1
Rin3	Nlrc5
Gm8013	Apoc4
Supv3l1	I830077J02Rik
Lrch3	C5ar2
Acads	Ripor3
Dhx58	4931440P22Rik
Gm3716	Mafb
Mgat1	Sirpb1c
Crybb1	Gas2l3
Sall3	Morrbid
Snx10	Itpripl1
Eid3	Ctla2b
Il4ra	Ifit3
Slc31a2	Chst14
Jup	Actg-ps1
Poc1b	AW112010
Calhm2	Cd80
Myadm	Wipf1
Arpc1b	Gal3st4
Cryzl2	Trbc1
Zbtb34	Trbc2
Smox	Igkc
Crybg1	Ighg2b
Lrch4	Ighm
Lpar6	Trac
Asph	Psme2b
Tgfb1	Zfp268
Shb	Gvin2
4930595D18Rik	Slfn1
Gbp5	Evi2a
Pgghg	Igtp
Ubr5	Ifi47
Dennd2c	Tgtp2
Prdm1	Tgtp1
Tec	Naip6
Hoga1	Naip2
Klhl35	Zfp456
Trit1	Serpina3i
Gm8439	Ifi27l2a
Gbp3	Cyp4v3
Gm3604	Capn3
Cd6	Ccr5
Lipe	Clec7a
Mtrex	Klrb1b
Smyd3	Gm43302
Slc43a2	Cntf
Jdp2	Ms4a6c
Mical3	B3gnt7
Speg	Phyhd1
Bach1	H2-T10
Rsad2	H2-Q1
Ppl	H2-DMb1
Rgs3	2610203C22Rik
Trmt12	Ulbp1
Tent5a	Gm12250
Plekhg2	Znf41-ps
Arhgef10l	Mir142hg
Lrp5	Gm15880
C2cd3	Gm15503
Ago1	Gm15635
Dyrk2	5031425F14Rik
Bpifa5	Gm14866
Lrriq4	Arhgap27os3
Fmod	Bach2os
Serpinb6b	Cd101
Spata6	Mexis
Mgst2	Plxna4os1
Cxcr4	Gm11532
Cyth3	AI662270
Gusb	5730471H19Rik
Ppp1r9b	2900089D17Rik
Anxa2	Gm16576
Pyroxd2	Tnfsf13
Sqor	Bcl2a1b
Ptger4	Gimap1
8030423J24Rik	Galnt4
Apoc1	Srpx
Rapgef1	Kcne1l
Capn3	Ugt1a7c
Inpp5d	BC035044
Phactr1	Cfb
Tspan33	Olfr111
Plcg2	Olfr110
Coro1a	F830016B08Rik
Ppp5c	Gm6548
Vmp1	Phf11b
Cox4i2	Yy2
Nfatc1	Neat1
Myo18a	Cyp21a2-ps
Eif2b3	Gm6061
Itga5	Gm20707
Trim34a	Gm20703
Ccdc122	Evi2b
Ccl2	Rnaset2b
Zc3hav1	BC147527
Zmynd15	Igha
Ncf2	Itpripl2
Man2a2	Fignl2
Rsbn1l	Rnaset2a
Ppp1r21	2610528A11Rik
Lix1	Psmb9
Rxfp4	Shisa8
Pik3cd	4930556M19Rik
Anxa4	Gm16845
1700096J18Rik	1810034E14Rik
Agpat2	9330175E14Rik
Ccm2	Gm17552
Oasl2	Tnfsf12
Snx24	AU020206
Stat5a	5830432E09Rik
B3galt5	Gm16675
Otoa	Gm26902
5830428M24Rik	Gm26797
Mir3092	E230029C05Rik
Lyl1	Gm26714
Itga9	Gm26740
Cdkl4	Gm6556
Tmem109	Gm26947
Smg6	Bin2
Ppp4r2	Sowahc
Gpr160	Gvin-ps2
Tmem37	Ms4a14
Tcf12	BE692007
Tcof1	Bcl2a1d
Tab1	Gm28417
Usp18	Gm15459
Sema4a	Bcl2a1a
Lrrc27	Gm37885
2310001H17Rik	Gm37206
Gm15569	Gm37893
Dock9	Gm38335
Pon3	Gm20743
Mphosph8	Gm37069
Trim6	Gbp6
Sppl3	Gbp10
Edn1	Gbp5
Elf4	Gm42928
Gm805	AI506816
Adap2	Lef1os1
Nedd4l	Gm20559
Serhl	Gm43196
Rasgrp3	Gm42788
Gpa33	C530044C16Rik
Adam3	2010008C14Rik
Mdga1	Gm43912
Tom1	Gm44792
Lrrc55	Gm44861
Myl12b	9130214F15Rik
Fam53b	Gm32389
Etohd2	Gm45472
Arf1	Pvrig
Cntd1	Gm5086
Ubash3b	Gm19935
Gm15326	Gm42047
Gm5547	Gm46223
Ceacam1	Gm47173
E230013L22Rik	Gm6545
Irf2bp1	Gm33858
Il15	Lilrb4b
AU019990	Lilrb4a
Foxp1	Gm34776
Map4k2	Gm47761
Irf4	Gm4739
Herc6	Gm47123
Ablim1	Gm10790
Gal3st4	Gm36161
Bod1l	Gm49392
Calhm6	Galr3
Tlr5	AU022793
Ifih1	Pnp
Washc2	Gm34589
Vps35l	D730005E14Rik
Exog	Gm49486
Adrb2	Gm41611
Selenop	Gm50035
Stab1	Rpsa-ps7
Riok3	Gm49980
Csf1r	Gm2629
Ecm1	Gm6789
Gng10	Csf1r-ps
Rrbp1	Tmem179b
Il7r	Gm7592
Map3k4	Ahnak2
Cttn	Hmga2-ps1
Ptpn1
Alas1
Sros1
A230028O05Rik
Cyfip1
Slc25a43
Phldb3
Arid2
Galnt9
Fes
Sult6b1
Extl1
Car13
Rgs10
Gna14
Bard1
4930449E18Rik
Maml2
I830077J02Rik
F2rl1
Lyn
Mir155hg
Ifnar2
Atp13a2
Pde4b
Rrad
Nup43
Capg
Nod1
Cdc123
1700019D03Rik
Clic5
Nupr1
Fnbp1l
Sting1
Sipa1l2
Inpp5k
Mdfic
Syngr1
Ncaph
Apoe
Gpr155
Plekha1
Tor4a
Cebpe
Gm11747
Gsdmd
Trerf1
Tnpo1
Prkab1
Postn
Got1
Aldh3b1
Pitpnc1
Cp
Fermt3
Stat6
Plin2
Arhgap24
Rcn3
Slc44a2
Sbno2
Gm6607
Rnf24
Pmaip1
Kidins220
Wdr37
Edem2
Madd
Kat8
Ski
Itih1
Akap1
Pla2g4a
Arhgdib
Klf3
Prr5l
Irgc1
Gm38410
Ppp1r13b
Rbm17
Rp1l1
Eif4g3
Srgn
Ppp1r18
Sec13
Nlrc5
Hs3st3b1
Mfsd1
Tmc6
Sla
Mmp14
Rxrg
Fmnl1
Dnah1
Frmd4b
Hpn
Birc3
Tmem71
Tns1
Angptl3
Nrp1
Psap
Ccrl2
E2f2
Wwp2
Gtf2ird1
Git2
Tmem184b
Dok2
Mlph
Xdh
Mapkbp1
Tspo
Rasa3
A330009N23Rik
Bst2
Tfpi
Comt
Sp100
Ppp4r1
Cd14
Gm19519
Rnf19b
Vps9d1
Tbc1d14
Slc22a17
3425401B19Rik
Chmp4b
Tlr12
Ebf3
Nckipsd
Atp6v0a1
5430425K12Rik
Ttc30a2
Sema4g
Osbpl3
Prkcd
Catsperg1
Nek10
Slc15a4
Mocs1
Clic1
Tgfbi
Fam234b
Pcdhgb4
Tamm41
Morn3
Card9
Armc9
Kcnq3
Gls
BB123696
Zfp652
Grk2
Ehf
C4b
Ftl1
Tgif1
Sppl2a
Rere
Otc
Aida
Ftdc1
Mir760
Swt1
Notch3
Tmem154
Myo1g
Dhx34
Pik3r5
Tanc1
Gm35135
Atp1a3
Vps13d
Slc37a3
Asxl1
Cd5
Pkib
Pacsin2
Plxna4os1
Smarca2
Cdc14b
Lat2
Cxxc5
Dennd3
Lrmda
Ric8b
Itsn1
Fcgr2b
Foxd2os
Bcr
Mrtfa
Siglece
Mto1
C1qtnf9
Agmo
Fgd4
Jpt1
Ptpra
Wipf1
Gbp2
Pde4dip
AI467606
Arhgap27os3
Slc11a2
Akt1
Tnfrsf1b
Ipcef1
Rab20
Arhgef18
Dtx3l
Ctsc
Trpv4
Trim14
Cops4
Six1
Dyrk4
Trim21
Uap1
Mapkapk3
Fli1
Tnfrsf14
Lcp1
Slc38a10
Ift140
Hacd2
Tmcc3
Eno1
Phf10
Fuca1
9130015G15Rik
Hpgd
Fcer1g
Mgll
Lims1
Uggt1
Parp14
Map3k14
Gm10790
Irag1
Igf2bp2
Ticam2
F12
Tmem150b
Zmiz1
Ube2f
Acvrl1
Ano7
Tmod1
Pde8b
Gm19510
Ccz1
Cpq
Cln8
S100a10
Nfkbia
Sbk3
Tango2
Xpo6
Tbc1d10a
Klrb1f
Parvg
Itpripl2
Cradd
Tgfbr2
2610528A11Rik
Ifi35
Mir1896
Mir6993
Cntrl
Dock8
Rnf180
Gde1
A530010L16Rik
Aqp9
Frmd4a
Mfap3
Dlst
St6galnac4
Plaur
Csad
Slc35d2
Tapt1
Amotl1
Apbb1ip
Selenof
Dhrs3
Paxbp1
Arhgap22
Pi16
Nexn
Stx2
Alox5
Ptp4a2
Tnrc18
Bsn
Pabpc1
9430069I07Rik
Msn
Amdhd2
Cdc37
Sp2
Abca14
Tm6sf1
Ehd4
Tet3
Dpep2
Cdh23
Rapsn
Ggta1
N4bp2l1
Npc1
Irgm2
Zfp87
Atp1a2
Rps14
Slc66a1
Rogdi
BC035044
Map1s
Rnf130
8030442B05Rik
Pram1
Trim56
Susd1
Pdcd1lg2
Prkce
Hcar2
4931406C07Rik
Slc43a3
Mir6541
Tmprss4
Gata3
Serpinb12
Fkbp5
Olfr460
Map4
Olfr658
H2-Oa
Vrk1
Lst1
Cdc42ep4
Ehbp1l1
Pml
Cgas
Slmap
Crat
Ninl
Clcf1
A930002C04Rik
Morrbid
Nectin4
Plxnb3
Plekhm3
6030468B19Rik
Cela1
Elp1
Ifit1bl2
Primpol
Tmpo
Nfam1
Rab40c
Rabgap1l
Myo1b
Ptgs1
Gimap5
Nomo1
Dnajc18
Pofut1
Oma1
Mpeg1
Nup214
Rcsd1
Zbp1
Afmid
Ccdc194
Pik3r6
Lactb
Hrh2
Hck
Evi2
Olfr433
1700100I10Rik
Glipr1
Rnf166
St6gal1
Susd3
E330020D12Rik
Cdh5
Pxk
Ccdc88b
Notch4
Csnk1d
P2rx1
Gata6os
Gpx1
Ncf1
Xpnpep2
Mir652
Arhgap25
Slc9a9
Ulbp1
Mfsd11
Pomp
Tpst2
Olfr156
H2-K2
Slc7a7
Gnl2
Pkp4
Fmnl3
Tnfaip8l2
Ccl6
Slc16a3
Cfb
Zc3h18
Cfap45
Plcg1
Sec24b
Ints10
Prelid2
Serpinf1
Ebi3
Fgr
Ms4a6d
Nckap1
Prdm15
Ptprv
Tcf24
Gm15133
Dhx9
Plod1
Pip4k2a
Rhobtb1
Fam76b
Trim5
Cbr2
Patj
Arap1
Anxa3
Nrbf2
Nubp1
Fam167b
B4galt4
Necap2
Gm6583
Cd300c
P2ry14
Helz2
Ctsz
Ubac2
Kcnn1
Gm24195
Fut7
Ecscr
Pced1b
B430010I23Rik
Naa60
Snrnp70
Osgin1
Nlrp3
Syngap1
Rhbdf2
Ptpn18
Ndst2
Ralgds
Tmc8
Rasgrf2
Cd300ld3
Tnfaip2
Kcnab1
Plcb2
Slc38a7
Gm28729
Slc23a2
Gngt2
Fam217b
Pik3r2
Plek
Stk4
Manbal
Ankrd13a
Pdcd2l
4930562C15Rik
[truncated: 692 more rows]
