# Supplementary material for: Integrative Multiomics Profiling of Mouse Hippocampus Reveals Transcriptional Upregulation of Interferon‐Stimulated Genes Through PU.1 Regulator in Microglial Activation Induced by Chronic Cerebral Hypoperfusion
Source: MedComm (2020). 2025 Apr 15;6(5):e70157. doi: 10.1002/mco2.70157 (PMC11999893; doi:10.1002/mco2.70157)
Supplement: Supplementary file 7 — Supporting Information [file MCO2-6-e70157-s001.xlsx]

## Sheet: Sheet1
ATAC-seq	RNA-seq
Ncoa2	Sst
Eya1	Cabp7
Pi15	Pou6f2
Lman2l	Wnt2
Zap70	Tmprss6
Mitd1	Cadps2
Lyg2	Iyd
Nab1	Atp2b1
Bmpr2	Tbata
Gpr1	Gria1
Map2	Fkbp1b
Gm8883	Prl
Mir1928	Iqgap2
Cdk5r2	Crhbp
Scarna6	Fgf10
Trpm8	Fst
Iqca	Rem2
Twist2	Matn2
Olfr1414	Arc
Pam	Mal2
Ccnt2	Cnih2
Zranb3	Slc9a4
AA986860	C4bp
Mfsd4a	Avpr1b
Tmcc2	Fibcd1
Gm10538	Frzb
Golt1a	Chrna1
Sox13	Itpka
Optc	Adra1d
Lgr6	Rasgrp1
Lamc1	Trpc4
Rgs8	Neurog2
4930452N14Rik	Ndst4
4930532M18Rik	Tdo2
Stx6	Epha7
Rasal2	Nr4a3
Cryzl2	Pla2g2f
Brinp2	Hpca
Tnr	Cort
Tnn	Ociad2
Rabgap1l	Rasl11a
Gpr161	Lmo3
Nuf2	Pagr1a
Cdc42bpa	Klk10
Esr1	Crym
Nmbr	Fgf16
4930455C13Rik	Nr3c2
Themis	Hcrtr2
Mettl24	Stac
Cep57l1	Cck
F930017D23Rik	Alox12b
Grik2	Galnt17
Tacr2	Dusp5
Ank3	Chrna5
Gm5134	Ky
Prmt2	Lmo1
Pcbp3	Neurod6
Ube2g2	5033430I15Rik
Agpat3	Pln
Sppl2b	Lefty1
Celf5	Drd5
Mybpc1	Gpr63
Anks1b	Slc26a10
Fgd6	Gck
Kcnc2	Pkp2
B4galnt1	Arl15
Dtx3	Jph1
R3hdm2	Lrrn4
Myo1a	Hpdl
Tac2	Mdga1
Inpp5j	Bhlha9
Gal3st1	Ackr2
Sec14l2	Npas4
Nf2	Rprml
Nefh	Chst9
Ap1b1	Rtl3
Pgam2	Bdnf
Upp1	Gja3
Eml6	Scn3b
Gm12108	Gpr3
Slit3	Rasd1
Fbll1	BC030500
Tenm2	Spink8
Fndc9	Pcdh20
Rack1	Htr5b
Olfr1392	Prokr2
Rmnd5b	Phospho1
N4bp3	Lingo3
Mir3061	Rgs14
Acsl6	A330008L17Rik
Gria1	Cacng8
Rai1	Hunk
Kcnj12	Shisa6
Rnf112	Stum
Mfap4	Umodl1
Ncor1	Alkal2
Dnah9	Dsp
Gas7	Gabra5
Rpain	Epha6
Wscd1	Xlr3a
Spns3	Grin2a
Rap1gap2	Tafa1
Ccdc92b	Kcng2
Mir132	Nptx2
Abr	Sema3e
Bhlha9	Gm10221
Sez6	Tcf15
Nlk	Gm10233
Ccl11	Zfp804a
Synrg	Egr4
Ppp1r9b	Rimbp3
Itga3	2410018L13Rik
Spop	Gm10649
Cacnb1	Tmem267
Krt10	Ccl28
Tubg2	Syndig1
Ezh1	Gm10754
Mpp3	Ankrd63
Mpp2	Fyb2
Hdac5	Prkcg
Fmnl1	Gm14434
Rprml	Chn1os1
Prkca	Wipf3
Sdk2	Gm10171
Mrpl58	Pou3f1
Kctd2	Lrrc10b
Armc7	Gm17102
Septin9	C2cd4b
Gm11733	Gm20659
Dnah17	Smim18
Rbfox3	Gm26560
Tbc1d16	D930019O06Rik
Aatk	2310002F09Rik
Adcy3	Gm2115
Itsn2	Gm2464
Lpin1	D330025C20Rik
Gm9866	Gm37814
Bzw2	Pcdha5
Meox2	Gm38226
Nin	4921539H07Rik
Rtn1	Tex13d
Hif1a	Gm36447
Plekhg3	Gm42894
Sipa1l1	Gm7832
Acot5	Gm34583
Prox2	3300002P13Rik
Tmem63c	Cpeb1os1
Nrde2	6330420H09Rik
Gm10432	C630031E19Rik
Ttc7b	Gm48551
Rps6ka5	A330084C13Rik
Bcl11b	Gm49012
Evl
Meg3
Mirg
B020018J22Rik
Tmem179
Nudt14
Cdca7l
Heatr1
Gpld1
Phactr1
Cap2
Wnk2
BB123696
Cplx2
Gprin1
Tspan17
Slc34a1
Pfn3
Prr7
Dapk1
Ptdss1
Slf1
Gm4814
Pde8b
Mast4
Pde4d
Zcchc24
Erc2
Ercc6
Gdf10
Mir346
Lrit2
Cpne6
Nrl
Gzmn
Mir124a-1hg
Nefl
Xpo7
Tsc22d1
Gm1587
Zfp957
Lmo7
Dzip1
Uggt2
Itgbl1
Prlr
Drosha
Ctnnd2
Pop1
Taf2
Ptk2
Adgrb1
Scrt1
Rbfox2
Kctd17
C1qtnf6
Elfn2
Mgat3
Sgsm3
Mchr1
8430426J06Rik
Slc25a17
Csdc2
Smim45
Samm50
Upk3a
Lncppara
Pdzrn4
Scaf11
Prkag1
Kcnh3
Scn8a
Nr4a1
Krt87
Krt82
Trap1
Anks3
Rbfox1
Grin2a
1700003L19Rik
Mrtfb
Tmem191c
Aifm3
P2rx6
Slc7a4
Car15
4933432I09Rik
Txnrd2
Vwa5b2
Ece2
Dnajb11
Lsg1
Apod
Iqcg
Heg1
Kalrn
Slc15a2
Golgb1
Rabl3
Tmem39a
Lsamp
Tmprss7
Cpox
Gart
Mrps6
1600002D24Rik
B3galt5
Pde10a
Agpat4
Mas1
Flywch2
Caskin1
Tsc2
Igfals
Baiap3
Gng13
Fbxl16
Mdga1
U2af1
Hsf2bp
Ubr2
Foxp4
Kdm4b
Cntnap5c
Ptprm
Togaram2
Galnt14
Strn
Cox7a2l
Rab18
Abhd3
Gm35060
Gypc
Ctnna1
Pcdhac2
Pcdh1
F830016B08Rik
Camk2a
Bvht
Carmn
Nedd4l
Gm9926
Mc4r
Mir5112
Cndp1
Cyb5a
Syt12
Sptbn2
Npas4
Rin1
Nrxn2
Rcor2
Dagla
Lrrc10b
Gm8369
Aldh1a7
Slc1a1
Asah2
Lipn
Slit1
Morn4
Scd4
Psd
Nt5c2
Ina
Slk
Sorcs3
Xpnpep1
Add3
Mirt1
Acsl5
Etl4
Acbd5
Ehmt1
Tprn
Kcnt1
Adamts13
Sardh
Mir219b
Nup214
Pip5kl1
Sh2d3c
Garnl3
Neb
Pkp4
Pla2r1
Myo3b
Chn1os3
Psmc3
Atg13
Syt13
A930006I01Rik
Muc15
Snap23
Lrrc57
Map1a
Fbn1
Ddrgk1
Dnaaf9
Hspa12b
Ankef1
Kif16b
NA
Nrsn2
Cbfa2t2
Ggt7
Dlgap4
Tti1
Mir7685
Ptprt
Gm14317
Pcif1
Mmp9
Slc12a5
Cd40
Slc35c2
Gm11468
Prex1
Mir7004
Atp9a
Mir124a-3
Kcnq2
Stmn3
Spata16
Dcun1d1
Trpc3
Cog6
Mbnl1
Mir466k
Smg5
Atp8b2
Mrps21
Vangl1
Sort1
Celsr2
Elapor1
Abca4
Gimd1
Tacr3
Col24a1
1700012D16Rik
Mdn1
Nfx1
Dnajb5
Zcchc7
Gabbr2
Zfp189
Slc44a1
Zfp462
Wdr31
Dock7
Ak4
4921539E11Rik
Dab1
Dhcr24
Ssbp3
Podn
Mutyh
Ipo13
Nfyc
Hpcal4
Inpp5b
Epha10
1700125G02Rik
2610028E06Rik
Gjb3
Gjb4
Hpca
Zbtb8b
1700003M07Rik
Adgrb2
Ptpru
Ubxn11
Fam110d
Maco1
Rcan3
Rap1gap
4933427I22Rik
Crocc
Spata21
Mthfr
Pik3cd
Camta1
Plekhg5
Kcnab2
Ttc34
Plch2
Prkcz
Dmtf1
Kmt2c
Dpp6
Kcnk3
Cgref1
Rbks
Nsd2
Rgs12
Ablim2
Afap1
Sorcs2
Tbc1d14
Ppp2r2c
Jakmip1
Gm1043
Evc
Zbtb49
Tbc1d1
C030018K13Rik
Chrna9
Tec
Kit
Thegl
Ankrd17
Shroom3
Gm38413
Sec31a
Hsd17b13
Gm15787
E130006D01Rik
2900026A02Rik
Myo1h
Bicdl1
Srrm4
Rbm19
Rasal1
Rph3a
Cux2
Arpc3
Kntc1
Kmt5a
Zfp664
Scarb1
Rimbp2
Galnt17
Gtf2i
Gtf2ird1
Mir7228
Eln
Prkar1b
Iqce
Mmd2
Cyth3
Trrap
Smurf1
Tex26
Gm15997
Wnt2
Lrrc4
Gm13848
Dennd2a
Tmem178b
9130019P16Rik
Neurod6
Smarcad1
Tacr1
Antxr1
Copg1
4930512J16Rik
Klf15
Hdac11
Grip2
4930590J08Rik
Fgd5
Prickle2
Foxp1
Creld1
Prrt3
Atp2b2
Pianp
Tead4
Fam234b
Gucy2c
D6Ertd474e
4930579D09Rik
Bcat1
Lmntd1
Prkcg
Brsk1
Shisa7
Strn4
Nova2
Tmem91
Ltbp4
Pld3
Ryr1
Kirrel2
Nphs1
Chst8
Shank1
A030001D20Rik
Lmtk3
Abcc8
Tubgcp5
Apba2
Fam189a1
Adamts17
Crtc3
Ap3b2
Hikeshi
Dlg2
Tenm4
Alg8
Omp
Uvrag
Map6
Xrra1
Tub
Mical2
4930543E12Rik
Plekha7
Syt17
Prkcb
Tlcd3b
Kctd13
Htra1
Ctbp2
Caly
Sprn
Cend1
Camsap3
Arhgef7
Tubgcp3
Mcf2l
F7
Dlgap2
Arhgef10
Kbtbd11
Zmat4
Nrg1
Klkb1
Wdr17
Galntl6
1700001D01Rik
Cpe
Ncan
Upf1
Nwd1
Heatr3
Cx3cl1
Mir1966
Edc4
Pkd1l3
Usp10
Cibar2
Fendrr
Slc7a5
Banp
Snai3
Cpne7
4933417D19Rik
Rab4a
Pcnx2
Amotl1
Piwil4
Pde4a
Mir199a-1
Plppr2
Thyn1
Jam3
Opcml
Barx2
Cdon
Pknox2
Vsig2
1700063D05Rik
Mir100hg
Sorl1
Upk2
Kmt2a
Scn2b
Dscaml1
Bace1
Apoa1
Dixdc1
Cryab
Alg9
Btg4
Sln
Lingo1
Rpp25
Sema7a
Ccdc33
Insyn1
Celf6
Pkm
Thsd4
Lrrc49
Spesp1
Ankdd1a
Tex9
Ccpg1
Myo5c
Tmod3
Bckdhb
Rasgrf1
Plod2
Paqr9
Mras
Ephb1
Ky
Dnajc13
Cpne4
Poc1a
Pcbp4
Cacna2d2
4930447F24Rik
Spink8
Map4
Scap
Lrrfip2
AU023762
Myrip
Sec22c
Klhl40
9530059O14Rik
Ccdc120
Prrg3
Fgf16
Fgd1
