# Supplementary material for: Integrative Multiomics Profiling of Mouse Hippocampus Reveals Transcriptional Upregulation of Interferon‐Stimulated Genes Through PU.1 Regulator in Microglial Activation Induced by Chronic Cerebral Hypoperfusion
Source: MedComm (2020). 2025 Apr 15;6(5):e70157. doi: 10.1002/mco2.70157 (PMC11999893; doi:10.1002/mco2.70157)
Supplement: Supplementary file 8 — Supporting Information [file MCO2-6-e70157-s003.xlsx]

## Sheet: 108 genes
ATAC AND RNA AND protein
Ifit2
B2m
Man2b1
Abca1
Irgm1
Erap1
Pald1
Lpl
Galm
Ctsd
Lgals3bp
Vim
Pros1
Nmi
Tcirg1
Cst3
Lpcat2
Cd63
Tap2
Tagln2
Fhod1
Gns
Slc14a1
Hk2
Cd68
Itga6
C1qc
Gbp7
Lgals1
Tlr3
Ifitm3
Cyth4
Slc1a5
Itgb5
Fas
Cd44
Entpd1
Pdlim4
Aif1
Spp1
Arpc1b
Cryzl2
Anxa2
Ncf2
Anxa4
Pon3
Csf1r
Rgs10
Lyn
Capg
Apoe
Gsdmd
Fermt3
Arhgdib
Tspo
Bst2
Sp100
Clic1
C4b
Wipf1
Gbp2
Lcp1
Fcer1g
Apbb1ip
Msn
Ptgs1
Tnfaip8l2
Ccl6
Anxa3
Ctsz
Plek
Abcc3
Cfh
Hk3
Ptpn6
Cd180
Psmb8
Tgm1
Npc2
Ctsh
Itgam
Itgb2
Ccl9
Hpgds
Vav1
Trem2
Clec7a
C5ar1
Tlr2
Pld4
Grn
Lyz2
C1qa
Ptprc
C1qb
Abca9
Ctss
Ly86
Gmfg
Cst7
Cd48
Iigp1
Hvcn1
Fcrls
Oas1a
Nckap1l
Cd53
Siglec1
